# Supplementary material for: Biogeographic patterns of aerobic anoxygenic phototrophic bacteria reveal an ecological consistency of phylogenetic clades in different oceanic biomes
Source: Sci Rep. 2018 Mar 7;8:4105. doi: 10.1038/s41598-018-22413-7 (PMC5841314; doi:10.1038/s41598-018-22413-7)
Supplement: Supplementary file 2 — Dataset 1 [file 41598_2018_22413_MOESM2_ESM.xlsx]

## Sheet: All_sequences
Dataset	station	Depth (m)	OTU_N°	Sequence_name	Sequence
ARCTIC	Z01	5m	Otu002	ARCTIC-1-A2	TACGGGAACCTGTACTACAACCCATTCCACATGTGGAGCATCTTCTTCCTGTATGGATCAGCGGTCTTGTTCGCTATGCACGGCGCGACCATTTTGGCGACAAGCCGGTACGGTGCAGACCGTGAAATCGATCAAATCACCGACCCTGCGGTACCGCCGCGGAGCGTGGCGCCCTCTTCTGGAGATGGACTATGGGCTTCAACGCTTCAATGGAATCAATTCGCAAATGGGCCTGGTGGTTTGCAAT
ARCTIC	Z01	5m	Otu002	ARCTIC-1-B1	TACGGGAACCTGTTCTACAACCCATTCCACATGTGGAGCATCTTCTTCCTGTATGGATCAGCGGTCTTGTTCGCTATGCACGGCGCGACCATTTTGGCGACAAGCCGGTACGGTGCAGACCGTGAAATCGATCAAATCACCGACCGCGGTACCGCCGCGGAGCGTGGCGCCCTCTTCTGGAGATGGACTATGGGCTTCAACGCTTCAATGGAATCAATTCACAAATGGGCATGGTGGTTTGCCAT
ARCTIC	Z01	5m	Otu002	ARCTIC-1-C1	TACGGGAACCTGTTCTACAACCCATTCCACATGTGGAGCATCTTCTTCCTGTATGGATCAGCGGTCTTGTTCGCTATGCACGGCGCGACCATTTTGGCGACAAGCCGGTACGGTGCAGACCGTGAAATCGATCAAATCACCGACCGCGGTACCGCCGCGGAGCGTGGCGCCCTCTTCTGGAGATGGACTATGGGCTTCAACGCTTCAATGGAATCAATTCACAAATGGGCATGGTGGTTTGCGGT
ARCTIC	Z01	5m	Otu002	ARCTIC-1-E4	TACGGGAACCTGTTCTACAACCCATTCCACATGTGGAGCATCTTCTTCCTGTATGGATCAGCGGTCTTGTTCGCTATGCACGGCGCGACCATTTTGGCGACAAGCCGGTACGGTGCAGACCGTGAAATCGATCAAATCACCGACCGCGGTACCGCCGCGGAGCGTGGCGCCCTCTTCTGGAGATGGACTATGGGCTTCAACGCTTCAATGGAATCAATTCACAAATGGGCATGGTGGTTTGCAGT
ARCTIC	Z01	5m	Otu002	ARCTIC-1-E8	TACGGGAACCTGTACTACAACCCATTCCACATGTGGAGCATCTTCTTCCTGTATGGATCAGCGGTCTTATTTGCGATGCACGGCGCGACCATTTTGGCGACAAGCCGGTACGGTGCAGACCGTGAAATCGATCAAATCACCGACCGCGGTACCGCCGCGGAGCGTGGCGCCCTCTTCTGGAGATGGACTATGGGCTTCAACGCTTCAATGGAGTCAATTCACAAATGGGCATGGTGGTTCGCAAT
ARCTIC	Z01	5m	Otu002	ARCTIC-1-E9	TACGGGAACCTGTTCTACAACCCATTCCACATGTGGAGCATCTTCTTCCTGTATGGATCAGCGGTCTTGTTCGCTATGCACGGCGCGACCATTTTGGCGACAAGCCGGTACGGTGCAGACCGTGAAATCGATCAAATCACCGACCGCGGTACCGCCGCGGAGCGTGGCGCCCTCTTCTGGAGATGGACTATGGGCTTCAACGCTTCAATGGAATCAATTCACAAATGGGCATGGTGGTTTGCAGT
ARCTIC	Z01	5m	Otu002	ARCTIC-1-G3	TACGGGAACCTGTTCTACAACCCGTTCCACATGTGGAGCATCTTCTTCCTGTATGGATCAGCGGTCTTATTTGCGATGCACGGCGCGACCATTTTGGCGACAAGCCGGTACGGTGCAGACCGTGAAATCGATCAAATCACCGACCGCGGTACCGCCGCGGAGCGTGGCGCCCTCTTCTGGAGATGGACTATGGGCTTCAACGCTTCAATGGAGTCAATTCACAAATGGGCTTGGTGGTTCGCAAT
ARCTIC	Z01	5m	Otu002	ARCTIC-1-G6	TACGGGAACCTGTTCTACAACCCATTCCACATGTGGAGCATCTTCTTCCTGTATGGATCAGCGGTCTTGTTCGCTATGCACGGCGCGACCATTTTGGCGACAAGCCGGTACGGTGCAGACCGTGAAATCGATCAAATCACCGACCGCGGTACCGCCGCGGAGCGTGGCGCCCTCTTCTGGAGATGGACTATGGGCTTCAACGCTTCAATGGAATCAATTCACAAATGGGCTTGGTGGTTTGCAAT
ARCTIC	Z01	5m	Otu002	ARCTIC-1-H3	TACGGGAACCTGTTCTACAACCCATTCCACATGTGGAGCATCTTCTTCCTGTATGGATCAGCGGTCTTGTTCGCTATGCACGGCGCGACCATTTTGGCGACAAGCCGGTACGGTGCAGACCGTGAAATCGATCAAATCACCGACCGCGGTACCGCCGCGGAGCGTGGCGCCCTCTTCTGGAGATGGACTATGGGCTTCAACGCTTCAATGGAATCAATTCACAAATGGGCTTGGTGGTTTGCTAT
ARCTIC	Z18	35m	Otu002	ARCTIC-24-A1	TACGGGAACCTGTTCTACAACCCATTCCACATGTGGAGCATCTTCTTCCTGTATGGATCAGCGGTCTTGTTCGCTATGCACGGCGCGACCATTTTGGCGACAAGCCGGTACGGTGCAGACCGTGAAATCGATCAAATCACCGACCGCGGTACCGCCGCGGAGCGTGGCGCCCTCTTCTGGAGATGGACTATGGGCTTCAACGCTTCAATGGAATCAATTCACAAATGGGCATGGTGGTTCGCAGT
ARCTIC	Z18	35m	Otu002	ARCTIC-24-B6	TACGGGAACCTGTTCTACAACCCATTCCACATGTGGAGCATCTTCTTCCTGTATGGATCAGCGGTCTTGTTCGCTATGCACGGCGCGACCATTTTGGCGACAAGCCGGTACGGTGCAGACCGTGAAATCGGTCAAATCACCGACCGCGGTACCGCCGCGGAGCGTGGCGCCCTCTTCTGGAGATGGACTATGGGCTTCAACGCTTCAATGGAATCAATTCACAAATGGGCATGGGGTTCGCGATA
ARCTIC	Z18	35m	Otu002	ARCTIC-24-G5	TACGGGAACCTGTTCTACAACCCATTCCACATGTGGAGCATCTTCTTCCTGTATGGATCAGCGGTCTTGTTCGCTATGCACGGCGCGACCATTTTGGCGACAAGCCGGTACGGTGCAGACCGTGAAATCGATCAAATCACCGACCGCGGTACCGCCGCGGAGCGTGGCGCCCTCTTCTGGAGATGGACTATGGGCTTCAACGCTTCAATGGAATCAATTCACAAATGGGCATGGTGGTTCGCAGT
ARCTIC	M09	20m	Otu002	ARCTIC-28-C4	TACGGGAACCTGTACTACAACCCATTCCACATGTGGAGCATCTTCTTCCTGTATGGATCAGCGGTCTTGTTCGCTATGCACGGCGCGACCATTTTGGCGACGAGCCGGTACGGTGCAGACCGTGAAATCGGTCAAATCACCGACCGCGGTACCGCCGCGGAGCGTGGCGCCCTCTTCTGGAGATGGACTATGGGCTTCAACGCTTCAATGGAATCAATTCACAAATGGGCATGGTGGTTCGCGAT
ARCTIC	M09	20m	Otu002	ARCTIC-28-D1	TACGGGAACCTGTACTACAACCCATTCCACATGTGGAGCATCTTCTTCCTGTATGGATCAGCGGTCTTGTTCGCTATGCACGGCGCGACCATTTTGGCGACGAGCCGGTACGGTGCAGACCGTGAAATCGGTCAAATCACCGACCGCGGTACCGCCGCGGAGCGTGGCGCCCTCTTCTGGAGATGGACTATGGGCTTCAACGCTTCAATGGAATCAATTCACAAATGGGCATGGTGGTTCGCGAT
ARCTIC	M09	20m	Otu002	ARCTIC-28-F4	TACGGGAACCTGTACTACAACCCATTCCACATGTGGAGCATCTTCTTCCTGTATGGATCAGCGGTCTTGTTCGCTATGCACGGCGCGACCATTTTGGCGACAAGCCGGTACGGTGCAGACCGTGAAATCGATCAAATCACCGACCGCGGTACCGCCGCGGAGCGTGGCGCCCTCTTCTGGAGATGGACTATGGGCTTCAACGCTTCAATGGAATCAATTCACAAATGGGCCTGGTGGTTCGCGAT
ARCTIC	M09	20m	Otu002	ARCTIC-28-G7	TACGGGAACCTGTACTACAACCCATTCCACATGTGGAGCATCTTCTTCCTGTATGGATCAGCGGTCTTGTTCGCTATGCACGGCGCGACCATTTTGGCGACAAGCCGGTACGGTGCAGACCGTGAAATCGATCAAATCACCGACCGCGGTACCGCCGCGGAGCGTGGCGCCCTCTTCTGGAGATGGACTATGGGCTTCAACGCTTCAATGGAATCAATTCACAAATGGGCCTGGTGGTTCGCGAT
ARCTIC	M09	20m	Otu002	ARCTIC-28-H5	TACGGGAACCTGTTCTACAACCCATTCCACATGTGGAGCATCTTCTTCCTGTATGGATCAGCGGTCTTGTTCGCTATGCACGGCGCGACCATTTTGGCGACAAGCCGGTACGGTGCAGACCGTGAAATCGGTCAAATCACCGACCGCGGTACCGCCGCGGAGCGTGGCGCCCTCTTCTGGAGATGGACTATGGGCTTCAACGCTTCAATGGAATCAATTCACAAATGGGCATGGTGGTTTGCGGT
ARCTIC	Z68	15m	Otu002	ARCTIC-32-A2	TACGGGAACCTGTTCTACAACCCATTCCACATGTGGAGCATCTTCTTCCTGTATGGATCAGCGGTCTTGTTCGCTATGCACGGCGCGACCATTTTGGCGACAAGCCGGTACGGTGCAGACCGTGAAATCGATCAAATCACCGACCGCGGTACCGCCGCGGAGCGTGGCGCCCTCTTCTGGAGATGGACTATGGGCTTCAACGCTTCAATGGAATCAATTCACAAATGGGCGTGGTGGTTCGCTGT
ARCTIC	Z65	25m	Otu002	ARCTIC-38-A5	TACGGGAACCTGTTCTACAACCCATTCCACATGTGGAGCATCTTCTTCCTGTATGGATCAGCGGTCTTGTTCGCTATGCACGGCGCGACCATTTTGGCGACAAGCCGGTACGGTGCAGACCGTGAAATCGGTCAAATCACCGACCGCGGTACCGCCGCGGAGCGTGGCGCCCTCTTCTGGAGATGGACTATGGGCTTCAACGCTTCAATGGAATCAATTCACAAATGGGCATGGTGGTTTGCGGT
ARCTIC	Z65	25m	Otu002	ARCTIC-38-B5	TACGGGAACCTGTTCTACAACCCATTCCACATGTGGAGCATCTTCTTCCTGTATGGATCAGCGGTCTTGTTCGCTATGCACGGCGCGACCATTTTGGCGACAAGCCGGTACGGTGCAGACCGTGAAATCGGTCAAATCACCGACCGCGGTACCGCCGCGGAGCGTGGCGCCCTCTTCTGGAGATGGACTATGGGCTTCAACGCTTCAATGGAATCAATTCACAAATGGGCATGGTGGTTTGCGGT
ARCTIC	Z59	35m	Otu002	ARCTIC-48-A1	TACGGGAACCTGTTCTACAACCCATTCCACATGTGGAGCATCTTCTACCTGTATGGATCAGCGGTCTTGTTCGCTATGCACGGCGCGACCATTTTGGCGACAAGCCGGTACGGTGCAGACCGTGAAATCGGTCAAATCACCGACCGCGGTACCGCCGCGGAGCGTGGCGCCCTCTTCTGGAGATGGACTATGGGCTTCAACGCTTCAATGGAATCAATTCACAAATGGGCATGGTGGTTCGCAAT
ARCTIC	Z59	35m	Otu002	ARCTIC-48-G9	TACGGGAACCTGTTCTACAACCCATTCCACATGTGGAGCATCTTCTTCCTGTATGGATCAGCGGTCTTGTTCGCTATGCACGGCGCGACCATTTTGGCGACAAGCCGGTACGGTGCAGACCGTGAAATCGATCAAATCACCGACCGCGGTACCGCCGCGGAGCGTGGCGCCCTCTTCTGGAGATGGACTATGGGCTTCAACGCTTCAATGGAATCAATTTACAAATGGGCATGGTGGTTCGCCGT
ARCTIC	Z59	35m	Otu002	ARCTIC-48-H4	TACGGGAACCTGTTCTACAACCCATTCCACATGTGGAGCATCTTCTTCCTGTATGGATCAGCGGTCTTGTTCGCTATGCACGGCGCGACCATTTTGGCGACAAGCCGGTACGGTGCAGACCGTGAAATCGATCAAATCACCGACCGCGGTACCGCCGCGGAGCGTGGCGCCCTCTTCTGGAGATGGACTATGGGCTTCAACGCTTCAATGGAACCAATTCACAAATGGGCATGGTGGTTCGCAAT
ARCTIC	Z01	5m	Otu003	ARCTIC-1-A4	TACGGGAACCTGTTCTACAACCCATTCCATATGTGGAGCATCTTTTTCCTCTATGGCTCGGCCGTGCTGTTTGCCATGCATGGCGCAACCATTTTAGCTACTAGCCGCTACGGAGCAGATCGTGAGATCGACCAGATCACAGATCGCGGCACTGCGGCAGAGCGTGGGGCGTTGTTCTGGAGATGGACGATGGGCTTCAACGCATCGATGGAATCCATTCACAAGTGGGCTTGGTGGTTCGCAAT
ARCTIC	Z01	5m	Otu003	ARCTIC-1-A5	TACGGGAACCTGTTCTACAACCCATTCCATATGTGGAGCATCTTTTTCCTCTATGGCTCGGCCGTACTGTTTGCCATGCATGGCGCAACCATTTTAGCTACTAGCCGCTACGGAGCAGATCGTGAGATCGACCAGATCACAGATCGCGGCACTGCGGCAGAGCGTGGAGCGTTGTTCTGGAGATGGACGATGGGCTTCAACGCATCGATGGAATCCATTCACAAGTGGGCGTGGTGGTTTGCAGT
ARCTIC	Z01	5m	Otu003	ARCTIC-1-C2	TACGGGAACCTGTTCTACAACCCATTCCATATGTGGAGCATCTTTTTCCTCTATGGCTCGGCCGTACTGTTTGCCATGCATGGCGCAACCATTTTAGCTACTAGCCGCTACGGAGCAGATCGTGAGATCGACCAGATCACAGATCGCGGCACTGCGGCAGAGCGTGGAGCGTTGTTCTGGAGATGGACGATGGGCTTCAACGCATCGATGGAATCCATTCACAAGTGGGCGTGGTGGTTTGCAGT
ARCTIC	Z01	5m	Otu003	ARCTIC-1-C3	TACGGCAACCTGTACTACAACCCATTCCATATGTGGAGCATCTTTTTCCTCTATGGCTCGGCGGTACTGTTTGCCATGCATGGCGCAACCATCTTAGCTACTAGCCGCTACGGAGCAGATCGTGAGATCGACCAGATCACAGATCGCGGCACTGCGGCAGAGCGTGGGGCGTTGTTCTGGAGATGGACAATGGGCTTCAACGCATCGATGGAATACATTCACAAGTGGGCATGGTGGTTCGCAAT
ARCTIC	Z01	5m	Otu003	ARCTIC-1-C4	TACGGGAACCTGTACTACAACCCATTCCATATGTGGAGCATCTTTTTCCTCTATGGCTCGGCCGTACTGTTTGCCATGCATGGCGCAACCATTTTAGCTACTAGCCGCTATGGAGCAGATCGTGAGATCGACCAGATCACAGATCGCGGCACTGCGGCAGAGCGTGGGGCGTTGTTCTGGAGATGGACGATGGGCTTCAACGCATCGATGGAATCCATTCACAAGTGGGCTTGGTGGTTCGCTGT
ARCTIC	Z01	5m	Otu003	ARCTIC-1-C5	TACGGGAACCTGTTCTACAACCCATTCCATATGTGGAGCATCTTTTTCCTCTATGGCTCGGCCGTACTGTTTGCCATGCATGGCGCAACCATTTTAGCTACTAGCCGCTGCGGAGCAGATCGTGAGATCGACCAGATCACAGATCGCGGCACTGCGGCAGAGCGTGGGGCGTTGTTCTGGAGATGGACGATGGGCTTCAACGCATCGATGGAATCCATTCACAAGTGGGCGTGGTGGTTCGCAAT
ARCTIC	Z01	5m	Otu003	ARCTIC-1-D6	TACGGGAACCTGTTCTACAACCCATTCCATATGTGGAGCATCTTTTTCCTCTATGGCTCGGCCGTACTGTTTGCCATGCATGGCGCAACCATTTTAGCTACTAGCCGCTACGGAGCAGATCGTGAGATCGACCAGATCACAGATCGCGGCACTGCGGCAGAGCGTGGAGCGTTGTTCTGGAGATGGACGATGGGCTTCAACGCATCGATGGAATCCATTCACAAGTGGGCCTGGTGGTTTGCAAT
ARCTIC	Z01	5m	Otu003	ARCTIC-1-D7	TACGGGAACCTGTTCTACAACCCATTCCATATGTGGAGCATCTTTTTCCTCTATGGCTCGGCCGTACTGTTTGCCATGCATGGCGCAACCATTTTAGCTACTAGCCGCTACGGAGCAGATCGTGAGATCGACCAGATCACAGATCGCGGCACTGCGGCAGAGCGTGGGGCGTTGTTCTGGAGATGGACGATGGGCTTCAACGCATCGATGGAATCCATTCACAAGTGGGCCTGGTGGTTTGCCAT
ARCTIC	Z01	5m	Otu003	ARCTIC-1-E1	TACGGCAACCTGTACTACAACCCATTCCATATGTGGAGCATCTTTTTCCTCTATGGCTCGGCGGTACTGTTTGCCATGCATGGCGCAACCATCTTAGCTACTAGCCGCTACGGAGCAGATCGTGAGATCGACCAGATCACAGATCGCGGCACTGCGGCAGAGCGTGGGGCGTTGTTCTGGAGATGGACAATGGGCTTCAACGCATCGATGGAATACATTCACAAGTGGGCATGGTGGTTCGCAAT
ARCTIC	Z01	5m	Otu003	ARCTIC-1-E5	TACGGGAACCTGTACTACAACCCATTCCATATGTGGAGCATCTTTTTCCTCTATGGCTCGGCCGTACTGTTTGCCATGCATGGCGCAACCATTTTAGCTACTAGCCGCTACGGAGCAGATCGTGAGATCGACCAGATCACAGATCGCGGCACTGCGGCAGAGCGTGGAGCGTTGTTCTGGAGATGGACGATGGGCTTCAACGCATCGATGGAATCCATTCACAAGTGGGCGTGGTGGTTTGCCAT
ARCTIC	Z01	5m	Otu003	ARCTIC-1-E6	TACGGGAACCTGTACTACAACCCATTCCATATGTGGAGCATCTTTTTCCTCTATGGCTCGGCCGTACTGTTTGCCATGCATGGCGCAACCATCTTAGCTACTAGCCGCTACGGAGCAGATCGTGAGATCGACCAGATCACAGATCGCGGCACTGCGGCAGAGCGTGGGGCGTTGTTCTGGAGATGGACGATGGGCTTCAACGCATCGATGGAATCCATTCACAAGTGGGCTTGGTGGTTTGCTAT
ARCTIC	Z01	5m	Otu003	ARCTIC-1-F4	TACGGGAACCTGTACTACAACCCATTCCATATGTGGAGCATCTTTTTCCTCTATGGCTCGGCCGTACTGTTTGCCATGCATGGCGCAACTATCTTAGCTACTAGCCGCTACGGAGCAGATCGTGAGATCGACCAGATCACAGATCGCGGCACTGCGGCAGAGCGTGGAGCGTTGTTCTGGAGATGGACGATGGGCTTCAACGCATCGATGGAATCCATTCACAAGTGGGCTTGGTGGTTCGCAAT
ARCTIC	Z01	5m	Otu003	ARCTIC-1-F5	TACGGGAACCTGTTCTACAACCCATTCCATATGTGGAGCATCTTTTTCCTCTATGGCTCGGCCGTACTGTTTGCCATGCATGGCGCAACCATCTTAGCTACTAGCCGCTACGGAGCAGATCGTGAGATCGACCAGATCACAGATCGCGGCACTGCGGCAGAGCGTGGGGCGTTGTTCTGGAGATGGACGATGGGCCTCAACGCATCGATGGAATCCATTCACAAGTGGGCTTGGTGGTTCGCAAT
ARCTIC	Z01	5m	Otu003	ARCTIC-1-G5	TACGGGAACCTGTTCTACAACCCATTCCATATGTGGAGCATCTTTTTCCTCTATGGCTCGGCGGTACTGTTTGCCATGCATGGCGCAACCATCTTAGCTACTAGCCGCTACGGAGCAGATCGTGAGATCGACCAGATCACAGATCGCGGCACTGCGGCAGAGCGTGGGGCGTTGTTCTGGAGATGGACGATGGGCTCCAACGCATCGATGGAATCCATTCACAAGTGGGCGTGGTGGTTTGCGGT
ARCTIC	Z01	5m	Otu003	ARCTIC-1-G7	TACGGGAACCTGTTCTACAACCCATTCCATATGTGGAGCATCTTTTTCCTCTATGGCTCGGCCGTACTGTTTGCCATGCATGGCGCAACCATCTTAGCTACTAGCCGCTACGGAGCAGATCGTGAGATCGACCAGATCACAGATCGCGGCACTGCGGCAGAGCGTGGGGCGTTGTTCTGGAGATGGACGATGGGCTTCAACGCGTCGATGGAATCCATTCACAAGTGGGCATGGTGGTTTGCGAT
ARCTIC	Z01	5m	Otu003	ARCTIC-1-H1	TACGGGAACCTGTTCTACAACCCATTCCATATGTGGAGCATCTTTTTCCTCTATGGCTCGGCCGTACTGTTTGCCATGCATGGCGCAACCATTTTAGCTACTAGCCGCTACGGAGCAGATCGTGAGATCGACCAGATCACAGATCGCGGCACTGCGGCAGAGCGTGGGGCGTTGTTCTGGAGATGGACGATGGGCTTCAACGCATCGATGGAATCCATTCACAAGTGGGCCTGGTGGTTTGCGAT
ARCTIC	Z01	5m	Otu003	ARCTIC-1-H4	TACGGGAACCTGTTCTACAACCCATTCCATATGTGGAGCATCTTTTTCCTCTATGGCTCGGCCGTGCTGTTTGCCATGCATGGCGCAACCATTTTAGCTACTAGCCGCTACGGAGCAGATCGTGAGATCGACCAGATCACAGATCGCGGCACTGCGGCAGAGCGTGGGGCGTTGTTCTGGAGATGGACGATGGGCTTCAACGCATCGATGGAATCCATTCACAAGTGGGCTTGGTGGTTCGCAAT
ARCTIC	Z01	5m	Otu003	ARCTIC-1-H8	TACGGGAACCTGTTCTACAACCCATTCCATATGTGGAGCATCTTTTTCCTCTATGGCTCGGCCGTACTGTCTGCCATGCATGGCGCAACCATTTTAGCTACTAGCCGCTACGGAGCAGATCGTGAGATCGACCAGATCACAGATCGCGGCACTGCGGCAGAGCGTGGGGCGTTGTTCTGGAGATGGACGATGGGCTCCAACGCGTCGATGGAATCGATTCACCGATGGGCGTGGTGGTTTGCCAT
ARCTIC	Z18	35m	Otu003	ARCTIC-24-G4	TACGGGAACCTGTACTACAACCCATTCCATATGTGGAGCATCTTTTTCCTCTATGGCTCGGCCGTACTGTTTGCCATGCATGGCGCAACCATTTTAGCTACTAGCCGCTACGGAGCAGATCGTGAGATCGACCAGATCACAGATCGCGGCACTGCGGCAGAGCGTGGGGCGTTGTTCTGGAGATGGACGATGGGCTTCAACGCATCGATGGAATCCATTCACAAGTGGGCTTGGTGGTTCGCAAT
ARCTIC	Z18	35m	Otu003	ARCTIC-24-H1	TACGGGAACCTGTACTACAACCCATTCCATATGTGGAGCATCTTTTTCCTCTATGGCTCGGCCGTACTGTTTGCCATGCATGGCGCAACCATTTTAGCTACTAGCCGCTACGGAGCAGATCGTGAGATCGACCAGATCACAGATCGCGGCACTGCGGCAGAGCGTGGGGCGTTGTTCTGGAGATGGACGATGGGCTTCAACGCATCGATGGAATCCATTCACAAGTGGGCATGGTGGTTTGCAGT
ARCTIC	Z68	15m	Otu003	ARCTIC-32-F6	TACGGCAACCTGTTCTACAACCCATTCCATATGTGGAGCATCCTTTTCCTCTATGGCTCGGCCGTACTGTTTGCCATGCATGGCGCAACCATTTTAGCTACTAGCCGCTACGGAGCAGATCGTGAGATCGACCAGATCACAGATCGCGGCACTGCGGCAGAGCGTGGGGCGTTGTTCTGGAGATGGACGATGGGCTTCAACGCATCGATGGAATCCATTCACAAGTGGGCATGGTGGTTTGCAAT
ARCTIC	Z61	5m	Otu003	ARCTIC-41-A5	TACGGGAACCTGTTCTACAACCCATTCCATATGTGGAGCATCTTTTTCCTCTATGGCTCGGCCGTACTGTTTGCCATGCATGGCGCAACCATTTTAGCTACTAGCCGCTACGGAGCAGATCGTGAGATCGACCAGATCACAGATCGCGGCACTGCGGCAGAGCGTGGAGCGTTGTTCTGGAGATGGACGATGGGCTTCAACGCATCGATGGAATCCATTCACAAGTGGGCATGGTGGTTTGCAAT
ARCTIC	Z61	5m	Otu003	ARCTIC-41-C4	TACGGGAACCTGTACTACAACCCATTCCATATGTGGAGCATCTTTTTCCTCTATGGCTCGGCCGTACTGTTTGCCATGCATGGCGCAACCATTTTAGCTACTAGCCGCTACGGAGCAGATCGTGAGATCGACCAGATCACAGATCGCGGCACTGCGGCAGAGCGTGGGGCGTTGTTCTGGAGATGGACGATGGGCTTCAACGCATCGATGGAATCCATTCACAAGTGGGCGTGGTGGTTTGCGGT
ARCTIC	Z61	5m	Otu003	ARCTIC-41-H1	TACGGGAACCTGTACTACAACCCATTCCATATGTGGAGCATCTTTTTCCTCTATGGCTCGGCCGTACTGTTTGCCATGCATGGCGCAACCATTTTAGCTACTAGCCGCTATGGAGCAGATCGTGAGATCGACCAGATCACAGATCGCGGCACTGCGGCAGAGCGTGGGGCGTTGTTCTGGAGATGGGCGATGGGCTTCAACGCATCGATGGAATCCATTCACAAGTGGGCGTGGTGGTTTGCAAT
ARCTIC	Z01	5m3	Otu004	ARCTIC-13-E4	TACGGGAACCTGTACTACAACCCATTCCATATGCTCTCTATCGCCTTCCTATACGGCTCAGCCGTGCTGTTTGCGATGCATGGAGCCACTATTCTCGCCACTAGCCGGTATGGCGCTGACCGGGAGATCGATCAGATCACCGATCGCGGTACCGCAGCAGAGCGCGGTGCCTTGTTCTGGAGATGGTGCATGGGCTTCAACGCTTCAATGGAATCCATTCACCGATGGGCATGGTGGTTCGCAGT
ARCTIC	Z61	5m	Otu004	ARCTIC-41-F4	TACGGGAACCTGTTCTACAACCCATTCCATATGCTCTCTATCGCCTTCCTATACGGCTCCGCCGTGCTGTTTGCGATGCATGGAGCCACTGTTCTCGCCACTAGCCGGTATGGCGCTGACCGGGAGATCGATCAGATCACCGATCGCGGCACCGCAGCAGAACGCGGTGCCTTGTTCTGGAGATGGTGCATGGGCTTCAACGCTTCAATGGAATCCATTCACCGATGGGCCTGGTGGTTCGCTAT
ARCTIC	Z01	5m	Otu005	ARCTIC-1-B3	TACGGCAACCTGTACTACAACCCGTTCCACGCACTTAGCATTGTGTTCCTCTATGGATCTGCCCTGCTGTTTGCGATGCACGGTGCGACGATCCTCGCTGTTTCCCGCTTTGGTGGCGAACGTGAGATTGAACAGATCGTGGATCGTGGAACAGCATCCGAACGTGCCGCCCTTTTCTGGCGCTGGACGATGGGCTTTAACGCGACGATGGAAGGTATCCACCGTTGGGCATGGTGGTTTGCAGT
ARCTIC	Z01	5m3	Otu005	ARCTIC-13-E1	TACGGCAACCTGTTCTACAACCCGTTCCACGCACTTAGCATTGTGTTCCTCTATGGATCTGCCCTGCTGTTTGCGATGCACGGTGCGACGATCCTCGCTGTTTCCCGCTTTGGTGGTGAACGTGAGATTGAACAGATCGTGGATCGTGGAACAGCATCCGAACGTGCCGCCCTTTTCTGGCGCTGGACGATGGGCTTTAACGCGACGATGGAAGGTATCCACCGTTGGGCATGGTGGTTCGCAGT
ARCTIC	Z01	5m3	Otu005	ARCTIC-13-E2	TACGGCAACCTGTTCTACAACCCGTTCCACGCACTTAGCATTGTGTTCCTCTATGGATCTGCCCTGCTGTTTGCGATGCACGGTGCGACGATCCTCGCTGTTTCCCGCTTTGGTGGTGAACGTGAGATTGAACAGATCGTGGATCGTGGAACAGCATCCGAACGTGCCGCCCTTTTCTGGCGCTGGACGATGGGCTTTAACGCGACGATGGAAGGTATCCACCGTTGGGCATGGTGGTTCGCAGT
ARCTIC	Z01	12m	Otu005	ARCTIC-2-A5	TACGGGAACCTGTACTACAACCCGTTCCACGCACTTAGCATTGTGTTCCTCTATGGATCTGCCCTGCTGTTTGCGATGCACGGTGCGACGATCCTCGCTGTTTCCCGCTTTGGTGGTGAACGTGAGATTGAACAGATCGTGGATCGTGGAACAGCATCCGAACGTGCCGCCCTTTTCTGGCGCTGGACGATGGGCTTTAACGCGACGATGGAAGGTATCCACCGTTGGGCCTGGTGGTTCGCGAT
ARCTIC	Z01	12m	Otu005	ARCTIC-2-B6	TACGGCAACCTGTACTACAACCCGTTCCACGCACTTAGCATTGTGTTCCTCTATGGATCTGCCCTGCTGTTTGCGATGCACGGTGCGACGATCCTCGCTGTTTCCCGCTTTGGTGGTGAACGTGAGATTGAACAGATCGTGGATCGTGGAACAGCATCCGAACGTGCCGCCCTTTTCTGGCGCTGGACGATGGGCTTTAACGCGACGATGGAAGGTATCCACCGTTGGGCTTGGTGGTTTGCGGT
ARCTIC	Z01	12m	Otu005	ARCTIC-2-H2	TACGGCAACCTGTTCTACAACCCGTTCCACGCACTTAGCATTGTGTTCCTCTATGGATCTGCCCTGCTGTTTGCGATGCACGGTGCGACGATCTTCGCTGTTTCCCGCTTTGGTGGTGAACGTGAGATTGAACAGATCGTGGATCGTGGAACAGCATCCGAACGTGCTGCCCTTTTCTGGCGCTGGACGATGGGCTTTAACGCGACGATGGAAGGTATCCACCGTTGGGCCTGGTGGTTTGCGAT
ARCTIC	Z18	35m	Otu005	ARCTIC-24-A4	TACGGGAACCTGTTCTACAACCCGTTCCACGCACTTAGCATTGTGTTCCTCTATGGATCTGCCCTGCTGTTTGCGATGCACGGTGCGACGATCCTCGCTGTTTCCCGCTTTGGTGGTGAACGTGAGATTGAACAGATCGTGGATCGTGGAACAGCATCCGAACGTGCTGCCCTTTTCTGGCGCTGGACGATGGGCTTTAACGCGACGATGGAAGGTATCCACCGTTGGGCTTGGTGGTTCGCGAT
ARCTIC	Z18	35m	Otu005	ARCTIC-24-B5	TACGGGAACCTGTTCTACAACCCGTTCCACGCACTTAGCATTGTGTTCCTCTATGGATCTGCCCTGCTGTTTGCGATGCACGGTGCGACGATCCTCGCTGTTTCCCGCTTTGGTGGTGAACGTGAGATTGAACAGATCGTGGATCATGGAGCAGCATCCGAATGTGCTGCCCTTTTCTGGCGCTGGACGATGGGCTTTAACGCGACGATGGAAGGTATCCACCGTTGGGCATGGTGGTTCGCTAT
ARCTIC	Z18	35m	Otu005	ARCTIC-24-F4	TACGGGAACCTGTACTACAACCCGTTCCACGCACTTAGCATTGTGTTCCTCTATGGATCTGCCCTGCTGTTTGCGGTGCACGGTGCGACGATCCTCGCTGTTTCCCGCTTTGGTGGTGAACGTGAGATTGAACAGATCGTGGATCGTGGAACAGCATCCGAACGTGCTGCCCTTTTCTGGCGCTGGACGATGGGCTTTAACGCGACGATGGAAGGTATCCACCGTTGGGCTTGGTGGTTTGCTAT
ARCTIC	Z18	35m	Otu005	ARCTIC-24-H4	TACGGCAACCTGTACTACAACCCGTTCCACGCACTTAGCATTGTGTTCCTCTATGGATCTGCCCTGCTGTTTGCGATGCACGGTGCGACGATCCTCGCTGTTTCCCGCTTTGGTGGTGAACGTGAGATTGAACAGATCGTGGATAGTGGAACAGCATCCGAACGTGCTGCCCTTTTCTGGCGCTGGACGATGGGCTTTAACGCGACGATGGAAGGTATCCACCGTTGGGCGTGGTGGTTTGCGGT
ARCTIC	M09	20m	Otu005	ARCTIC-28-B1	TACGGCAACCTGTTCTACAACCCGTTCCACGCACTTAGCATTGTGTTCCTCTATGGATCTGCCCTGCTGTTTGCGATGCACGGTGCGACGATCCTCGCTGTTTCCCGCTTTGGTGGTGAACGTGAGATTGAACAGATCGTGGATCGTGGAACAGCATCCGAACGTGCCGCCCTTTTCTGGCGCTGGACGATGGGCTTTAACGCGACGATGGAAGGTATCCACCGTTGGGCCTGGTGGTTTGCAAT
ARCTIC	M09	20m	Otu005	ARCTIC-28-B5	TACGGGAACCTGTTCTACAACCCGTTCCACGCACTTAGCATTGTGTTCCTCTATGGATCTGCCCTGCTGTTTGCGATGCACGGTGCGACGATCCTCGCTGTTTCCCGCTTTGGTGGTGAACGTGAGATTGAACAGATCGTGGATCGTGGAACGGCATCCGAACGTGCTGCCCTTTTCTGGCGCTGGACGATGGGCTTTAACGCGACGATGGAAGGTATCCACCGTTGGGCCTGGTGTTCGCAATA
ARCTIC	M09	20m	Otu005	ARCTIC-28-C2	TACGGCAACCTGTTCTACAACCCGTTCCACGCACTTAGCATTGTGTTCCTCTATGGATCTGCCCTGCTGTTTGCGATGCACGGTGCGACGATCCTCGCTGTTTCCCGCTTTGGTGGTGAACGTGAGATTGAACAGATCGTGGATCGTGGAACAGCATCCGAACGTGCTGCCCTTTTCTGGCGCTGGACGATGGGCTTTAACGCGACGATGGAAGGTATCCACCGTTGGGCTTGGTGGTTCGCAAT
ARCTIC	M09	20m	Otu005	ARCTIC-28-D2	TACGGCAACCTGTTCTACAACCCGTTCCACGCACTTAGCATTGTGTTCCTCTATGGATCTGCCCTGCTGTTTGCGATGCACGGTGCGACGATCCTCGCTGTTTCCCGCTTTGGTGGTGAACGTGAGATTGAACAGATCGTGGATCGTGGAACAGCATCCGAACGTGCTGCCCTTTTCTGGCGCTGGACGATGGGCTTTAACGCGACGATGGAAGGTATCCACCGTTGGGCATGGTGGTTTGCAAT
ARCTIC	M09	20m	Otu005	ARCTIC-28-E4	TACGGCAACCTGTACTACAACCCGTTCCACGCACTTAGCATTGTGTTCCTTTATGGACCTGCCCTGCTGTTTGCGATGCACGGTGCGACGATCCTCGCTGTTTCCCGCTTTGGTGGTGAACGTGAGATTGAACAGATCGTGGATCGTGGAACAGCATCCGAACGTGCTGCCCTTTTCTGGCGCTGGACGATGGGCTTTAACGCGACGAAGGAAGGTATCCACCGTTGGGCATGGTGGTTCGCCGT
ARCTIC	M09	20m	Otu005	ARCTIC-28-E6	TACGGCAACCTGTACTACAACCCGTTCCACGCACTTAGCATTGTGTTCCTCTATGGATCTGCCCTGCTGTTTGCGATGCACGGTGCGACGATCCTCGCTGTTTCCCGCTTTGGTGGTGAACGTGAGATTGAACAGATCGTGGATCGTGGAACAGCATCCGAACGTGCTGCCCTTTTCTGGCGCTGGACGATGGGCTTTAACGCGACGATGGAAGGTATCCACCGTTGGGCCTGGTGGTTTGCGAT
ARCTIC	M09	20m	Otu005	ARCTIC-28-E7	TACGGCAACCTGTTCTACAACCCGTTCCACGCACTTAGCATTGTGTTCCTCTATGGATCTGCCCTGCTGTTTGCGATGCACGGTGCGACGATCCTCGCTGTTTCCCGCTTTGGTGGTGAACGTGAGATTGAACAGATCGTGGATCGTGGAACAGCATCCGAACGTGCCGCCCTTTTCTGGCGCTGGACGATGGGCTTTAACGCGACGATGGAAGGTATCCACCGTTGGGCCTGGTGGTTTGCAAT
ARCTIC	M09	20m	Otu005	ARCTIC-28-G3	TACGGCAACCTGTACTACAACCCGTTCCACGCACTTAGCATTGTGTTCCTCTATGGACCTGCCCTGCTGTTTGCGATGCACGGTGCGACGATCCTCGCTGTTTCCCGCTTTGGTGGTGAACGTGAGATTGAACAGATCGTGGATCGTGGAACAGCATCCGAACGTGCTGCCCTTTTCTGGCGCTGGACGATGGGCTTTAACGCGACGATGGAAGGTATCCACCGTTGGGCCTGGTGGTTCGCCGT
ARCTIC	M09	20m	Otu005	ARCTIC-28-G4	TACGGGAACCTGTACTACAACCCGTTCCACGCACTTAGCATTGTGTTCCTCTATGGATCTGCCCTGCTGTTTGCGATGCACGGTGCGACGATCCTCGCTGTTTCCCGCTTTGGTGGTGAACGTGAGATTGAACAGATCGTGGATCGTGGAACAGCATCCGAACGTGCTGCCCTTTTCTGGCGCTGGACGATGGGCTTTAACGCGACGATGGAAGGTATCCACCGTTGGGCATGGTGGTTTGCAAT
ARCTIC	M09	20m	Otu005	ARCTIC-28-H1	TACGGGAACCTGTTCTACAACCCGTTCCACACACTTAGCATTGTGTTCCTCTATGGATCTGCCCTGCTGTTTGCGATGCACGGTGCGACGATCCTCGCTGTTTCCCGCTTTGGTGGTGAACGTGAGATTGAACAGATCGTGGATCGTGGAACAGCATCCGAACGTGCTGCCCTTTTCTGGCGCTGGACGATGGGCTTTAACGCGACGATGGAAGGTATCCACCGTTGGGCATGGTGGTTCGCTGT
ARCTIC	M09	20m	Otu005	ARCTIC-28-H4	TACGGGAACCTGTTCTACAACCCGTTCCACGCACTTAGCATTGTGTTCCTCTATGGATCTGCCCTGCTGTTTGCGATGCACGGTGCGACGATCCCCGCTGTTTCCCGCTTTGGTGGTGAACGTGAGATTGAACAGATCGTGGATCGTGGAACAGCATCCGAACGTGCTGCCCTTTTCTGGCGCTGGACGATGGGCTTTAACGCGACGATGGAAGGTATCCACCGTTGGGCCTGGTGGTTTGCGAT
ARCTIC	Z68	15m	Otu005	ARCTIC-32-A4	TACGGGAACCTGTTCTACAACCCGTTCCACGCACTTAGCATTGTGTTCCTCTATGGATCTGCCCTGCTGTTTGCGATGCACGGTGCGACGATCCTCGCTGTTTCCCGCTTTGGTGGTGAACGTGAGATTGAACAGATCGTGGATCGTGGAACAGCATCCGAACGTGCTGCCCTTTTCTGGCGCTGGACGATGGGCTTTAACGCGACGATGGAAGGTATCCACCGTTGGGCGTGGTGGTTTGCCAT
ARCTIC	Z68	15m	Otu005	ARCTIC-32-A7	TACGGGAACCTGTACTACAACCCGTTCCACGCACTTAGCATTGTGTTCCTCTATGGATCTGCCCTGCTGTTTGCGATGCACGGTGCGACGATCCTCGCTGTTTCCCGCTTCGGTGGTGAACGTGAGATTGAACAGATCGTGGATCGTGGAACAGCATCCGAACGTGCTGCCCTTTTCTGGCGCTGGACGATGGGCTTTAACGCGACGATGGAAGGTATCCACCGTTGGGCTTGGTGGTTTGCGAT
ARCTIC	Z68	15m	Otu005	ARCTIC-32-B3	TACGGGAACCTGTACTACAACCCGTTCCACGCACTTAGCATTGTGTTCCTCTATGGATCTGCCCTGCTGTTTGCGATGCACGGTGCGACGATCCTCGCTGTTTCCCGCTTTGGTGGTGAACGTGAGATTGAACAGATCGTGGATCGTGGAACAGCATCCGAACGTGCTGCCCTTTTCTGGCGCTGGACGATGGGCTTTAACGCGACGATGGAAGGTATCCACCGTTGGGCCTGGTGGTTCGCGAT
ARCTIC	Z68	15m	Otu005	ARCTIC-32-C3	TACGGGAACCTGTACTACAACCCGTTCCACGCACTTAGCATTGTGTTCCTCTATGGACCTGCCCTGCTGTTTGCGATGCACGGTGCGACGATCCTCGCTGTTTCCCGCTTTGGTGGTGAACGTGAGATTGAACAGATCGTGGATCGTGGAACAGCATCCGAACGTGCCGCCCTTTTCTGGCGCTGGACGATGGGCTTTAACGCGACGATGGAAGGTATCCACCGTTGGGCATGGTGGTTCGCGAT
ARCTIC	Z68	15m	Otu005	ARCTIC-32-D6	TACGGGAACCTGTTCTACAACCCGTTCCACGCACTTAGCATTGTGTTCCTTTAGGGATCTGCCCTGCTGTTTGCGATGCACGGTGCGACGATCCTCGCTGTTTCCCGCTTGGGTGGTGAACGTGAGATTGAACAGATCGTGGATCGTGGAACAGCATCCGAACGTGCTGCCCTTTTCTGGCGCTGGACGATGGGCTTTAACGCGACCATGGAAGGTATCCACCGTTGGGCCTGGTGGTTCGCGAT
ARCTIC	Z68	15m	Otu005	ARCTIC-32-H1	TACGGCAACCTGTTCTACAACCCGTTCCACGCACTTAGCATTGTGTTCCTCTATGGATCTGCCCTGCTGTTTGCGATGCACGGTGCGACGATCCTCGCTGTTTCCCGCTTTGGTGGTGAACGTGAGATTGAACAGATCGTGGATCGTGGAACAGCATCCGAACGTGCTGCCCTTTTCTGGCGCTGGACGATGGGCTTTAACGCGACGATGGAAGGTATCCACCGTTGGGCCTGGTGGTTTGCTAT
ARCTIC	Z68	15m	Otu005	ARCTIC-32-H2	TACGGCAACCTGTTCTACAACCCGTTCCACGCACTTAGCATTGTGTTCCTCTATGGATCTGCCCTGCTGTTTGCGATGCACGGTGCGACGATCCTCGCTGTTTCCCGCTTTGGTGGTGAACGTGAGATTGAACAGATCGTGGATCGTGGAACAGCATCCGAACGTGCTGCCCTTTTCTGGCGCTGGACGATGGGCTTTAACGCGACGATGGAAGGTATCCACCGTTGGGCCTGGTGGTTTGCTAT
ARCTIC	Z65	25m	Otu005	ARCTIC-38-A1	TACGGGAACCTGTACTACAACCCGTTCCACGCACTTAGCATTGTGTTCCTCTATGGATCTGCCCTGCTGTTTGCGATGCGCGGTGCGACGATCCTCGCTGTTTCCCGCTTTGGTGGTGAACGTGAGATTGAACAGATCGTGGATCGTGGAACAGCATCCGAACGTGCCGCCCTTTTCTGGCGCTGGACGATGGGCTTTAACGCGACGATGGAAGGTATCCACCGTTGGGCCTGGTGGTTTGCCGT
ARCTIC	Z65	25m	Otu005	ARCTIC-38-C5	TACGGGAACCTGTACTACAACCCGTTCCACGCACTTAGCATTGTGTTCCTCTATGGATCTGCCCTGCTGTTTGCGATGCACGGTGCGACGATCCTCGCTGTTTCCCGCTTTGGTGGTGAACGTGAGATTGAACAGATCGTGGATCGTGGAACAGCATCCGAACGTGCCGCCCTTTTCTGGCGCTGGACGATGGGCTTTAACGCGACGATGGAAGGTATCCACCGTTGGGCATGGTGGTTTGCGGT
ARCTIC	Z59	35m	Otu005	ARCTIC-48-G1	TACGGGAACCTGTACTACAACCCGTTCCACGCACTTAGCATTGTGTTCCTCTATGGATCTGCCCTGCTGTTTGCGATGCACGGTGCGACGATCCTCGCTGTTTCCCGCTTTGGTGGTGAACGTGAGATTGAACAGATCGTGGATCGTGGAACAGCATCCGAACGTGCTGCCCTTTTCTGGCGCTGGACGATGGGCTTTAACGCGACGATGGAAGGTATCCACCGTTGGGCTTGGTGGTTCGCGAT
ARCTIC	Z07	5m	Otu005	ARCTIC-6-H6	TACGGGAACCTGTTCTACAACCCGTTCCACGCACTTAGCATTGTGTTCCTCTATGGATCTGCCCTGCTGTTTGCGATGCACGGTGCGACGATCCTCGCTGTTTCCCGCTTTGGTGGTGAACGTGAGATTGAACAGATCGTGGATCGTGGAACAGCATCCGAACGTGCCGCCCTTTTCTGGCGCTGGACGATGGGCTTTAACGCGACGATGGAAGGTATCCACCGTTGGGCTTGGTGGTTTGCAGT
ARCTIC	Z01	5m	Otu007	ARCTIC-1-B5	TACGGCAACCTGTTCTACAACCCATTCCACGCGCTCTCGATCGCCTTTCTTTACGGCTCTGCTTTGCTCTTCGCTATGCATGGCGCCACAATCCTGGCCGTATCGCGCTATGGCGGCGAGCGGGAAATTGAGCAAATCGTGGATCGCGGGACGGCCTCAGAACGCGCGGCACTCTTCTGGCGCTGGACCATGGGCTTCAACGCGACCATGGAAGGTATTCACCGCTGGGCATGGTGGTTCGCAAT
ARCTIC	Z01	5m	Otu007	ARCTIC-1-D2	TACGGCAACCTGTTCTACAACCCATTCCACGCGCTCTCGATCGCCTTTCTTTACGGCTCTGCTTTGCTCTTCGCTATGCATGGCGCCACAATCCTGGCCGTATCGCGCTATGGCGGCGAGCGGGAAATTGAGCAAATCGTGGATCGCGGGACGGCCTCAGAACGCGCGGCACTCTTCTGGCGCTGGACCATGGGCTTCAACGCGACCATGGAAGGTATTCACCGCTGGGCGTGGTGGTTTGCGAT
ARCTIC	Z01	5m	Otu007	ARCTIC-1-F6	TACGGGAACCTGTTCTACAACCCATTCCACGCGCTCTCGATCGCCTTTCTTTACGGCTCTGCTTTGCTCTTCGCTATGCATGGCGCCACAATCCTGGCCGTATCGCGCTATGGCGGCGAGCGGGAAATTGAGCAAATCGTGGATCGCGGGACGGCCTCAGAACGCGCGGCACTCTTCTGGCGCTGGACCATGGGCTTCAACGCGACCATGGAAGGTATTCACCGCTGGGCGTGGTGGTTCGCGGT
ARCTIC	Z01	5m	Otu007	ARCTIC-1-F7	TACGGGAACCTGTACTACAACCCATTCCACGCGCTCTCGATCGCCTTTCTTTACGGCTCTGCTTTGCTCTTCGCTATGCATGGCGCCACAATCCTGGCCGTATCGCGCTATGGCGGCGAGCGGGAAATTGAGCAAATCGTGGATCGCGGGACGGCCTCAGAACGCGCGGCACTCTTCTGGCGCTGGACCATGGGCTTCAACGCGACCATGGAAGGTATTCACCGCTGGGCATGGTGGTTCGCGGT
ARCTIC	Z01	5m	Otu007	ARCTIC-1-G2	TACGGGAACCTGTACTACAACCCATTCCACGCGCTCTCGATCGCCTTTCTTTACGGCTCTGCTTTGCTCTTCGCTATGCATGGCGCCACAATCCTGGCCGTATCGCGCTATGGCGGCGAGCGGGAAATTGAGCAAATCGTGGATCGCGGGACGGCCTCAGAACGCGCGGCACTCTTCTGGCGCTGGACCATGGGCTTCAACGCGACCATGGAAGGTATTCACCGCTGGGCATGGTGGTTTGCGAT
ARCTIC	Z01	5m	Otu007	ARCTIC-1-G8	TACGGGAACCTGTTCTACAACCCATTCCACGCGCTCTCGATCGCCTTTCTTTACGGCTCTGCTTTGCTCTTCGCTATGCATGGCGCCACAATCCTGGCCGTATCGCGCTACGGCGGCGAGCGGGAAATTGAGCAAATCGTGGATCGCGGGACGGCCTCAGAACGCGCGGCACTCTTCTGGCGCTGGACCATGGGCTTCAACGCGACCATGGAAGGTATTCACCGCTGGGCATGGTGGTTCGCGAT
ARCTIC	Z01	5m3	Otu007	ARCTIC-13-B4	TACGGGAACCTGTACTACAACCCATTCCACGCGCTCTCGATCGCCTTTCTTTACGGCTCTGCTTTGCTCTTCGCTATGCATGGCGCCACAATCCTGGCCGTATCGCGCTATGGCGGCGAGCGGGAAATTGAGCAAATCGTGGATCGCGGGACGGCCCCAGAACGCGCGGCACTCTTCTGGCGCTGGACCATGGGCTTCAACGCGACCATGGAAGGTATTCACCGCTGGGCGTGGTGGTTCGCAAT
ARCTIC	Z01	5m3	Otu007	ARCTIC-13-D5	TACGGGAACCTGTTCTACAACCCATTCCACGCGCTCTCGATCGCCTTTCTTTACGGCTCTGCTTTGCTCTTCGCTATGCATGGCGCCACAATCCTGGCCGTATCGCGCTATGGCGGCGAGCGGGAAATTGAGCAAATCGTGGATCGCGGGACGGCCTCAGAACGCGCGGCACTCTTCTGGCGCTGGACCATGGGCTTCAACGCGACCATGGAAGGTATTCACCGCTGGGCATGGTGGTTCGCGAT
ARCTIC	Z01	5m3	Otu007	ARCTIC-13-G6	TACGGCAACCTGTACTACAACCCATTCCACGCGCTCTCGATCGCCTTTCTTTACGGCTCTGCTTTGCTCTTCGCTATGCATGGCGCCACAATCCTGGCCGTATCGCGCTATGGCGGCGAGCGGGAAATTGAGCAAATCGTGGATCGCGGGACGGCCTCAGAACGCGCGGCACTCTTCTGGCGCTGGACCATGGGCTTCAACGCGACCATGGAAGGTATTCACCGCTGGGCGTGGTGGTTTGCGAT
ARCTIC	Z01	5m3	Otu007	ARCTIC-13-G7	TACGGGAACCTGTTCTACAACCCATTCCACGCGCTCTCGATCGCCTTTCTTTACGGCTCTGCTTCGCTCTTCGCTATGCATGGCGCCACAATCCTGGCCGTATCGCGCTATGGCGGCGAGCGGGAAATTGAGCAAATCGTGGATCGCGGGACGGCCTCAGAACGCGCGGCACTCTTCTGGCGCTGGACCATGGGCTTCAACGCGACCATGGAAGGTATTCACCGCTGGGCGTGGTGGTTTGCGGT
ARCTIC	Z01	12m	Otu007	ARCTIC-2-A2	TACGGGAACCTGTTCTACAACCCATTCCACGCGCTCTCGATCGCCTTTCTTTACGGCTCTGCTTTGCTCTTCGCTATGCATGGCGCCACAATCCTGGCCGTATCGCGCTATGGCGGCGAGCGGGAAATTGAGCAAATCGTGGATCGCGGGACGGCCTCAGAACGCGCGGCACTCTTCTGGCGCTGGACCATGGGCTTCAACGCGACCATGGAAGGTATTCACCGCTGGGCGTGGTGGTTCGCAGT
ARCTIC	Z01	12m	Otu007	ARCTIC-2-A4	TACGGGAACCTGTACTACAACCCATTCCACGCGCTCTCGATCGCCTTTCTTTACGGCTCTGCTTTGCTCTTCGCTATGCATGGCGCCACAATCCTGGCCGTATCGCGCTATGGCGGCGAGCGGGAAATTGAGCAAATCGTGGATCGCGGGACGGCCTCAGAACGCGCGGCACTCTTCTGGCGCTGGACCATGGGCTTCAACGCGACCATGGAAGGTATTCACCGCTGGGCATGGTGGTTTGCTGT
ARCTIC	Z01	12m	Otu007	ARCTIC-2-A6	TACGGCAACCTGTTCTACAACCCATTCCACGCGCTCTCGATCGCCTTTCTTTACGGCTCTGCTTTGCTCTTCGCTATGCATGGCGCCACAATCCTGGCCGTATCGCGCTATGGCGGCGAGCGGGAAATTGAGCAAATCGTGGATCGCGGGACGGCCTCAGAACGCGCGGCACTCTTCTGGCGCTGGACCATGGGCTTCAACGCGACCATGGAAGGTATTCACCGCTGGGCGTGGTGGTTTGCGAT
ARCTIC	Z01	12m	Otu007	ARCTIC-2-B1	TACGGGAACCTGTTCTACAACCCATTCCACGCGCTCTCGATCGCCTTTCTTTACGGCTCTGCTTTGCTCTTCGCTATGCATGGCGCCACAATCCTGGCCGTATCGCGCTATGGCGGCGAGCGGGAAATTGAGCAAATCGTGGATCGCGGGACGGCCTCAGAACGCGCGGCACTCTTCTGGCGCTGGACCATGGGCTTCAACGCGACCATGGAAGGTATTCACCGCTGGGCATGGTGGTTTGCGGT
ARCTIC	Z01	12m	Otu007	ARCTIC-2-B2	TACGGGAACCTGTTCTACAACCCATTCCACGCGCTCTCGATCGCCTTTCTTTACGGCTCTGCTTTGCTCTTCGCTATGCATGGCGCCACAATCCTGGCCGTATCGCGCTATGGCGGCGAGCGGGAAATTGAGCAAATCGTGGATCGCGGGACGGCCTCAGAACGCGCGGCACTCTTCTGGCGCTGGACCATGGGCTTCAACGCGACCATGGAAGGTATTCACCGCTGGGCATGGTGGTTTGCGGT
ARCTIC	Z01	12m	Otu007	ARCTIC-2-C1	TACGGGAACCTGTACTACAACCCATTCCACGCGCTCTCGATCGCCTTTCTTTACGGCTCTGCTTTGCTCTTCGCTATGCATGGCGCCACAATCCTGGCCGTATCGCGCTATGGCGGCGAGCGGGAAATTGAGCAAATCGTGGATCGCGGGACGGCCTCAGAACGCGCGGCACTCTTCTGGCGCTGGACCATGGGCTTCAACGCGACCATGGAAGGTATTCACCGCTGGGCCTGGTGGTTTGCAGT
ARCTIC	Z01	12m	Otu007	ARCTIC-2-C2	TACGGGAACCTGTTCTACAACCCATTCCACGCGCTCTCGATCGCCTTTCTTTACGGCTCTGCTTTGCTCTTCACTATGCATGGCGCCACAATCCTGGCCGTATCGCGCTATGGCGGCGAGCGGGAAATTGAGCAAATCGTGGATCGCGGGACGGCCTCAGAACGCGCGGCACTCTTCTGGCGCTGGACCATGGGCTTCAACGCGACCATGGAAGGTATTCACCGCTGGGCGTGGTGGTTTGCGGT
ARCTIC	Z01	12m	Otu007	ARCTIC-2-C4	TACGGGAACCTGTACTACAACCCATTCCACGCGCTCTCGATCGCCTTTCTTTACGGCTCTGCTTTGCTCTTCGCTATGCATGGCGCCACAATCCTGGCCGTATCGCGCTATGGCGGCGAGCGGGAAATTGAGCAAATCGTGGATCGCGGGACGGCCTCAGAACGCGCGGCACTCTTCTGGCGCTGGACCATGGGCTTCAACGCGACCATGGAAGGTATTCACCGCTGGGCATGGTGGTTTGCTGT
ARCTIC	Z01	12m	Otu007	ARCTIC-2-C6	TACGGCAACCTGTTCTACAACCCATTCCACGCACTCTCGATCGCCTTTCTTTACGGCTCTGCTTTGCTCTTCGCTATGCATGGCGCCACAATCCTGGCCGTATCGCGCTATGGTGGCGAGCGGGAAATTGAGCAAATCGTGGATCGCGGGACGGCCTCAGAACGCGCGGCACTCTTCTGGCGCTGGACCATGGGCTTCAACGCGACCATGGAAGGTATTCACCGCTGGGCCTGGTGGTTTGCGAT
ARCTIC	Z01	12m	Otu007	ARCTIC-2-D2	TACGGGAACCTGTTCTACAACCCATTCCACGCGCTCTCGATCGCCTTTCTTTACGGCTCTGCTTTGCTCTTCGCTATGCATGGCGCCACAATCCTGGCCGTATCGCGCTATGGCGGCGAGCGGGAAATTGAGCAAATCGTGGATCGCGGGACGGCCTCAGAACGCGCGGCACTCTTCTGGCGCTGGACCATGGGCTTCAACGCGACCATGGAAGGTATTCACCGCTGGGCATGGTGGTTTGCAAT
ARCTIC	Z01	12m	Otu007	ARCTIC-2-D5	TACGGGAACCTGTACTACAACCCATTCCACGCGCTCTCGATCGCCTTTCTTTACGGCTCTGCTTTGCTCTTCGCTATGCATGGCGCCACAATCCTGGCCGTATCGCGCTATGGCGGCGAGCGGGAAATTGAGCAAATCGTGGATCGCGGGACGGCCTCAGAACGCGCGGCACTCTTCTGGCGCTGGACCATGGGCTTCAACGCGACCATGGAAGGTATTCACCGCTGGGCATGGTGGTTTGCTGT
ARCTIC	Z01	12m	Otu007	ARCTIC-2-E2	TACGGGAACCTGTACTACAACCCATTCCACGCGCTCTCGATCGCCTTTCTTTACGGCTCTGCTTTGCTCTTCGCTATGCATGGCGCCACAATCCTGGCCGTATCGCGCTATGGCGGCGAGCGGGAAATTGAGCAAATCGTGGATCGCGGGACGGCCTCAGAACGCGCGGCACTCTTCTGGCGCTGGACCATGGGCTTCAACGCGACCATGGAAGGTATTCACCGCTGGGCATGGTGGTTTGCTGT
ARCTIC	Z01	12m	Otu007	ARCTIC-2-E4	TACGGCAACCTGTTCTACAACCCATTCCACGCGCTCTCGATCGCCTTTCTTTACGGCTCTGCTTTGCTCTTCGCTATGCATGGCGCCACAATCCTGGCCGTATCGCGCTATGGCGGCGAGCGGGAAATTGAGCAAATCGTGGATCGCGGGACGGCCTCAGAACGCGCGGCACTCTTCTGGCGCTGGACCATGGGCTTCAACGCGACCATGGAAGGTATTCACCGCTGGGCGTGGTGGTTTGCGAT
ARCTIC	Z01	12m	Otu007	ARCTIC-2-F1	TACGGGAACCTGTTCTACAACCCATTCCACGCGCTCTCGATCGCCTTTCTTTACGGCTCTGCTTTGCTCTTCGCTATGCATGGCGCCACAATCCTGGCCGTATCGCGCTATGGCGGCGAGCGGGAAATTGAGCAAATCGTGGATCGCGGGACGGCCTCAGAACGCGCGGCACTCTTCTGGCGCTGGACCATGGGCTTCAACGCGACCATGGAAGGTATTCACCGCTGGGCCTGGTGGTTTGCTGT
ARCTIC	Z01	12m	Otu007	ARCTIC-2-F3	TACGGGAACCTGTTCTACAACCCATTCCACGCGCTCTCGATCGCCTTTCTTTACGGCTCTGCTTTGCTCTTCGCTATGCATGGCGCCACAATCCTGGCCGTATCGCGCTATGGCGGCGAGCGGGAAATTGAGCAAATCGTGGATCGCGGGACGGCCTCAGAACGCGCGGCACTCTTCTGGCGCTGGACCATGGGCTTCAACGCGACCATGGAAGGTATTCACCGCTGGGCTTGGTGGTTCGCAGT
ARCTIC	Z01	12m	Otu007	ARCTIC-2-F4	TACGGGAACCTGTTCTACAACCCATTCCACGCGCTCTCGATCGCCTTTCTTTACGGCTCTGCTTTGCTCTTCGCTATGCATGGCGCCACAATCCTGGCCGTATCGCGCTATGGCGGCGAGCGGGAAATTGAGCAAATCGTGGATCGCGGGACGGCCTCAGAACGCGCGGCACTCTTCTGGCGCTGGACCATGGGCTTCAACGCGACCATGGAAGGTATTCACCGCTGGGCATGGTGGTTCGCTAT
ARCTIC	Z01	12m	Otu007	ARCTIC-2-F5	TACGGGAACCTGTTCTACAACCCATTCCACGCGCTCTCGATCGCCTTTCTTTACGGCTCTGCTTTGCTCTTCACTATGCATGGCGCCACAATCCTGGCCGTATCGCGCTATGGCGGCGAGCGGGAAATTGAGCAAATCGTGGATCGCGGGACGGCCTCAGAACGCGCGGCACTCTTCTGGCGCTGGACCATGGGCTTCAACGCGACCATGGAAGGTATTCACCGCTGGGCGTGGTGGTTTGCGGT
ARCTIC	Z01	12m	Otu007	ARCTIC-2-G1	TACGGGAACCTGTACTACAACCCATTCCACGCGCTCTCGATCGCCTTTCTTTACGGCTCCGCTTTGCTCTTCGCTATGCATGGCGCCACAATCCTGGCCGTATCGCGCTATGGCGGCGAGCGGGAAATTGAGCAAATCGTGGATCGCGGGACGGCCTCAGAACGCGCGGCACTCTTCTGGCGCTGGACCATGGGCTTCAACGCGACCATGGAAGGTATTCACCGCTGGGCGTGGTGGTTTGCAAT
ARCTIC	Z01	12m	Otu007	ARCTIC-2-G5	TACGGGAACCTGTTCTACAACCCATTCCACGCGCTCTCGATCGCCTTTCTTTACGGCTCTGCTTTGCTCTTCGCTATGCATGGCGCCACAATCCTGGCCGTATCGCGCTATGGCGGCGAGCGGGAAATTGAGCAAATCGTGGATCGCGGGACGGCCTCAGAACGCGCGGCACTCTTCTGGCGCTGGACCATGGGCTTCAACGCGACCATGGAAGGTATTCACCGCTGGGCCTGGTGGTTTGCTGT
ARCTIC	Z01	12m	Otu007	ARCTIC-2-H1	TACGGCAACCTGTTCTACAACCCATTCCACGCGCTCTCGATCGCCTTTCTTTACGGCTCTGCTTTGCTCTTCGCTATGCATGGCGCCACAATCCTGGCCGTATCGCGCTATGGCGGCGAGCGGGAAATTGAGCAAATCGTGGATCGCGGGACGGCCTCAGAACGCGCGGCACTCTTCTGGCGCTGGACCATGGGCTTCAACGCGACCATGGAAGGTATTCACCGCTGGGCGTGGTGGTTCGCGGT
ARCTIC	Z01	12m	Otu007	ARCTIC-2-H3	TACGGCAACCTGTACTACAACCCATTCCACGCGCTCTCGATCGCCTTTCTTTACGGCTCTGCTTTGCTCTTCGCTATGCATGGCGCCACAATCCTGGCCGTATCGCGCTATGGCGGCGAGCGGGAAATTGAGCAAATCGTGGATCGCGGGACGGCCTCAGAACGCGCGGCACTCTTCTGGCGCTGGACCATGGGCCTCAACGCGACCATGGAAGGTATTCACCGCTGGGCATGGTGGTTCGCAGT
ARCTIC	Z18	35m	Otu007	ARCTIC-24-D5	TACGGCAACCTGTTCTACAACCCATTCCACGCACTCTCGATCGCCTTTCTTTACGGGTCCGCTTTGCTCTTCACTATGCATGGCGCCGCAATCCTGGCCGTATCGCGCTATGGTGGCGAGCGGGAAATTGAGCAAATCGTGGATCGCGGGACGGCCTCAGAACGCGCGGCACTCTTCTGGCGCTGGACCATGGGCTTCAACGCGACCATGGAAGGCATTCACCGCTGGGCGTGGTGGTTCGCCAT
ARCTIC	Z18	35m	Otu007	ARCTIC-24-G6	TACGGGAACCTGTTCTACAACCCATTCCACGCACTCTCGATCGCCTTTCTTTACGGCTCCGCTTTGCTCTTCGCTATGCATGGCGCCACAATCCTGGCCGTATCGCGCTATGGTGGCGAGCGGGAAATTGAGCAAATCGTGGATCGCGGGACGGCCTCAGAACGCGCGGCACTCTTCTGGCGCTGGACCATGGGCTTCAACGCGACCATGGAAGGCATTCACCGATGGGCGTGGTGGTTTGCAAT
ARCTIC	M09	20m	Otu007	ARCTIC-28-A5	TACGGGAACCTGTACTACAACCCATTCCACGCGCTCTCGATCGCCTTTCTTTACGGCTCTGCTTTGCTCTTCGCTATGCATGGCGCCACAATCCTGGCCGTATCGCGCTATGGCGGCGAGCGGGAAATTGAGCAAATCGTGGATCGCGGGACGGCCTCAGAACGCGCGGCACTCTTCTGGCGCTGGACCATGGGCTTCAACGCGACCATGGAAGGTATTCACCGCTGGGCGTGGTGGTTTGCAAT
ARCTIC	M09	20m	Otu007	ARCTIC-28-A8	TACGGGAACCTGTTCTACAACCCATTCCACGCACTCTCGATCGCCTTTCTTTACGGCTCCGCTTTGCTCTTCGCTATGCATGGCGCCACAATCCTGGCCGTATCGCGCTATGGTGGCGAGCGGGAAATTGAGCAAATCGTGGATCGCGGGACGGCCTCAGAACGCGCGGCACTCTTCTGGCGCTGGACCATGGGCTTCAACGCGACCATGGAAGGCATTCACCGCTGGGCCTGGTGGTTTGCTAT
ARCTIC	M09	20m	Otu007	ARCTIC-28-B4	TACGGGAACCTGTACTACAACCCATTCCACGCGCTCTCGATCGCCTTTCTTTACGGCTCTGCTTTGCTCTTCGCTATGCATGGCGCCACAATCCTGGCCGTATCGCGCTATGGCGGCGAGCGGGAAATTGAGCAAATCGTGGATCGCGGGACGGCCTCAGAACGCGCGGCACTCTTCTGGCGCTGGACCATGGGCCTCAACGCGACCATGGAAGGTATTCACCGCTGGGCGTGGTGGTTCGCAAT
ARCTIC	M09	20m	Otu007	ARCTIC-28-G1	TACGGGAACCTGTACTACAACCCATTCCACGCGCTCTCGATCGCCTTTCTTTACGGCTCTGCTTTGCTCTTCGCTATGCATGGCGCCACAATCCTGGCCGTATCGCGCTATGGCGGCGAGCGGGAAATTGAGCAAATCGTGGATCGCGGGACGGCCTCAGAACGCGCGGCACTCTTCTGGCGCTGGACCATGGGCTTCAACGCGACCATGGAAGGTATTCACCGCTGGGCGTGGTGGTTTGCAAT
ARCTIC	Z68	15m	Otu007	ARCTIC-32-B2	TTCGGGAACCTGTACTACAACCCATTCCACGCGCTCTCGATCGCCTTTCCTTACGGCTCTGCTTTGCTCTTCGCTATGCATGGCGCCACAATCCTGGCCGTATCGCGCTATGGCGGCGAGCGGGAAATTGAGCAAATCGTGGATCGCGGGACGGCCTCAGAACGCGCGGCACTCTTCTGGCGCTGGACCATGGGCTTCAACGCGACCATGGAAGGTATTCACCGCTGGGCGTGGTGGTTCGCAGT
ARCTIC	Z65	25m	Otu007	ARCTIC-38-F3	TACGGGAACCTGTTCTACAACCCATTCCACGCGCTCTCGATCGCCTTTCTTTACGGCTCTGCTTTGCTCTTCGCTATGCATGGCGCCACAATCCTGGCCGTATCGCGCTATGGCGGCGAGCGGGAAATTGAGCAAATCGTGGATCGCGGGACGGCCTCAGAACGCGCGGCACTCTTCTGGCGCTGGACCATGGGCTTCAACGCGACCATGGAAGGTATTCACCGCCGGGCATGGTGGTTTGCCAT
ARCTIC	Z61	5m	Otu007	ARCTIC-41-A2	TACGGCAACCTGTACTACAACCCATTCCACGCGCTCTCGATCGCCTTTCTTTACGGCTCTGCTTTGCTCTTCGCTATGCATGGCGCCACAATCCTGGCCGTATCGCGCTATGGCGGCGAGCGGGAAATTGAGCAAATCGTGGATCGCGGGACGGCCTCAGAACGCGCGGCACTCTTCTGGCGCTGGACCATGGGCTTCAACGCGACCATGGAAGGTATTCACCGCTGGGCGTGGTGGTTTGCAAT
ARCTIC	Z61	5m	Otu007	ARCTIC-41-H2	TACGGGAACCTGTACTACAACCCATTCCACGCGCTCTCGATCGCCTTTCTTTACGGCTCTGCTTTGCTCTTCGCTATGCATGGCGCCACAATCCTGGCCGTATCGCGCTATGGCGGCGAGCGGGAAATTGAGCAAATCGTGGATCGCGGGACGGCCTCAGAACGCGCGGCACTCTTTTGGCGCTGGACCATGGGCTTCAACGCGACCATGGAAGGTATTCACCGCTGGGCATGGTGGTTCGCGAT
ARCTIC	Z59	35m	Otu007	ARCTIC-48-B11	TACGGGAACCTGTTCTACAACCCATTCCACGCGCTCTCGATCGCCTTTCTTTACGGCTCTGCTTTGCTCTTCGCTATGCATGGCGCCACAATCCTGGCCGTATCGCGCTATGGCGGCGAGCGGGAAATTGAGCAAATCGTGGATCGCGGGACGGCCTCAGAACGCGCGGCACTCTTCTGGCGCTGGACCATGGGCTTCAACGCGACCATGGAAGGTATTCACCGCTGGGCGTGGTGGTTCGCAGT
ARCTIC	Z59	35m	Otu007	ARCTIC-48-B3	TACGGGAACCTGTTCTACAACCCATCCCACGCGCTCTCGATCGCCTTTCTTTACGGCTCTGCTTTGCTCTTCGCTATGCATGGCGCCACAATCCTGGCCGTATCGCGCTATGGCGGCGAGCGGGAAATTGAGCAAATCGTGGATCGCGGGACGGCCTCAGAACGCGCGGCACTCTTCTGGCGCTGGACCATGGGCTTCAACGCGACCATGGAAGGTATTCACCGCTGGGCGTGGTGGTTTGCGGT
ARCTIC	Z59	35m	Otu007	ARCTIC-48-E8	TACGGCAACCTGTTCTACAACCCATTCCACGCGCTCTCGATCGCCTTTCTTTACGGCTCTGCTTTGCTCTTCGCTATGCATGGCGCCACAATCCTGGCCGTATCGCGCTATGGCGGCGAGCGGGAAATTGAGCAAATCGTGGATCGCGGGACGGCCTCAGAACGCGCGGCACTCTTCTGGCGCTGGACCATGGGCTTCAACGCGACCATGGAAGGTATTCACCGCTGGGCATGGTGGTTCGCCAT
ARCTIC	Z59	35m	Otu007	ARCTIC-48-G7	TACGGGAACCTGTTCTACAACCCGTTCCACGCACTCTCGATCGCCTTTCTTTACGGCTCCGCTTTGCTCTTCGCTATGCATGGCGCCACAATCCTGGCCGTATCGCGCTATGGTGGCGAGCGGGAAATTGAGCAAATCGTGGATCGCGGGACGGCCTCAGAACGCGCGGCACTCTTCTGGCGCTGGACCATGGGCTTCAACGCGACCATGGAAGGCATTCACCGCTGGGCTTGGTGGTTTGCGGT
ARCTIC	Z59	35m	Otu007	ARCTIC-48-G8	TACGGGAACCTGTACTACAACCCATTCCACGCACTCTCGATCGCCTTTCTTTACGGCTCCGCTTTGCTCTTCGCTATGCATGGCGCCACAATCCTGGCCGTATCGCGCTATGGTGGCGAGCGGGAAATTGAGCAAATCGTGGATCGCGGGACGGCCTCAGAACGCGCGGCACTCTTCTGGCGCTGGACCATGGGCTTCAACGCGACCATGGAAGGCATTCACCGCTGGGCCTGGTGGTTTGCTAT
ARCTIC	Z59	35m	Otu007	ARCTIC-48-H11	TACGGGAACCTGTTCTACAACCCATTCCACGCGCTCTCGATCGCCTTTCTTTACGGCTCTGCTTTGCTCTTCGCTATGCATGGCGCCACAATCCTGGCCGTATCGCGCTATGGCGGCGAGCGGGAAATTGAGCAAATCGTGGATCGCGGGACGGCCTCAGAACGCGCGGCACTCTTCTGGCGCTGGACCATGGGCTTCAACGCGACCATGGAAGGTATTCACCGCTGGGCTTGGTGGTTTGCGAT
ARCTIC	Z07	5m	Otu007	ARCTIC-6-B2	TACGGGAACCTGTACTACAACCCATTCCACGCGCTCTCGATCGCCTTTCTTTACGGCTCTGCTTTGCTCTTCGCTATGCATGGCGCCACAATCCTGGCCGTATCGCGCTATGGCGGCGAGCGGGAAATTGAGCAAATCGTGGATCGCGGGACGGCCTCAGAACGCGCGGCACTCTTCTGGCGCTGGACCATGGGCTTCAACGCGACCATGGAAGGTATTCACCGCTGGGCGTGGTGGTTTGCGAT
ARCTIC	Z07	5m	Otu007	ARCTIC-6-B3	TACGGGAACCTGTACTACAACCCATTCCACGCGCTCTCGATCGCCTTTCTTTACGGCTCTGCTTTGCTCTTCGCTATGCATGGCGCCACAATCCTGGCCGTATCGCGCTATGGCGGCGAGCGGGAAATTGAGCAAATCGTGGATCGCGGGACGGCCTCAGAACGCGCGGCACTCTTCTGGCGCTGGACCATGGGCTTCAACGCGACCATGGAAGGTATTCACCGCTGGGCGTGGTGGTTTGCGAT
ARCTIC	Z07	5m	Otu007	ARCTIC-6-E4	TACGGCAACCTGTACTACAACCCATTCCACGCACTCTCGATCGCCTTTCTTTACGGCTCTGCTTTGCTCTTCGCTATGCATGGCGCCACAATCCTGGCCGTATCGCGCTATGGTGGCGAGCGGGAAATTGAGCAAATCGTGGATCGCGGGACGGCCTCAGAACGCGCGGCACTCTTCTGGCGCTGGACCATGGGCTTCAACGCGACCATGGAAGGTATTCACCGCTGGGCCTGGTGGTTCGCCGT
ARCTIC	Z07	5m	Otu007	ARCTIC-6-E5	TACGGGAACCTGTTCTACAACCCATTCCACGCGCTCTCGATCGCCTTTCTTTACGGCTCTGCTTTGCTCTTCGCTATGCATGGCGCCACAATCCTGGCCGTATCGCGCTATGGCGGCGAGCGGGAAATTGAGCAAATCGTGGATCGCGGGACGGCCTCAGAACGCGCGGCACTCTTCTGGCGCTGGACCATGGGCTTCAACGCGACCATGGAAGGTATTCACCGCTGGGCGTGGTGGTTTGCGGT
ARCTIC	Z07	5m	Otu007	ARCTIC-6-E6	TACGGGAACCTGTACTACAACCCATTCCACGCGCTCTCGATCGCCTTTCTTTACGGCTCTGCTTTGCTCTTCGCTATGCATGGCGCCACAATCCTGGCCGTATCGCGCTATGGCGGCGAGCGGGAAATTGAGCAAATCGTGGATCGCGGGACGGCCTCAGAACGCGCGGCACTCTTCTGGCGCTGGACCATGGGCTTCAACGCGACCATGGAAGGTATTCACCGCTGGGCGTGGTGGTTCGCGAT
ARCTIC	Z07	5m	Otu007	ARCTIC-6-F6	TACGGGAACCTGTACTACAACCCATTCCACGCGCTCTCGATCGCCTTTCTTTACGGCTCTGCTTTGCTCTTCGCTATGCATGGCGCCACAATCCTGGCCGTATCGCGCTATGGCGGCGAGCGGGAAATTGAGCAAATCGTGGATCGCGGGACGGCCTCAGAACGCGCGGCACTCTTCTGGCGCTGGACCATGGGCTTCAACGCGACCATGGAAGGTATTCACCGCTGGGCATGGTGGTTTGCAAT
ARCTIC	Z07	5m	Otu007	ARCTIC-6-G4	TACGGGAACCTGTACTACAACCCATTCCACGCGCTCTCGATCGCCTTTCTTTACGGCTCTGCTTTGCTCTTCGCTATGCATGGCGCCACAATCCTGGCCGTATCGCGCTATGGCGGCGAGCGGGAAATTGAGCAAATCGTGGATCGCGGGACGGCCTCAGAACGCGCGGCACTCTTCTGGCGCTGGACCATGGGCTTCAACGCGACCATGGAAGGTATTCACCGCTGGGCGTGGTGGTTTGCGAT
ARCTIC	Z01	5m3	Otu008	ARCTIC-13-A8	TACGGGAACCTGTTCTACAACCCTTTCCATATGCTTTCGATTGCCTTTCTCTACGGATCTGCAGTGTTATTTGCCATGCACGGCGCAACCATCGTGGCGACCTCTCGATACGGCGCCGATCGCGAAATTGATCAGATCACTGATAGAGGCACGGCTGCCGAGAGAGGCGCACTGTTCTGGAGATGGTGCATGGGCTTTAACGCCTCTGTGGAATCGATTCATAGATGGGCCTGGTGGTTCGCCAT
ARCTIC	Z01	5m3	Otu008	ARCTIC-13-A9	TACGGGAACCTGTTCTACAACCCTTTCCATATGCTTTCGATTGCCTTTCTCTACGGATCTGCAGTGTTATTTGCCATGCACGGCGCAACCATCGTGGCGACCTCTCGATACGGCGCCGATCGCGAAATTGATCAGATCACTGATAGAGGCACGGCTGCCGAGAGAGGCGCACTGTTCTGGAGATGGTGCATGGGCTTTAACGCCTCTGTGGAATCGATTCATAGATGGGCCTGGTGGTTTGCCAT
ARCTIC	Z01	5m3	Otu008	ARCTIC-13-B5	TACGGGAACCTGTTCTACAACCCTTTCCATATGCTTTCGATTGCCTTTCTCTACGGATCTGCAGTGTTATTTGCCATGCACGGCGCAACCATCGTGGCGACCTCTCGATACGGCGCCGATCGCGAAATTGATCAGATCACTGATAGAGGCACGGCTGCCGAGAGAGGCGCACTGTTCTGGAGATGGTGCATGGGCTTTAACGCCTCTGTGGAATCGATTCATAGATGGGCTTGGTGGTTTGCAAT
ARCTIC	Z01	5m3	Otu008	ARCTIC-13-C8	TACGGGAACCTGTTCTACAACCCTTTCCATATGCTTTCGATTGCCTTTCTCTACGGATCTGCAGTGTTATTTGCCATGCACGGCGCAACCATCGTGGCGACCTCTCGATACGGCGCCGATCGCGAAATTGATCAGATCACTGATAGAGGCACGGCTGCCGAGAGAGGCGCACTGTTCTGGAGATGGTGCATGGGCTTTAACGCCTCTGTGGAATCGATTCATAGATGGGCTTGGTGGTTCGCGGT
ARCTIC	Z01	5m3	Otu008	ARCTIC-13-C9	TACGGCAACCTGTACTACAACCCATTCCACGCGCTCTCGATTGCCTTTCTCTACGGATCTGCAGTGTTATTTGCCATGCACGGCGCAACCATCGTGGCGACCTCTCGATACGGCGCCGATCGCGAAATTGATCAGATCACTGATAGAGGCACGGCTGCCGAGAGAGGCGCACTGTTCTGGAGATGGTGCATGGGCTTTAACGCCTCTGTGGAATCGATTCATAGATGGGCCTGGTGGTTCGCGAT
ARCTIC	Z01	5m3	Otu008	ARCTIC-13-D1	TACGGGAACCTGTTCTACAACCCTTTCCATATGCTTTCGATTGCCTTTCTCTACGGATCTGCAGTGTTATTTGCCATGCACGGCGCAACCATCGTGGCGACCTCTCGATACGGCGCCGATCGCGAAATTGATCAGATCACTGATAGAGGCACGGCTGCCGAGAGAGGCGCACTGTTCTGGAGATGGTGCATGGGCTTTAACGCCTCTGTGGAATCGATTCATAGATGGGCTTGGTGGTTCGCTAT
ARCTIC	Z01	5m3	Otu008	ARCTIC-13-D8	TACGGGAACCTGTTCTACAACCCTTTCCATATGCTTTCGATTGCCTTTCTCTACGGATCTGCAGTGTTATTTGCCATGCACGGCGCAACCATCGTGGCGACCTCTCGATACGGCGCCGATCGCGAAATTGATCAGATCACTGATAGAGGCACGGCTGCCGAGAGAGGCGCACTGTTCTGGAGATGGTGCATGGGCTTTAACGCCTCTGTGGAATCGATTCATAGATGGGCATGGTGGTTTGCGAT
ARCTIC	Z01	5m3	Otu008	ARCTIC-13-D9	TACGGGAACCTGTTCTACAACCCTTTCCATATGCTTTCGATTGCCTTTCTCTACGGATCTGCAGTGTTATTTGCCATGCACGGCGCAACCATCGTGGCGACCTCTCGATACGGCGCCGATCGCGAAATTGATCAGATCACTGATAGAGGCACGGCTGCCGAGAGAGGCGCACTGTTCTGGAGATGGTGCATGGGCTTTAACGCCTCTGTGGAATCGATTCATAGATGGGCTTGGTGGTTCGCGGT
ARCTIC	Z01	5m3	Otu008	ARCTIC-13-G4	TACGGGAACCTGTTCTACAACCCTTTCCATATGCTTTCGATTGCCTTTCTCTACGGATCTGCAGTGTTATTTGCCATGCACGGCGCAACCATCGTGGCGACCTCTCGATACGGCGCCGATCGCGAAATTGATCAGATCACTGATAGAGGCACGGCTGCCGAGAGTGGCGCACTGTTCTGGAGATGGTGCATGGGCTTTAACGCCTCTGTGGAATCGATTCATAGATGGGCCTGGTGGTTTGCTGT
ARCTIC	Z01	5m3	Otu008	ARCTIC-13-G8	TACGGGAACCTGTACTACAACCCTTTCCATATGCTTTCGATTGCCTTTCTCTACGGATCTGCAGTGTTATTTGCCATGCACGGCGCAACCATCGTGGCGACCTCTCGATACCGCGCCGATCGCGAAATTGATCAGATCACTGATAGAGGCACGGCTGCCGAGAGAGGCGCACTGTTCTGGAGATGGTGCATGGGCTTTAACGCCTCTGTGGAATCGATTCATAGATGGGCATGGTGGTTTGCCAT
ARCTIC	Z01	5m3	Otu008	ARCTIC-13-H1	TACGGGAACCTGTTCTACAACCCTTTCCATATGCTTTCGATTGCCTTTCTCTACGGATCTGCAGTGTTATTTGCCATGCACGGCGCAACCATCGTGGCGACCTCTCGATACGGCGCCGATCGCGAAATTGATCAGATCACTGATAGAGGCACGGCTGCCGAGAGAGGCGCACTGTTCTGGAGATGGTGCATGGGCTTTAACGCCTCTGTGGAATCGATTCATAGATGGGCCTGGTGGTTCGCTAT
ARCTIC	Z01	5m3	Otu008	ARCTIC-13-H6	TACGGGAACCTGTACTACAACCCTTTCCATATGCTTTCGATTGCCTTTCTCTACGGATCTGCAGTGTTATTTGCCATGCACGGCGCAACCATCGTGGCGACCTCTCGATACGGCGCCGATCGCGAAATTGATCAGATCACTGATAGAGGCACGGCTGCCGAGAGAGGCGCACTGTTCTGGAGATGGTGCATGGGCTTTAACGCCTCTGTAGAATCGATTCATAGATGGGCATGGTGGTTCGCCAT
ARCTIC	Z18	35m	Otu008	ARCTIC-24-A2	TACGGGAACCTGTTCTACAACCCTTTCCATATGCTTTCGATTGCCTTTCTCTACGGATCTGCAGTGTTATTTGCCATGCACGGCGCAACCATCGTGGCGACCTCTCGATACGGCGCCGATCGCGAAATTGATCAGATCACTGATAGAGGCACGGCTGCCGAGAGAGGCGCACTGTTCTGGAGATGGTGTATGGGCTTTAACGCCTCTGTGGAATCTAAATCATAGATGGGCTTGGTGGTTCGCAA
ARCTIC	M09	20m	Otu008	ARCTIC-28-B2	TACGGGAACCTGTACTACAACCCTTTCCATATGCTTTCGATTGCCTTTCTCTACGGATCTGCAGTGTTATTTGCCATGCACGGCGCAACCATCGTGGCGACCTCTCGATACGGCGCCGATCGCGAAATTGATCAGATCACTGATAGAGGCACGGCTGCCGAGAGAGGCGCACTGTTCTGGAGATGGTGCATGGGCTTTAACGCCTCTGTGGAATCGGTTCATAGATGGGCTTGGTGGTTCGCAAT
ARCTIC	M09	20m	Otu008	ARCTIC-28-F3	TACGGGAACCTGTTCTACAACCCTTTCCATATGCTTTCGATTGCCTTTCTCTACGGATCTGCAGTGTTATTTGCCATGCACGGCGCAACCATCGTGGCGACCTCTCGATACGGCGCCGATCGCGAAATTGATCAGATCACTGATAGAGGCACGGCTGCCGAGAGAGGCGCACTGTTCTGGAGATGGTGCATGGGCTTTAACGCCTCTGTGGAATCGATTCATAGATGGGCTTGGTGGTTTGCAGT
ARCTIC	M09	20m	Otu008	ARCTIC-28-G5	TACGGGAACCTGTTCTACAACCCTTTCCATATGCTTTCGATTGCCTTTCTCTACGGATCTGCAGTGTTATTTGCCATGCACGGCGCAACCATCGTGGCGACCTCTCGATACGGCGCCGATCGCGAAATTGATCAGATCACTGATAGAGGCACGGCTGCCGAGAGAGGCGCACTGTTCTGGAGATGGTGCATGGGCTTTAACGCCTCTGTGGAATCGATTCATAGATGGGCTTGGTGGTTTGCAGT
ARCTIC	Z68	15m	Otu008	ARCTIC-32-A1	TACGGGAACCTGTTCTACAACCCTTTCCATATGCTTTCGATTGCCTTTCTCTACGGATCTGCAGTGTTATTTGCCATGCACGGCGCAACCATCGTGGCGACCTCTCGATACGGCGCCGATCGCGAAATTGATCAGATCACTGATAGAGGCACGGCTGCCGAGAGAGGCGCACTGTTCTGGAGATGGTGCATGGGCTTTAACGCCTCTGTGGAATCGATTCATAGATGGGCCTGGTGGTTTGCAAT
ARCTIC	Z68	15m	Otu008	ARCTIC-32-A6	TACGGGAACCTGTTCTACAACCCTTTCCATATGCTTTCGATTGCCTTTCTCTACGGATCTGCAGTGTTATTTGCCATGCACGGCGCAACCATCGTGGCGACCTCTCGATACGGCGCCGATCGCGAAATTGATCAGATCACTGATAGAGGCACGGCTGCCGAGAGAGGCGCACTGTTCTGGAGATGGTGCATGGGCTTTAACGCCTCTGTGGAATCGATTCATAGATGGGCGTGGTGGTTCGCGAT
ARCTIC	Z68	15m	Otu008	ARCTIC-32-B1	TACGGGAACCTGTACTACAACCCTTTCCATATGCTCTCGATTGCCTTTCTCTACGGATCTGCAGTGTTATTTGCCATGCACGGCGCAACCATCGTGGCGACCTCTCGATACGGCGCCGATCGCGAAATTGATCAGATCACTGATAGAGGCACGGCTGCCGAGAGAGGCGCACTGTTCTGGAGATGGTGCATGGGCTTTAACGCCTCTGTGGAATCGATTCATAGATGGGCTTGGTGGTTCGCGAT
ARCTIC	Z68	15m	Otu008	ARCTIC-32-B6	TACGGGAACCTGTTCTACAACCCTTTCCATATGCTTTCGATTGCCTTTCTCTACGGATCTGCAGTGTTATTTGCCATGCACGGCGCAACCATCGTGGCGACCTCTCGATACGGCGCCGATCGCGAAATTGATCAGATCACTGATAGAGGCACGGCTGCCGAGAGAGGCGCACTGTTCTGGAGATGGTGCATGGGCTTTAACGCCTCTGTGGAATCGATTCATAGATGGGCCTGGTGGTTTGCAAT
ARCTIC	Z68	15m	Otu008	ARCTIC-32-C2	TACGGGAACCTGTTCTACAACCCTTTCCATATGCTTTCGATTGCCTTTCTCTACGGATCTGCAGTGTTATTTGCCATGCACGGCGCAACCATCGTGGCGACCTCTCGATACGGCGCCGATCGCGAAATTGATCAGATCACTGATAGAGGCACGGCTGCCGAGAGAGGCGCACTGTTCTGGAGATGGTGCATGGGCTTTAACGCCTCTGTGGAATCGATTCATAGATGGGCCTGGTGGTTTGCGAT
ARCTIC	Z68	15m	Otu008	ARCTIC-32-C5	TACGGGAACCTGTACTACAACCCTTTCCATATGCTTTCGATTGCCTTTCTCTACGGATCTGCAGTGTTATTTGCCATGCACGGCGCAACCATCGTGGCGACCTCTCGATACGGCGCCGATCGCGAAATTGATCAGATCACTGATAGAGGCACGGCTGCCGAGAGAGGCGCACTGTTCTGGAGATGGTGCATGGGCTTTAACGCCTCTGTGGAATCGATTCATAGATGGGCTTGGTGGTTTGCGAT
ARCTIC	Z68	15m	Otu008	ARCTIC-32-C6	TACGGGAACCTGTACTACAACCCTTTCCATATGCTTTCGATTGCCTTTCTCTACGGATCTGCAGTGTTATTTGCCATGCACGGCGCAACCATCGTGGCGACCTCTCGATACGGCGCCGATCGCGAAATTGATCAGATCACTGATAGAGGCACGGCTGCCGAGAGAGGCGCACTGTTCTGGAGATGGTGCATGGGCTTTAACGCCTCTGTGGAATCGATTCATAGATGGGCCTGGTGGTTTGCAAT
ARCTIC	Z68	15m	Otu008	ARCTIC-32-D1	TACGGGAACCTGTTCTACAACCCTTTCCATATGCTTTCGATTGCCTTTCTCTACGGATCTGCAGTGTTATTTGCCATGCACGGCGCAACCATCGTGGCGACCTCTCGATACGGCGCCGATCGCGAAATTGATCAGATCACTGATAGAGGCACGGCTGCCGAGAGAGGCGCACTGTTCTGGAGATGGTGCATGGGCTTTAACGCCTCTGTGGAATCGATTCATAGATGGGCCTGGTGGTTTGCTAT
ARCTIC	Z68	15m	Otu008	ARCTIC-32-D2	TACGGGAACCTGTTCTACAACCCTTTCCATATGCTTTCGATTGCCTTTCTCTACGGATCTGCAGTGTTATTTGCCATGCACGGCGCAACCATCGTGGCGACCTCTCGATACGGCGCCGATCGCGAAATTGATCAGATCACTGATAGAGGCACGGCTGCCGAGAGAGGCGCACTGTTCTGGAGATGGTGCATGGGCTTTAACGCCTCTGTGGAATCGATTCATAGATGGGCCTGGTGGTTCGCGAT
ARCTIC	Z68	15m	Otu008	ARCTIC-32-D5	TACGGGAACCTGTTCTACAACCCTTTCCATATGCTTTCGATTGCCTTTCTCTACGGATCTGCAGTGTTATTTGCCATGCACGGCGCAACCATCGTGGCGACCTCTCGATACGGCGCCGATCGCGAAATTGATCAGATCACTGATAGAGGCACGGCTGCCGAGAGAGGCGCACTGTTCTGGAGATGGTGCATGGGCTTTAACGCCTCTGTGGAATCGATTCATAGATGGGCCTGGTGGTTTGCAAT
ARCTIC	Z68	15m	Otu008	ARCTIC-32-E3	TACGGGAACCTGTACTACAACCCTTTCCATATGCTTTCGATTGCCTTTCTCTACGGATCTGCAGTGTTATTTGCCATGCACGGCGCAACCATCGTGGCGACCTCTCGATACGGCGCCGATCGCGAAATTGATCAGATCACTGATAGAGGCACGGCTGCCGAGAGAGGCGCACTGTTCTGGAGATGGTGCATGGGCTTTAACGCCTCTGTGGAATCGATTCATAGATGGGCGTGGTGGTTTGCAAT
ARCTIC	Z68	15m	Otu008	ARCTIC-32-E4	TACGGGAACCTGTTCTACAACCCTTTCCGTATGCTTTCGATTGCCTTTCTCTACGGATCTGCAGTGTTATTTGCCATGCACGGCGCAACCATCGTGGCGACCTCTCGATACGGCGCCGATCGCGAAATTGATCAGATCACTGATAGAGGCGCGGCTGCCGAGAGAGGCGCACTGTTCTGGAGATGGTGCATGGGCTTTAACGCCTCTGTGGAATCGATTCATAGATGGGCATGGTGGTTCGCGAT
ARCTIC	Z68	15m	Otu008	ARCTIC-32-E5	TACGGGAACCTGTTCTACAACCCTTTCCATATGCTTTCGATTGCCTTTCTCTACGGATCTGCAGTGTTATTTGCCATGCACGGCGCAACCATCGTGGCGACCTCTCGATACGGCGCCGATCGCGAAATTGATCAGATCACTGATAGAGGCACGGCTGCCGAGAGAGGCGCACTGTTCTGGAGATGGTGCATGGGCTTTAACGCCTCTGTGGAATCGATTCATAGATGGGCCTGGTGGTTCGCGAT
ARCTIC	Z68	15m	Otu008	ARCTIC-32-E6	TACGGGAACCTGTTCTACAACCCTTTCCATATGCTTTCGATTGCCTTTCTCTACGGATCTGCAGTGTTATTTGCCATGCACGGCGCAACCATCGTGGCGACCTCTCGATACGGCGCCGATCGCGAAATTGATCAGATCACTGATAGAGGCACGGCTGCCGAGAGAGGCGCACTGTTCTGGAGATGGTGCATGGGCTTTAACGCCTCTGTGGAATCGATTCATAGATGGGCATGGTGGTTCGCTAT
ARCTIC	Z68	15m	Otu008	ARCTIC-32-F1	TACGGGAACCTGTTCTACAACCCTTTCCATATGCTTTCGATTGCCTTTCTCTACGGATCTGCAGTGTTATTTGCCATGCACGGCGCAACCATCGTGGCGACCTCTCGATACGGCGCCGATCGCGAAATTGATCAGATCACTGATAGAGGCACGGCTGCCGAGAGAGGCGCACTGTTCTGGAGATGGTGCATGGGCTTTAACGCCTCTGTGGAATCGATTCATAGATGGGCTTGGTGGTTCGCAGT
ARCTIC	Z68	15m	Otu008	ARCTIC-32-F2	TACGGGAACCTGTTCTACAACCCTTTCCATATGCTTTCGATTGCCTTTCTCTACGGATCTGCAGTGTTATTTGCCATGCACGGCGCAACCATCGTGGCGACCTCTCGATACGGCGCCGATCGCGAAATTGATCAGATCACTGATAGAGGCACGGCTGCCGAGAGAGGCGCACTGTTCTGGAGATGGTGCATGGGCTTTAACGCCTCTGTGGAATCGATTCATAGATGGGCCTGGTGGTTTGCAGT
ARCTIC	Z68	15m	Otu008	ARCTIC-32-F3	TACGGGAACCTGTTCTACAACCCTTTCCATATGCTTTCGATTGCCTTTCTCTACGGATCTGCAGTGTTATTTGCCATGCACGGCGCAACCATCGTGGCGACCTCTCGATACGGCGCCGATCGCGAAATTGATCAGATCACTGATAGAGGCACGGCTGCCGAGAGAGGCGCACTGTTCTGGAGATGGTGCATGGGCTTTAACGCCTCTGTGGAATCGATTCATAGATGGGCTTGGTGGTTTGCAGT
ARCTIC	Z68	15m	Otu008	ARCTIC-32-G2	TACGGGAACCTGTTCTACAACCCTTTCCATATGCTTTCGATTGCCTTTCTCTACGGATCTGCAGTGTTATTTGCCATGCACGGCGCAACCATCGTGGCGACCTCTCGATACGGCGCCGATCGCGAAATTGATCAGATCACTGATAGAGGCACGGCTGCCGAGAGAGGCGCACTGTTCTGGAGATGGTGCATGGGCTTTAACGCCTCTGTGGAATCGATTCATAGATGGGCCTGGTGGTTTGCAAT
ARCTIC	Z68	15m	Otu008	ARCTIC-32-G4	TACGGGAACCTGTTCTACAACCCTTTCCATATGCTTTCGATTGCCTTTCTCTACGGATCTGCAGTGTTATTTGCCATGCACGGCGCAACCATCGTGGCGACCTCTCGATACGGCGCCGATCGCGAAATTGATCGGATCACTGATAGAGGCACGGCTGCCGAGAGAGGCGCACTGTTCTGGAGATGGTGCATGGGCTTTAACGCCTCTGTGGAATCGATTCATAGATGGGCCTGGTGGTTCGCTAT
ARCTIC	Z68	15m	Otu008	ARCTIC-32-G5	TACGGGAACCTGTACTACAACCCTTTCCATATGCTTTCGATTGCCTTTCTCTACGGATCTGCAGTGTTATTTGCCATGCACGGCGCAACCATCGTGGCGACCTCTCGATACGGCGCCGATCGCGAAATTGATCAGATCACTGATAGAGGCACGGCTGCCGAGAGAGGCGCACTGTTCTGGAGATGGTGCATGGGCTTTAACGCCTCTGTGGAATCGATTCATAGATGGGCCTGGTGGTTTGCTAT
ARCTIC	Z68	15m	Otu008	ARCTIC-32-H3	TACGGGAACCTGTTCTACAACCCTTTCCATATGCTTTCGATTGCCTTTCTCTACGGATCTGCAGTGTTATTTGCCATGCACGGCGCAACCATCGTGGCGACCTCTCGATACGGCGCCGATCGCGAAATTGATCAGATCACTGATAGAGGCACGGCTGCCGAGAGAGGCGCACTGTTCTGGAGATGGTGCATGGGCTTTAACGCCTCTGTGGAATCGATTCATAGATGGGCGTGGTGGTTTGCGAT
ARCTIC	Z68	15m	Otu008	ARCTIC-32-H6	TACGGGAACCTGTACTACAACCCTTTCCATATGCTTTCGATTGCCTTTCTCTACGGATCTGCAGTGTTATCTGCCATGCACGGCGCAACCATCGTGGCGACCTCTCGATACGGCGCCGATCGCGAAATTGATCAGATCACTGATAGAGGCACGGCTGCCGAGAGAGGCGCACTGTTCTGGAGATGGTGCATGGGCTTTAACGCCTCTGTGGAATCGATTCATAGATGGGCCTGGTGGTTTGCAAT
ARCTIC	Z65	25m	Otu008	ARCTIC-38-A7	TACGGGAACCTGTACTACAACCCTTTCCATATGCTTTCGATTGCCTTTCTCTACGGATCTGCAGTGTTATTTGCCATGCACGGCGCAACCATCGTGGCGACCTCTCGATACGGCGCCGATCGCGAAATTGATCAGATCACTGATAGAGGCACGGCTGCCGAGAGAGGCGCACTGTTCTGGAGATGGTGCATGGGCTTTAACGCCTCTGTGGAATCGATTCATAGATGGGCATGGTGGTTTGCCAT
ARCTIC	Z65	25m	Otu008	ARCTIC-38-B1	TACGGGAACCTGTTCTACAACCCTTTCCATATGCTTTCGATTGCCTTTCTCTACGGATCTGCAGTGTTATTTGCCATGCACGGCGCAACCATCGTGGCGACCTCTCGATACGGCGCCGATCGCGAAATTGATCAGATCACTGATAGAGGCACGGCTGCCGAGAGAGGCGCACTGTTCTGGAGATGGTGCATGGGCTTTAACGCCTCTGTGGAATCGATTCATAGATGGGCATGGTGGTTCGCTAT
ARCTIC	Z65	25m	Otu008	ARCTIC-38-C3	TACGGGAACCTGTACTACAACCCTTTCCATATGCTTTCGATTGCCTTTCTCTACGGATCTGCAGTGTTATTTGCCATGCACGGCGCAACCATCGTGGCGACCTCTCGATACGGCGCCGATCGCGAAATTGATCAGATCACTGATAGAGGCACGGCTGCCGAGAGAGGCGCACTGTTCTGGAGATGGTGCATGGGCTTTAACGCCTCTGTGGAATCGATTCATAGATGGGCATGGTGGTTCGCTAT
ARCTIC	Z65	25m	Otu008	ARCTIC-38-D4	TACGGGAACCTGTTCTACAACCCTTTCCATATGCTTTCGATTGCCTTTCTCTACGGATCTGCAGTGTTATTTGCCATGCACGGCGCAACCATCGTGGCGACCTCTCGATACGGCGCCGATCGCGAAATTGATCAGATCACTGATAGAGGCACGGCTGCCGAGAGAGGCGCACTGTTCTGGAGATGGTGCATGGGCTTTAACGCCTCTGTGGAATCGGTTCATAGATGGGCATGGTGGTTCGCAAT
ARCTIC	Z65	25m	Otu008	ARCTIC-38-E1	TACGGCAACCTGTTCTACAACCCTTTCCATATGCTTTCGATTGCCTTTCTCTACGGATCTGCAGTGTTATTTGCCATGCACGGCGCAACCATCGTGGCGACCTCTCGATACGGCGCCGATCGCGAAATTGATCAGATCACTGATAGAGGCACGGCTGCCGAGAGAGGCGCACTGTTCTGGAGATGGTGCATGGGCTTTAACGCCTCTGTGGAATCGATTCATAGATGGGCTTGGTGGTTTGCAGT
ARCTIC	Z65	25m	Otu008	ARCTIC-38-E5	TACGGGAACCTGTTCTACAACCCTTTCCATATGCTTTCGATTGCCTTTCTCTACGGATCTGCAGTGTTATTTGCCATGCACGGCGCAACCATCGTGGCGACCTCTCGATACGGCGCCGATCGCGAAATTGATCAGATCACTGATAGAGGCACGGCTGCCGAGAGAGGCGCACTGTTCTGGAGATGGTGCATGGGCTTTAACGCCTCTGTGGAATCGATTCATAGATGGGCATGGTGGTTTGCAAT
ARCTIC	Z65	25m	Otu008	ARCTIC-38-E7	TACGGGAACCTGTTCTACAACCCTTTCCATATGCTTTCGATTGCCTTTCTCTACGGATCTGCAGTGTTATTTGCCATGCACGGCGCAACCATCGTGGCGACCTCTCGATACGGCGCCGATCGCGAAATTGATCAGATCACTGATAGAGGCACGGCTGCCGAGAGAGGCGCACTGTTCTGGAGATGGTGCATGGGCTTTAACGCCTCTGTGGAATCGATTCATAGATGGGCCTGGTGGTTTGCTGT
ARCTIC	Z65	25m	Otu008	ARCTIC-38-F2	TACGGCAACCTGTTCTACAACCCTTTCCATATGCTTTCGATTGCCTTTCTCTACGGATCTGCAGTGTTATTTGCCATGCACGGCGCAACCATCGTGGCGACCTCTCGATACGGCGCCGATCGCGAAATTGATCAGATCACTGATAGAGGCACGGCTGCCGAGAGAGGCGCACTGTTCTGGAGATGGTGCATGGGCTTTAACGCCTCTGTGGAATCGATTCATAGATGGGCTTGGTGGTTTGCAGT
ARCTIC	Z65	25m	Otu008	ARCTIC-38-F4	TACGGCAACCTGTTCTACAACCCTTTCCATATGCTTTCGATTGCCTTTCTCTACGGATCTGCAGTGTTATTTGCCATGCACGGCGCAACCATCGTGGCGACCTCTCGATACGGCGCCGATCGCGAAATTGATCAGATCACTGATAGAGGCACGGCTGCCGAGAGAGGCGCACTGTTCTGGAGATGGTGCATGGGCTTTAACGCCTCTGTGGAATCGATTCATAGATGGGCATGGTGGTTCGCAGT
ARCTIC	Z65	25m	Otu008	ARCTIC-38-G4	TACGGGAACCTGTTCTACAACCCTTTCCATATGCTTTCGATTGCCTTTCTCTACGGATCTGCAGTGTTATTTGCCATGCACGGCGCAACCATCGTGGCGACCTCTCGATACGGCGCCGATCGCGAAATTGATCAGATCACTGATAGAGGCACGGCTGCCGAGAGAGGCGCACTGTTCTGGAGATGGTGCATGGGCTTTAACGCCTCTGTGGAATCGATTCATAGATGGGCTTGGTGGTTTGCAGT
ARCTIC	Z65	25m	Otu008	ARCTIC-38-G6	TACGGGAACCTGTTCTACAACCCTTTCCATATGCTTTCGATTGCCTTTCTCTACGGATCTGCAGTGTTATTTGCCATGCACGGCGCAACCATCGTGGCGACCTCTCGATACGGCGCCGATCGCGAAATTGATCAGATCACTGATAGAGGCACGGCTGCCGAGAGAGGCGCACTGTTCTGGAGATGGTGCATGGGCTTTAACGCCTCTGTGGAATCGATTCATAGATGGGCCTGGTGGTTCGCTAT
ARCTIC	Z59	35m	Otu008	ARCTIC-48-B7	TACGGGAACCTGTTCTACAACCCTTTCCATATGCTTTCGATTGCCTTTCTCTACGGATCTGCAGTGTTATTTGCCATGCACGGCGCAACCATCGTGGCGACCTCTCGATACGGCGCCGATCGCGAAATTGATCAGATCACTGATAGAGGCACGGCTGCCGAGAGAGGCGCACTGTTCTGGAGATGGTGCATGGGCTTTAACGCCTCTGTGGAATCGATTCATAGATGGGCCTGGTGGTTCGCTAT
ARCTIC	Z07	5m	Otu008	ARCTIC-6-G2	TACGGGAACCTGTACTACAACCCTTTCCATATGCTTTCGATTGCCTTTCTCTACGGATCTGCAGTGTTATTTGCCATGCACGGCGCAACCATCGTGGCGACCTCTCGATACGGCGCCGATCGCGAAATTGATCAGATCACTGATAGAGGCACGGCTGCCGAGAGAGGCGCACTGTTCTGGAGATGGTGCATGGGCTTTAACGCCTCTGTGGAATCGATTCATAGATGGGCATGGTGGTTTGCAGT
ARCTIC	Z01	12m	Otu009	ARCTIC-2-D4	TACGGGAACCTGTTCTACAACCCATTCCATATGTGGAGCATCCTCTTCCTGTATGGATCAGCGGTCTTATTTGCGATGCACGGGGCCACTATTTTGGCGACTAGCCGATATGGCGCGGACCGTGAAATAGATCAGATCACCGATCGTGGTACAGCCGCAGAACGCGGTGCCCTCTTCTGGAGATGGACCATGGGCTTCAACGCTTCAATGGAATCCATCCACAAGTGGGCATGGTGGTTCGCTGT
ARCTIC	Z18	35m	Otu009	ARCTIC-24-B3	TACGGGAACCTGTTCTACAACCCATTCCATATGTGGAGCATCTTCTTCCTGTATGGATCAGCGGTCTTATTTGCGATGCACGGGGCCACTATTTTGGCGACTAGCCGATATGGCGCGGACCGTGAAATAGATCAGATCACCGATCGTGGTACAGCCGCAGAACGCGGTGCCCTCTTCTGGAGATGGACCATGGGCTTCAACGCTTCAATGGAATCCATCCACAAGTGGGCATGGTGGTTTGCAAT
ARCTIC	Z18	35m	Otu009	ARCTIC-24-E5	TTCGGCAACCTGTTCTACAACCCATTCCATATGTGGAGCATCTTCTTCCTGTATGGATCAGCGGTCTTATTTGCGATGCACGGGGCCACTATTTTGGCGACTAGCCGATATGGCGCGGACCGTGAAATAGATCAGATCACCGATCGTGGTACAGCCGCAGAACGCGGTGCCCTCTTCTGGAGATGGACCATGGGCTTCAACGCTTCAATGGAATCCATCCACAAGTGGGCTTGGTGGTTTGCGGT
ARCTIC	Z18	35m	Otu009	ARCTIC-24-F6	TACGGCAACCTGTACTACAACCCATTCCATATGTGGAGCATCCTCTTCCTGTATGGATCAGCGGTCTTATTTGCGATGCACGGGGCCACTATTTTGGCGACTAGCCGATATGGCGCGGACCGTGAAGTAGATCAGATCACCGATCGTGGTACAGCCGCAGAACGCGGTGCCCTCTTCTGGAGATGGACCATGGGCTTCAACGCTTCAATGGAATCCATCCACAAGTGGGCCTGGTGGTTTGCCAT
ARCTIC	M09	20m	Otu009	ARCTIC-28-A7	TACGGGAACCTGTACTACAACCCATTCCATATGTGGAGCATCTTCTTCCTGTATGGATCAGCGGTCTTATTTGCGATGCACGGGGCCACTATTTTGGCGACTAGCCGATATGGCGCGGACCGTGAAATAGATCAGATCACCGATCGTGGTACAGCCGCAGAACGCGGTGCCCTCTTCTGGAGATGGACCATGGGCTTCAACGCTTCAATGGAATCCATCCACAAGTGGGCATGGTGGTTTGCAGT
ARCTIC	M09	20m	Otu009	ARCTIC-28-H7	TACGGGAACCTGTACTACAACCCATTCCATATGTGGAGCATCTTCTTCATGTATGGATCAGCGGTCTTATTTGGGATGCACGGGGCCACTATTTTGGCGACTAGCCGATATGGCGCGGACCGTGAAATAGATCAGATCACCGATCGTGGTACAGCCGCAGAACGCGGTGCCCTCTTCTGGAGATGGACCATGGGCTTTAACGCTTCAATGGAATCCATCCATAAGTGGGCATGGTGGTTCGCAAT
ARCTIC	Z65	25m	Otu009	ARCTIC-38-D3	TACGGGAACCTGTTCTACAACCCATTCCATATGTGGAGCATCTTCTTCCTGTATGGATCAGCGGTCTTATTTGCGATGCACGGGGCCACTATTTTGGCGACTAGCCGATATGGCGCGGACCGTGAAATAGATCAGATCACCGATCGTGGTACAGCCGCAGAACGCGGTGCCCTCTTCTGGAGATGGACCATGGGCTTCAACGCTTCAATGGAATCCATCCACAAGTGGGCCTGGTGGTTCGCGAT
ARCTIC	Z59	35m	Otu009	ARCTIC-48-B6	TACGGGAACCTGTTCTACAACCCATTCCATATGTGGAGCATCTTCTTCCTGTATGGATCAGCGGTCTTATTTGCGATGCACGGGGCCACTATTTTGGCGACTAGCCGATATGGCGCGGACCGTGAAATAGATCAGATCACCGATCGTGGTACAGCCGCAGAACGCGGTGCCCTCTTCTGGAGATGGACCATGGGCTTCAACGCTTCAATGGAATCCATCCACAAGTGGGCTTGGTGGTTCGCGAT
ARCTIC	Z59	35m	Otu009	ARCTIC-48-C9	TACGGGAACCTGTACTACAACCCATTCCCTATGTGGAGCATCTTCTTCCTGTATGGATCAGCGGTCTTATTTGCGATGCACGGGGCCACTATTTTGGCGACTAGCCGATATGGCGCGGACCGTGAAATAGATCAGATCACCGATCGTGGTACAGCCGCAGAACGCGGTGCCCTCTTCTGGAGATGGACCATGGGCTTCAACGCTTCAATGGAATCCATCCACAAGTGGGCCTGGTGGTTTGCGAT
ARCTIC	Z59	35m	Otu009	ARCTIC-48-E1	TACGGGAACCTGTACTACAACCCATTCCCTATGTGGAGCATCTTCTTCCTGTATGGATCAGCGGTCTTATTTGCGATGCACGGGGCCACTATTTTGGCGACTAGCCGATATGGCGCGGACCGTGAAATAGATCAGATCACCGATCGTGGTACAGCCGCAGAACGCGGTGCCCTCTTCTGGAGATGGACCATGGGCTTCAACGCTTCAATGGAATCCATCCACAAGTGGGCCTGGTGGTTTGCGAT
ARCTIC	Z01	5m	Otu010	ARCTIC-1-B2	TACGGGAACCTGTTCTACAACTCATTCCACATGCTCTCCATCGCGTTCCTGTACGGCTCCGCCGTGCTGTTTGCGATGCACGGCGCAACGATTTTAGCGACCAGCCGCTATGGCGCAGACCGGGAGATCGATCAGATCACCGATCGCGGTACCGCAGCTGAGCGCGGCGCGCTGTTCTGGAGATGGTGCATGGGCTTCAACGCATCCATGGAATCTATCCACCGATGGGCGTGGTGGTTCGCAAT
ARCTIC	Z01	12m	Otu010	ARCTIC-2-D3	TACGGGAACCTGTTCTACAACCCATTCCACATGCTCTCCATCGCGTTCCTGTACGGCTCCGCTGTGCTGTTTGCGATGCACGGCGCAACGATTTTAGCGACCAGCCGCTATGGCGCAGACCGGGAGATCGATCAGATCACCGATCGCGGTACCGCAGCTGAGCGCGGCGCGCTGTTCTGGAGATGGTGCATGGGCTTCAACGCATCCATGGAATCTATCCACCGATGGGCCTGGTGGTTTGCAGT
ARCTIC	Z01	5m	Otu011	ARCTIC-1-C8	TACGGGAACCTGTTCTACAACCCATTTCATATGCTCTCGATCGCCTTCCTCTATGGCTCGGCGGTCCTATTCGCAATGCACGGGGCGACGATCTTGGCAACCAGTCGCTATGGTGCTGATCGCGAGATCGACCAGATCACCGATCGGGGTACCGCTGCAGAGCGGGGTGCTTTGTTCTGGAGGTGGTGCATGGGATTCAACGCGTCGATGGAATCGATTCACCGATGGGCATGGTGGTTTGCCAT
ARCTIC	Z01	5m	Otu011	ARCTIC-1-C9	TACGGGAACCTGTTCTACAACCCATTTCACATGCTCTCGATCGCCTTCCTCTATGGCTCGGCGGTCCTATTCGCAACGCACGGGGCGACGATCTTGGCAACCAGTCGCTATGGTGCTGATCGCGAGATCGACCAGATCACCGATCGGGGTACCGCTGCAGAGCGGGGTGCTTTGTTCTGGAGATGGTGCATGGGATTCAACGCGTCGATTTAATAAATTCACCGATGGGCTTGGTGGTTTGCCAT
ARCTIC	Z01	5m3	Otu011	ARCTIC-13-A2	TACGGGAACCTGTTCTACAACCCATTCCATATGCTCTCGATTGCCTTCCTCTATGGCTCGGCAGTCCTGTTTGCAATGCACGGGGCGACGATCTTGGCAACCAGTCGTTATGGTGCGGATCGCGAGATCGACCAGATCACCGATCGGGGTACCGCTGCAGAGCGGGGTGCTTTGTTCTGGAGATGGTGCATGGGATTCAACGCGTCGATAGAATCGATTCACCGATGGGCTTGGTGGTTCGCGAT
ARCTIC	Z01	5m3	Otu011	ARCTIC-13-B2	TACGGGAACCTGTTCTACAACCCATTTCATATGCTCTCGATCGCCTTCCTCTATGGCTCGGCGGTCCTATTCGCAATGCACGGGGCGACGATCTTGGCAACCAGTCGCTATGGTGCGGATCGCGAGATCGACCAGATCACCGATCAGGGTACCGCTGCAGAGCGGGGTGCTTTGTTCTGGAGATGGTGCATGGGATTCAACGCGTCGATGGAATCGATTCACCGATGGGCGTGGTGGTTCGCAAT
ARCTIC	Z01	5m3	Otu011	ARCTIC-13-B6	TACGGGAACCTGTACTACAACCCATTTCATATGCTCTCGATCGCCTTCCTCTATGGCTCGGCGGTCCTATTCGCAATGCACGGGGCGACGATCTTGGCAACCAGTCGCTATGGTGCTGATCGCGAGATCGACCAGATCACCGATCGGGGTACCGCTGCAGAGCGGGGTGCTTTGTTCTGGAGGTGGTGCATGGGATTCAACGCGTCGATGGAATCGATTCACCGATGGGCATGGTGGTTTGCTAT
ARCTIC	Z01	5m3	Otu011	ARCTIC-13-C2	TACGGGAACCTGTTCTACAACCCATTTCATATGCTCTCGATCGCCTTCCTCTATGGCTCGGCGGTCCTATTCGCAATGCACGGGGCGACGATCTTGGCAACCAGTCGCTATGGTGCTGATCGCGAGATCGACCAGATCACCGATCGGGGTACCGCTGCAGAGCGGGGTGCTTTGTTCTGGAGGTGGTGCATGGGATTCAACGCGTCGATGGAATCGATTCACCGATGGGCATGGTGGTTCGCCAT
ARCTIC	Z01	5m3	Otu011	ARCTIC-13-C3	TACGGGAACCTGTTCTACAACCCATTTCATATGCTCTCGATCGCCTTCCTCTATGGCTCGGCGGTCCTATTCGCAATGCACGGGGCGACGATCTTGGCAACCAGTCGCTATGGTGCTGATCGCGAGATCGACCAGATCACCGATCGGGGTACCGCTGCAGAGCGGGGTGCTTTGTTCTGGAGATGGTGCATGGGATTCAACGCGTCGATGGAATCGATTCACCGATGGGCATGGTGGTTTGCGAT
ARCTIC	Z01	5m3	Otu011	ARCTIC-13-C6	TACGGGAACCTGTTCTACAACCCATTTCATATGCTCACGATCGCCTTCCTCTATGGCTCGGCGGTCCTATTCGCAATGCACGGGGCGACGATCTTGGCAACCAGTCGCTATGGTGCTGATCGCGAGATCGACCAGATCACCGATCGGGGTACCGCTGCAGAGCGGGGTGCTTTGTTCTGGAGATGGTGCATGGGATTCAACGCGTCGATGGAATCGATTCACCGATGGGCATGGTGGTTTGCAAT
ARCTIC	Z01	5m3	Otu011	ARCTIC-13-D4	TACGGCAACCTGTTCTACAACCCATTTCATATGCTCTCGATCGCCTTCCTCTATGGCTCGGCGGTCCTATTCGCAATGCACGGGGCGACGATCTTGGCAACCAGTCGCTATGGTGCGGATCGCGAGATCGACCAGATCACCGATCGGGGTACCGCTGCAGAGCGGGGTGCTTTGTTCTGGAGATGGTGCATGGGATTCAACGCGTCGATGGAATCGATTCACCGATGGGCCTGGTGGTTTGCCAT
ARCTIC	Z01	5m3	Otu011	ARCTIC-13-E5	TACGGGAACCTGTACTACAACCCATTTCATATGCTCTCGATCGCCTTCCTCTATGGCTCGGCGGTCCTATTCGCAATGCACGGGGCGACGATCTTGGCAACCAGTCGCTATGGTGCTGATCGCGAGATCGACCAGATCACCGATCGGGGTACCGCTGCAGAGCGGGGTGCTTTGTTCTGGAGATGGTGCATGGGATTCAACGCGTCGATGGAATCGATTCACCGATGGGCGTGGTGGTTCGCGGT
ARCTIC	Z01	5m3	Otu011	ARCTIC-13-E8	TACGGGAACCTGTTCTACAACCCATTTCATATGCTCTCGATCGCCTTCCTCTATGGCTCGGCGGTCCTATTCGCAATGCACGGGGCGACGATCTTGGCAACCAGTCGCTATGGTGCTGATCGCGAGATCGACCAGATCACCGATCGGGGTACCGCTGCAGAGCGGGGTGCTTTGTTCTGGAGATGGTGCATGGGATTCAACGCGTCGATGGAATCGATTCACCGATGGGCATGGTGGTTTGCTAT
ARCTIC	Z01	5m3	Otu011	ARCTIC-13-F3	TACGGGAACCTGTACTACAACCCATTTCATATGCTCTCGATCGCCTTCCTCTATGGCTCGGCGGTCCTATTCGCAATGCACGGGGCGACGATCTTGGCAACCAGTCGCTATGGTGCTGATCGCGAGATCGACCAGATCACCGATCGGGGTACCGCTGCAGAGCGGGGTGCTTTGTTCTGGAGATGGTGCATGGGATTCAACGCGTCGATGGAATCGATTCACCGATGGGCTTGGTGGTTTGCGAT
ARCTIC	Z01	5m3	Otu011	ARCTIC-13-F7	TACGGGAACCTGTACTACAACCCATTCCATATGCTCTCGATTGCCTTCCTCTATGGCTCGGCAGTCCTATTTGCAATGCACGGGGCGACGATCTTGGCAACCAGTCGTTATGGTGCGGATCGCGAGATCGACCAGATCACCGATCGGGGTACCGCTGCAGAGCGGGGTGCTTTGTTCTGGAGATGGTGCATGGGATTCAACGCGTCGATGGAATCGATTCACCGATGGGCGTGGTGGTTCGCAAT
ARCTIC	Z01	5m3	Otu011	ARCTIC-13-G3	TACGGGAACCTGTTCTACAACCCATTCCATATGCTCTCGATTGCCTTCCTCTATGGCTCGGCAGTCCTGTTTGCAATGCACGGGGCGACGATCTTGGCAACCAGTCGTTATGGTGCGGATCGCGAGATCGACCAGATCACCGATCGGGGTACCGCTGCAGAGCGGGGTGCTTTGTTCTGGAGATGGTGCATGGGATTCAGCGCGTCGATGGAATCGATTCACCGATGGGCGTGGTGGTTTGCTAT
ARCTIC	Z01	12m	Otu011	ARCTIC-2-A3	TACGGGAACCTGTACTACAATCCGTTCCACGCCCTCTCGATCGCCTTCCTCTATGGCTCGGCGGTCCTATTCGCAATGCACGGGGCGACGATCTTGGCAACCAGTCGCTATGGTGCTGATCGCGAGATCGACCAGATCACCGATCGGGGTACCGCTGCAGAGCGGGGTGCTTTGTTCTGGAGGTGGTGCATGGGATTCAACGCGTCGATGGAATCGATTCACCGATGGGCATGGTGGTTTGCAAT
ARCTIC	Z01	12m	Otu011	ARCTIC-2-H5	TACGGGAACCTGTTCTACAACCCATTCCATATGCTCTCGATTGCCTTCCTCTATGGCTCGGCAGTCCTGTTTGCAATGCACGGGGCGACGATCTTGGCAACCAGTCGTTATGGTGCGGATCGCGAGATCGACCAGATCACCGATCGGGGTACCGCTGCAGAGCGGGGTGCTTTGTTCTGGAGATGGTGCATGGGATTCAACGCGTCGATGGAATCGATTCACCGATGGGCCTGGTGTTCGCAGTA
ARCTIC	Z65	25m	Otu011	ARCTIC-38-C6	TACGGGAACCTGTTCTACAACCCATTTCATATGCTCTCGATCGCCTTCCTCTATGGCTCGGCGGTCCTATTCGCAATGCACGGGGCGACGATCTTGGCAACCAGTCGCTATGGTGCTGATCGCGAGATCGACCAGATCACCGATCGGGGTACCGCTGCAGAGCGGGGTGCTTTGTTCTGGAGATGGTGCATGGGATTCAACGCGTCGATGGAATCGATTCACCGATGGGCATGGTGGTTCGCAAT
ARCTIC	Z65	25m	Otu011	ARCTIC-38-D7	TACGGCAACCTGTACTACAACCCATTCCATATGCTCTCGATTGCCTTCCTCTATGGCTCGGCAGTCCTGTTTGCAATGCACGAGGCGACGATCTTGGCAACCAGTCGTTATGGTGCGGATCGCGAGATCGACCAGATCACCGATCGGGGTACCGCTGCAGAGCGGGGTGCTTTGTTCTGGAGATGGTGCATGGGATTCAACGCGTCGATGGAATCGATTCACCGATGGGCCTGGTGGTTTGCAAT
ARCTIC	Z65	25m	Otu011	ARCTIC-38-E2	TACGGCAACCTGTTCTACAACCCATTTCATATGCTCTCGATCGCCTTCCTCTATGGCTCGGCGGTCCTATTCGCAATGCACGGGGCGACGATCTTGGCAACCAGTCGCTATGGTGCTGATCGCGAGATCGACCAGATCACCGATCGGGGTACCACTGCAGAGCGGGGTGCTTTGTTCTGGAGATGGTGCATGGGATTCAACGCGTCGATGGAATCGATTCACCGATGGGCCTGGTGGTTTGCGAT
ARCTIC	Z65	25m	Otu011	ARCTIC-38-G2	TACGGGAACCTGTTCTACAACCCATTTCATATGCTCTCGATCGCCTTCCTCTATGGCTCGGCGGTCCTATTCGCAATGCACGGGGCGACGATCTTGGCAACCAGTCGCTATGGTGCTGATCGCGAGATCGACCAGATCACCGATCGGGGTACCGCTGCAGAGCGGGGTGCTTTGTTCTGGAGATGGTGCATGGGATTCAACGCGTCGATGGAATCGATTCACCGATGGGCATGGTGGTTCGCAAT
ARCTIC	Z61	5m	Otu011	ARCTIC-41-E2	TACGGCAACCTGTACTACAACCCATTTCATATGCTCTCGATCGCCTTCCTCTATGGCTCGGCGGTCCTATTCGCAATGCACGGGGCGACGATCTTGGCAACCAGTCGCTATGGTGCGGATCGTGAGATCGACCAGATCACCGATCGGGGTACCGCTGCAGAGCGGGGTGCTTTGTTCTGGAGATGGTGCATGGGATTCAACGCGTCGATGGAATCGATTCACCGATGGGCGTGGTGGTTTGCGAT
ARCTIC	Z59	35m	Otu011	ARCTIC-48-B10	TACGGGAACCTGTACTACAACCCATTTCATATGCTCTCGATCGCCTTCCTCTATGGCTCGGCGGTCCTATTCGCAATGCACGGGGCGACGATCTTGGCAACCAGTCGCTATGGTGCTGATCGCGAGATCGACCAGATCACCGATCGGGGTACCGCTGCAGAGCGGGGTGCTTTGCTCTGGAGATGGTGCATGGGATTCAACGCGTCGATGGAATCGATTCACCGATGGGCTTGGTGGTTCGCAAT
ARCTIC	Z07	5m	Otu011	ARCTIC-6-A1	TACGGGAACCTGTTCTACAACCCATTTCATATGCTCTCGATCGCCTTCCTCTATGGCTCGGCGGTCCTATTCGCAATGCACGGGGCGACGATCTTGGCAACCAGTCGCTATGGTGCTGATCGCGAGATCGACCAGATCACCGATCGGGGTACCGCTGCAGAGCGGGGTGCTTTGTTCTGGAGGTGGTGCATGGGATTCAACGCGTCGATGGAATCGATTCACCGATGGGCTTGGTGGTTCGCAAT
ARCTIC	Z07	5m	Otu011	ARCTIC-6-A7	TACGGGAACCTGTTCTACAACCCATTTCATATGCTCTCGATCGCCTTCCTCTATGGCTCGGCGGTCCTATTCGCAATGCACGGGGCGACGATCTTGGCAACCAGTCGCTATGGTGCTGATCGCGAGATCGACCAGATCACCGATCGGGGTACCGCTGCAGAGCGGGGTGCTTTGTTCTGGAGATGGTGCATGGGATTCAACGCGTCGATGGAATCGATTCACCGATGGGCATGGTGGTTCGCGAT
ARCTIC	Z07	5m	Otu011	ARCTIC-6-B1	TACGGGAACCTGTTCTACAACCCATTTCATATGCTCTCGATCGCCTTCCTCTATGGCTCGGCGGTCCTATTCGCAATGCACGGGGCGACGATCTTGGCAACCAGTCGCTATGGTGCTGATCGCGTGATCGACCAGATCACCGATCGGGGTACCGCTGCAGAGCGGGGTGCTTTGTTCTGGAGATGGTGCATGGGATTCAACGCGTCGATGGAATCGATTCACCGATGGGCATGGTGGTTTGCAGT
ARCTIC	Z07	5m	Otu011	ARCTIC-6-B4	TACGGGAACCTGTACTACAACCCATTCCATATGCTCTCGATTGCCTTCCTCTATGGCTCGGCAGTCCTGTTTGCAATGCACGGGGCGACGATCTTGGCAACCAGTCGTTATGGTGCGGATCGCGAGATCGACCAGATCACCGATCGGGGTACCGCTGCAGAGCGGGGTGCTTTGTTCTGGAGATGGTGCATGGGATTCAACGCGTCGATGGAATCGATTCACCGATGGGCATGGTGGTTCGCGAT
ARCTIC	Z07	5m	Otu011	ARCTIC-6-B5	TACGGCAACCTGTACTACAACCCATTTCATATGCTCTCGATCGCCTTCCTCTATGGCTCGGCGGTCCTATTCGCAATGCACGGGGCGACGATCTTGGCAACCAGTCGCTATGGTGCTGATCGCGAGATCGACCAGATCACCGATCGGGGTACCGCTGCAGAGCGGGGTGCTTTGTTCTGGAGGTGGTGCATGGGATTCAACGCGTCGATGGAATCGATTCACCGATGGGCATGGTGGTTCGCGGT
ARCTIC	Z07	5m	Otu011	ARCTIC-6-B7	TACGGGAACCTGTACTACAACCCATTTCATATGCTCTCGATCGCCTTCCTCTATGGCTCGGCGGTCCTATTCGCAATGCACGGGGCGACGATCTTGGCAACCAGTCGCTATGGTGCTGATCGCGAGATCGACCAGATCACCGATCGGGGTACCGCTGCAGAGCGGGGTGCTTTGTTCTGGAGATGGTGCATGGGATTCAACGCGTCGATGGAATCGATTCACCGATGGGCATGGTGGTTTGCAAT
ARCTIC	Z07	5m	Otu011	ARCTIC-6-C2	TACGGGAACCTGTTCTACAACCCATTTCATATGCTCTCGATCGCCTTCCTCTATGGCTCGGCGGTCCTATTCGCAATGCACGGGGCGACGATCTTGGCAACCAGTCGCTATGGTGCTGATCGCGAGATCGACCAGATCACCGATCGGGGTACCGCTGCAGAGCGGGGTGCTTTGTTCTGGAGATGGTGCATGGGATTCAACGCGTCGATGGAATCGATTCACCGATGGGCTTGGTGGTTTGCAAT
ARCTIC	Z07	5m	Otu011	ARCTIC-6-C4	TACGGGAACCTGTTCTACAACCCATTTCATATGCTCTCGATCGCCTTCCTCTATGGCTCGGCGGTCCTATTCGCAATGCACGGGGCGACGATCTTGGCAACCAGTCGCTATGGTGCTGATCGCGAGATCGACCAGATCACCGATCGGGGTACCGCTGCAGAGCGGGGTGCTTTGTTCTGGAGGTGGTGCATGGGATTCAACGCGTCGATGGAATCGATTCACCGATGGGCTTGGTGGTTCGCAAT
ARCTIC	Z07	5m	Otu011	ARCTIC-6-D2	TACGGGAACCTGTTCTACAACCCATTTCATATGCTCTCGATCGCCTTCCTCTATGGCTCGGCGGTCCTATTCGCAATGCACGGGGCGACGATCTTGGCAACCAGTCGCTATGGTGCTGATCGCGAGATCGACCAGATCACCGATCGGGGTACCGCTGCAGAGCGGGGTGCTTTGTTCTGGAGGTGGTGCATGGGATTCAACGCGTCGATGGAATCGATTCACCGATGGGCCTGGTGGTTCGCAAT
ARCTIC	Z07	5m	Otu011	ARCTIC-6-D3	TACGGCAACCTGTACTACAACCCATTTCATATGCTCTCGATCGCCTTCCTCTATGGCTCGGCGGTCCTATTCGCAATGCACGGGGCGACGATCTTGGCAACCAGTCGCTATGGTGCTGATCGCGAGATCGACCAGATCACCGATCGGGGTACCGCTGCAGAGCGGGGTGCTTTGTTCTGGAGGTGGTGCATGGGATTCAACGCGTCGATGGAATCGATTCACCGATGGGCATGGTGGTTCGCGGT
ARCTIC	Z07	5m	Otu011	ARCTIC-6-F1	TACGGGAACCTGTTCTACAACCCATTTCATATGCTCTCGATCGCCTTCCTCTATGGCTCGGCGGTCCTATTCGCAATGCACGGGGCGACGATCTTGGCAACCAGTCGCTATGGTGCTGGTCGCGAGATCGACCAGATCACCGATCGGGGTACCGCTGCAGAGCGGGGTGCTTTGTTCTGGAGATGGTGCATGGGATTCAACGCGTCGATGGAATCGATTCACCGATGGGCGTGGTGGTTCGCGAT
ARCTIC	Z07	5m	Otu011	ARCTIC-6-F3	TACGGGAACCTGTTCTACAACCCATTTCATATGCTCTCGATCGCCTTCCTCTATGGCTCGGCGGTCCTATTCGCAATGCACGGGGCGACGATCTTGGCAACCAGTCGCTATGGTGCTGATCGCGAGATCGACCAGATCACCGATCGGGGTACCGCTGCAGAGCGGGGTGCTTTGTTCTGGAGGTGGTGCATGGGATTCAACGCGTCGATGGAATCGATTCACCGATGGGCTTGGTGGTTCGCAAT
ARCTIC	Z07	5m	Otu011	ARCTIC-6-G6	TACGGGAACCTGTTCTACAACCCATTTCATATGCTCTCGATCGCCTTCCTCTATGGCTCGGCGGTCCTATTCGCAATGCACGGGGCGACGATCTTGGCAACCAGTCGCTATGGTGCTGATCGCGAGATCGACCAGATCACCGATCGGGGTACCGCTGCAGAACGGGGTGCTTTGTTCTGGAGATGGTGCATGGGATTCAACGCGTCGATGGAATCGATTCACCGATGGGCATGGTGGTTTGCAAT
ARCTIC	Z07	5m	Otu011	ARCTIC-6-H1	TACGGCAACCTGTTCTACAACCCATTCCATATGCTCTCGATTGCCTTCCTCTATGGCTCGGCAGTCCTGTTTGCAATGCACGGGGCGACGATCTTGGCAACCAGTCGTTATGGTGCGGATCGCGAGATCGACCAGATCACCGATCGGGGTACCGCTGCAGAGCGGGGTGCTTTGTTCTGGAGATGGTGCATGGGATTCAACGCGTCGATGGAATCGATTCACCGATGGGCATGGTGGTTTGCTAT
ARCTIC	Z07	5m	Otu011	ARCTIC-6-H4	TACGGGAACCTGTACTACAACCCATTTCATATGCTCTCGATCGCCTTCCTCTATGGCTCGGCGGTCCTATTCGCAATGCACGGGGCGACGATCTTGGCAACCAGTCGCTATGGTGCTGATCGCGAGATCGACCAGATCACCGATCGGGGTACCGCTGCAGAGCGGGGTGCTTTGTTCTGGAGATGGTGCATGGGATTCAACGCGTCGATGGAATCGATTCACCGATGGGCTTGGTGGTTTGCGAT
ARCTIC	Z01	5m	Otu013	ARCTIC-1-A1	TACGGGAACCTGTTCTACAACCCCTTCCACATGTGGAGCATCTTCTTCCTCTACGGATCGGCGGTACTGTTTGCAATGCACGGCGCCACCATTTTAGCGACCAGTCGCTATGGGGCTGACCGCGAAATCGATCAAATTACAGACCGCGGTACTGGCGCAGAACGAGGCGCGTTGTTCTGGAGATGGACCATGGGCATCAACGCCTCCATGGAATCGATCCACAAATGGGCCTGGTGGTTCGCAAT
ARCTIC	Z01	5m	Otu013	ARCTIC-1-A8	TACGGGAACCTGTTCTACAACCCCTTCCACATGTGGAGCATCTTCTTCCTCTACGGATTGGCGGTACTGTTTGCAATGCACGGCACCACCATTTTAGCGACCAGTCGCTATGGGGCTGACCGCGAAATCGATCAAATTACAGACCGCGGTACTGGCGCAGAACGAGGCGCGTTGTTCCGGAGATGGACCATGGGCTTCAACGCCTCCATGGAATCGATCCACAAATGGGCATGGTGGTTTGCGAT
ARCTIC	Z01	5m	Otu013	ARCTIC-1-C7	TACGGCAACCTGTTCTACAACCCCTTCCACATGTGGAGCATCTTCTTCCTCTACGGATCGGCGGTACTGTTTGCAATGCACGGCGCCACCATTTTAGCGACCAGTCGCTATGGGGCTGACCGCGAAATCGATCAAATTACAGACCGCGGTACTGGCGCAGAACGAGGCGCGTTGTTCTGGAGATGGACCATGGGCTTCAACGCCTCCATGGAATCGATCCACAAATGGGCGTGGTGGTTTGCGAT
ARCTIC	Z01	5m	Otu013	ARCTIC-1-D4	TACGGGAACCTGTTCTACAACCCCTTCCACATGTGGAGCATCTTCTTCCTCTACGGATCGGCGGTACTGTTTGCAATGCACGGCGCCACCATTTTAGCGACCAGTCGCTATGGGGCTGACCGCGAAATCGATCAAACTACAGACCGCGGTACTGGCGCAGAACGAGGCGCGTTGTTCTGGAGATGGACCATGGGCTTCAACGCCTCCATGGAATCGATCCACAAATGGGCTTGGTGGTTCGCAGT
ARCTIC	Z01	5m	Otu013	ARCTIC-1-E3	TACGGCAACCTGTTCTACAACCCCTTCCACATGTGGAGCATCTTCTTCCTCTACGGATCGGCGGTACTGTTTGCAATGCACGGCGCCACCATTTTAGCGACCAGTCGCTATGGGGCTGACCGCGAAATCGATCAAATTACAGACCGCGGTACTGGCGCAGAACGAGGCGCGTTGTTCTGGAGATGGACCATGGGCTTCAACGCCTCCATGGAATCGATCCACAAATGGGCGTGGTGGTTTGCGAT
ARCTIC	Z01	12m	Otu013	ARCTIC-2-B3	TACGGGAACCTGTTCTACAACCCCTTCCACATGTGGAGCATCTTCTTCCTCTACGGATCGGCGGTACTGTTTGCAATGCACGGCGCCACCATTTTAGCGACCAGTCGCTATGGGGCTGACCGCGAAATCGATCAAATTACAGACCGCGGTACTGGCGCAGAACGAGGCGCGTTGTTCTGGAGATGGACCATGGGCTTCAACGCCTCCATGGAATCGATCCACAAATGGGCGTGGTGGTTTGCCGT
ARCTIC	Z01	12m	Otu013	ARCTIC-2-B5	TACGGGAACCTGTTCTACAACCCCTTCCACATGTGGAGCATCTTCTTCCTCTACGGATCGGCGGTACTGTTTGCAATGCACGGCGCCACCATTTTAGCGACCAGTCGCTATGGGGCTGACCGCGAAATCGATCAAATTACAGACCGCGGTACTGGCGCAGAACGAGGCGCGATGTTCTGGAGATGGACCATGGGCTTCAACGCCTCCATGGAATCGATCCACAAATGGGCTTGGTGGTTTGCTAT
ARCTIC	Z01	12m	Otu013	ARCTIC-2-D1	TACGGCAACCTGTACTACAACCCCTTCCACATGTGGAGCATCTTCTTCCTCTACGGATCGGCGGTACTGTTTGCAATGCACGGCGCCACCATTTTAGCGACCAGTCGCTATGGGGCTGACCGCGAAATCGATCAAATTACAGACCGCGGTACTGGCGCAGAACGAGGCGCGTTGTTCTGGAGATGGACCATGGGCTTCAACGCCTCCATGGAATCGATCCACAAATGGGCGTGGTGGTTTGCAGT
ARCTIC	Z01	12m	Otu013	ARCTIC-2-E3	TACGGCAACCTGTACTACAACCCCTTCCACATGTGGAGCATCTTCTTCCTCTACGGATCGGCGGTACTGTTTGCAATGCACGGCGCCACCATTTTAGCGACCAGTCGCTATGGGGCTGACCGCGAAATCGATCAAATTACAGACCGCGGTACTGGCGCAGAACGAGGCGCGTTGTTCTGGAGATGGACCATGGGCTTCAACGCCTCCATGGAATCGATCCACAAATGGGCTTGGTGGTTTGCTGT
ARCTIC	Z18	35m	Otu013	ARCTIC-24-C6	TACGGGAACCTGTACTACAACCCCTTCCTCATGTGGAGCATCTTCTTCCTCTACGGATCGGCGGTACTGTTTGCAATGCACGGCGCCGCCATTTTAGCGACCAGTCGCTATGGGGCTGACCGCGAAATCGATCAAATTACACAGCGCGGTACTGGCGCAGAACGAGGCGTGTTGTTCTGGAGATGGACCATGGGCTTCAACGCCTCCATGGAATCTATCCACCGCTGGGCCTGGTGGTTTGCTGT
ARCTIC	Z18	35m	Otu013	ARCTIC-24-H2	TACGGCAACCTGTTCTACAACCCCTTCCACATGTGGAGCATCTTCTTCCTCTACGGATTGGCGGTACTGTTTGCAATGCACGGCACCACCATTTTAGCGACCAGTCGCTATGGGGCTGACCGCGAAATCGATCAAATTACAGACCGCGGTACTGGCGCAGAACGAGGCGCGTTGTTCCGGAGATGGACCATGGGCTTCAACGCCTCCATGGAATCGATCCACAAATGGGCGTGGTGGTTCGCAATA
ARCTIC	M09	20m	Otu013	ARCTIC-28-F7	TACGGGAACCTGTACTACAACCCCTTCCACATGTGGAGCATCTTCTTCCTCTACGGATCGGCGGTACTGTTTGCAATGCACGGCGCCACCATTTTAGCGACCAGTCGCTATGGGGCTGACCGCGAAATCGATCAAATTACAGACCGCGGTACTGGCGCAGAACGAGGCGCGTTGTTCAGGAGATGGACCATGGGCTTCAAGGCGTCCATGGAATCGATCCACAAATGGGCATGGTGGTTTGCGGT
ARCTIC	Z61	5m	Otu013	ARCTIC-41-B1	TACGGGAACCTGTTCTACAACCCCTTCCACATGTGGAGCATCTTCTTCCTCTACGGATTGGCGGTACTGTTTGCAATGCACGGCACCACCATTTTAGCGACCAGTCGCTATGGGGCTGACCGCGAAATCGATCAAATTACAGACCGCGGTACTGGCGCAGAACGAGGCGCGTTGTTCCGGAGATGGACCATGGGCTTCAACGCCTCCATGGAATCGATCCACAAATGGGCCTGGTGGTTTGCAAT
ARCTIC	Z61	5m	Otu013	ARCTIC-41-B3	TACGGGAACCTGTTCTACAACCCCTTCCACATGTGGAGCATCTTCTTCCTCTACGGATTGGCGGTACTGTTTGCAATGCACGGCACCACCATTTTAGCGACCAGTCGCTATGGGGCTGACCGCGAAATCGATCAAATTACAGACCGCGGTACTGGCGCAGAACGAGGCGCGTTGTTCCGGAGATGGGCCATGGGCTTCAACGCCTCCATGGAATCGATCCACAAATGGGCATGGTGGTTCGCAGT
ARCTIC	Z61	5m	Otu013	ARCTIC-41-C3	TACGGGAACCTGTTCTACAACCCCTTCCACATGTGGAGCATCTTCTTCCTCTACGGATTGGCGGTACTGTTTGCAATGCACGGCACCACCATTTTAGCGACCAGTCGCTATGGGGCTGACCGCGAAATCGATCAAATTACAGACCGCGGTACTGGCGCAGAACGAGGCGCGTTGTTCCGGAGATGGACCATGGGCTTCAACGCCTCCATGGAATCGATCCACAGATGGGCTTGGTGGTTTGCAAT
ARCTIC	Z61	5m	Otu013	ARCTIC-41-F1	TACGGGAACCTGTTCTACAACCCCTTCCACATGTGGAGCATCTTCTTCCTCTACGGATTGGAGGTACTGTTTGCAATACACGGCACCACCATTTTAGCGACCAGTCGCTATGGGGCTGACCGCGAAATCGATCAAATTACAGACCGCGGTACTGGCGCAGAACGAGGCGCGTTGTTCCGGAGATGGACCATGGGCTTCAACGCCTCCATGGAATCGATCCACAAATGGGCATGGTGGTTTGCAAT
ARCTIC	Z61	5m	Otu013	ARCTIC-41-F3	TACGGGAACCTGTTCTACAACCCCTTCCACATGTGGAGCATCTTCTTCCTCTACGGATTGGCGGTACTGTTTGCAATGCACGGCACCACCATTTTAGCGACCAGTCGCTATGGGGCTGACCGCGAAATCGATCAAATTACAGACCGCGGTACTGGCGCAGAACGAGGCGCGTTGTTCCGGAGATGGACCATGGGCTCCAACGCCTCCATGGAATCGATCCACAAATGGGCATGGTGGTTTGCAAT
ARCTIC	Z07	5m	Otu013	ARCTIC-6-D1	TACGGGAACCTGTACTACAACCCCTTCCACATGTGGAGCATCTTCTTCCTCTACGGATCGGCGGTACTGTTTGCAATGCACGGCGCCACCATTTTAGCGACCAGTCGCTATGGGGCTGACCGCGAAATCGATCAAATTACAGACCGCGGTACTGGCGCAGAACGAGGCGCGTTGTTCTGGAGATGGACCATGGGCTTCAACGCCTCCATGGAATCGATCCACAAATGGGCCTGGTGGTTCGCGGT
ARCTIC	Z07	5m	Otu013	ARCTIC-6-D5	TACGGGAACCTGTTCTACAACCCCTTCCACATGTGGAGCATCTTCTTCCTCTACGGATCGGCGGTACTGTTTGCAATGCACGGCGCCACCATTTTAGCGACCAGTCGCTATGGGGCTGACCGCGAAATCGATCAAATTACAGACCGCGGTACTGGCGCAGAACGAGGCGCGTTGTTCTGGAGATGGACCATGGGCTTCAACGCCTCATGGAATCGATCCACAAATGGGCCTGGTGGTTCGCAGT
ARCTIC	Z07	5m	Otu013	ARCTIC-6-F2	TACGGCAACCTGTACTACAACCCCTTCCACATGTGGAGCATCTTCTTCCTCTACGGATCGGCGGTACTGTTTGCAATGCACGGCGCCACCATTTTAGCGACCAGTCGCTATGGGGCTGACCGCGAAATCGATCAAATTACAGACCGCGGTACTGGCGCAGAACGAGGCGCGTTGTTCTGGAGATGGACCATGGGCTTCAACGCCTCCATGGAATCGATCCACAAATGGGCGTGGTGGTTCGCGAT
ARCTIC	Z07	5m	Otu013	ARCTIC-6-G5	TACGGGAACCTGTTCTACAACCCCTTCCACATGTGGAGCATCTTCTTCCTCTACGGATCGGCGGTACTGTTTGCAATGCACGGCGCCACCATTTTAGCGACCAGTCGCTATGGGGCTGACCGCGAAATCGATCAAATTACAGACCGCGGTACTGGCGCAGAACGAGGCGCGTTGTTCTGGAGATGGACCATGGGCTTCAACGCCTCCATGGAATCGATCCACAAATGGGCCTGGTGGTTTGCCAT
ARCTIC	Z07	5m	Otu013	ARCTIC-6-H3	TACGGGAACCTGTTCTACAACCCCTTCCACATGTGGAGCATCTTCTTCCTCTACGGATCGGCGGTACTGTTTGCAATGCACGGCGCCACCATTTTAGCGACCAGTCGCTATGGGGCTGACCGCGAAATCGATCAAATTACAGACCGCGGTACTGGCGCAGAACGAGGCGCGTTGTTCTGGAGATGGACCATGGGCTTCAACGCCTCCATGGAATCGATCCACAAATGGGCCTGGTGGTTTGCCAT
ARCTIC	Z01	5m	Otu014	ARCTIC-1-G4	TACGGGAACCTGTACTACAACCCATTCCACATGTGGAGCATCTTCTTCCTGTATGGATCAGCGGTCTTATTTGCGATGCACGGTGCGACCATCCTAGCAACGAGCCGTTATGGCGCTGACCGTGAGATCGATCAGATTACCGATCGTGGAACAGGCGCTGAGCGCGGTGCGCTGTTCTGGCGTTGGACTATGGGTTTCAACGCATCGATGGAGTCCATTCACAAGTGGGCCTGGTGGTTTGCGGT
ARCTIC	Z61	5m	Otu014	ARCTIC-41-C2	TACGGGAACCTGTACTACAACCCATTCCACATGTGGAGCATCTTCTTCCTGTATGGATCAGCGGTCTTATTTGCGATGCACGGTGCGACCATCCTAGCAACGAGCCGTTATGGCGCTGACCGTGAGATCGATCAGATTACCGATCGTGGAACAGGCGCTGAGCGCGGTGCGCTGTTCTGGCGTTGGACTATGGGTTTCAACGCATCGATGGAGTCCATTCACAAGTGGGCATGGTGGTTTGCGGT
ARCTIC	Z61	5m	Otu014	ARCTIC-41-D2	TACGGGAACCTGTACTACAACCCATTCCACATGTGGAGCATCTTCTTCCTGTATGGATCAGCGGTCTTATTTGCGATGCACGGTGCGACCATCCTAGCAACGAGCCGTTATGGCGCTGACCGTGAGATCGATCAGATTACCGATCGTGGAACAGGCGCTGAGCGCGGTGCGCTGTTCTGGCGTTGGACTATGGGTTTCAACGCATCGATGGAGTCCATTCACAAGTGGGCTTGGTGGTTCGCT
ARCTIC	Z61	5m	Otu014	ARCTIC-41-E1	TACGGGAACCTGTACTACAACCCATTCCACATGTGGAGCATCTTCTTCCTGTATGGATCAGCGGTCTTATTTGCGATGCACGGTGCGACCATCCTAGCAACGAGCCGTTATGGCGCTGACCGTGAGATCGATCAGATTACCGATCGTGGAACAGGCGCTGAGCGCGGTGCGCTGTTCTGGCATTGGACTATGGGTTTCAACGCATCGATGGAGTCCATTCACAAGTGGGCTTGGTGGTTCGCAAT
ARCTIC	Z59	35m	Otu015	ARCTIC-48-A8	TACGGGAACCTGTTCTACAACCCGTTCCACATGCTCTCTATCGCCTTCCTGTATGGCTCCGCCGTGCTGTTCGCGATGCACGGCGCAACGATTCTTGCAACCAGCCGCTACGGCGCGGATCGGGAGATCGATCAGATCACCGATCGCGGCACGGCAGCTGAACGCGGCGCGCTGTTCTGGAGATGGTGCATGGGCTTCAACGCATCCATGGAATCCATTCACCGATGGGCATGGTGGTTTGCAGT
ARCTIC	Z01	5m3	Otu016	ARCTIC-13-A3	TACGGGAACCTGTACTACAACCCGTTCCACTGTCTCAGTATCGTGTTCCTATATGGATCTGCCCTGCTGTTTGCCATGCATGGTGGCACCATTCTTGCGGTGACCCGTTATGGCGGCGACCGTGAGCTTGAGCAGATCGTTGATCGCGGCACCGCGACCGAACGTGCAGCCCTGTTCTGGCGCTGGACTATGGAGTTCAACGCCACGATGGAGGGTATCCACCGTTGGGCATGGTGGTTTGCAAT
ARCTIC	Z01	5m3	Otu016	ARCTIC-13-A4	TACGGGAACCTGTTCTACAACCCGTTCCACTGTCTCAGTATCGTGTTCCTATATGGATCTGCCCTACTGTTTGCCATGCATGGTGGCACCATTCTTGCGGTGACCCGTTATGGCGGCGACCGTGAGCTTGAGCAGATCGTTGATCGCGGTACCGCGACCGAACGTGCAGCCCTGTTCTGGCGCTGGACTATGGGGTTCAACGCTACGATGGAGGGTATCCACCGTTGGGCCTGGTGGTTCGCAGT
ARCTIC	Z01	5m3	Otu016	ARCTIC-13-B7	TACGGGAACCTGTTCTACAACCCGTTCCACTGTCTCAGTATCGTGTTCCTATATGGATCTGCCCTGCTGTTTGCCATGCATGGTGGCACCATTCTTGCGGTGACCCGTTATGGCGGCGACCGTGAGCTTGAGCAGATCGTTGATCGCGGCACCGCGACCGAACGTGCAGCCCTGTTCTGGCGCTGGACTATGGGGTTCAACGCCACGATGGAGGGTATCCACCGTTGGGCCTGGTGGTTCGCGGT
ARCTIC	Z01	5m3	Otu016	ARCTIC-13-C4	TACGGGAACCTGTTCTACAACCCGTTCCACTGTCTCAGTATCGTGTTCCTATATGGATCTGCCCTGCTGTTTGCCATGCATGGTGGCACCATTCTTGCGGTGACCCGTTATGGCGGCGACCGTGAGCTTGAGCAGATCGTTGATCGCGGCACCGCGACCGAACGTGCAGCCCTGTTCTGGCGCTGGACTATGGGGTTCAACGCCACGATGGAGGGTATCCACCGTTGGGCGTGGTGGTTTGCAAT
ARCTIC	Z01	5m3	Otu016	ARCTIC-13-E3	TACGGGAACCTGTACTACAACCCGTTCCACTGTCTCAGTATCGTGTTCCTATATGGATCTGCCCTGCTGTTTGCCATGCATGGTGGCACCATTCTTGCGGTGACCCGTTATGGCGGCGACCGTGAGCTTGAGCAGATCGTTGATCGCGGCACCGCGACCGAACGTGCAGCCCTGTTCTGGCGCTGGACTATGGGGTTCAACGCCACGATGGAGGGTATCCACCGTTGGGCTTGGTGGTTCGCTAT
ARCTIC	Z01	5m3	Otu016	ARCTIC-13-F2	TACGGCAACCTGTTCTACAACCCGTTCCACTGTCTCAGTATCGTGTTCCTATATGGATCTGCCCTGCTGTTTGCCATGCATGGTGGCACCATTCTTGCGGTGACCCGTTATGGCGGCGACCGTGAGCTTGAGCAGATCGTTGATCGCGGCACCGCGACCGAACGTGCAGCCCTGTTCTGGCGCTGGACTATGGGGTTCAACGCCACGATGGAGGGTATCCACCGTTGGGTGTGGTGGTTCGCAAT
ARCTIC	Z01	5m3	Otu016	ARCTIC-13-H2	TACGGGAACCTGTTCTACAACCCGTTCCACTGTCTCAGTATCGTGTTCCTATATGGATCTGCCCTGCTGTTTGCCACGCATGGTGGCACCATTCTTGCGGTGACCCGTTATGGCGGCGACCGTGAGCTTGAGCAGATCGTTGATCGCGGCACCGCGACCGAACGTGCAGCCCTGTTCTGGCGCTGGACTATGGGGTTCAACGCCACGATGGAGGGTATCCACCGTTGGGCCTGGTGGTTCGCGGT
ARCTIC	Z01	5m3	Otu016	ARCTIC-13-H3	TACGGGAACCTGTACTACAACCCGTTCCACTGTCTCAGTATCGTGTTCCTATATGGATCTGCCCTGCTGTTTGCCATGCATGGTGGCACCATTCTTGCGGTGACCCGTTATGGCGGCGACCGTGAGCTTGAGCAGATCGTTGATCGCGGCACCGCGACCGAACGTGCAGCCCTGTTCTGGCGCTGGACTATGGGGTTCAACGCCACGATGGAGGGTATCCACCGTTGGGCTTGGTGGTTTGCAGT
ARCTIC	Z68	15m	Otu016	ARCTIC-32-B4	TACGGGAACCTGTTCTACAACCCGTTCCACTGTCTCAGTATCGTGTTCCTATATGGATCTGCCCTGCTGTTTGCCATGCATGGTGGCACCATTCTTGCGGTGACCCGTTATGGCGGCGACCGTGAGCTTGAGCAGATCGTTGATCGCGGCACCGCGACCGAACGTGCAGCCCTGTTCTGGCGCTGGACTATGGGGTTCAACGCCACGATGGAGGGTATCCACCGTTGGGCCTGGTGGTTCGCAGT
ARCTIC	Z68	15m	Otu016	ARCTIC-32-C1	TACGGCAACCTGTACTACAACCCGTTCCACTGTCTCAGTATCGTGTTCCTATATGGATCTGCCCTGCTGTTTGCCATGCATGGTGGCACCATTCTTGCGGTGACCCGTTATGGCGGCGACCGTGAGCTTGAGCAGATCGTTGATCGCGGCACCGCGACCGAACGTGCAGCCCTGTTCTGGCGCTGGACTATGGGGTTCAACGCCACGATGGAGGGTATCCACCGTTGGGCTTGGTGGTTCGCAAT
ARCTIC	Z65	25m	Otu016	ARCTIC-38-A6	TACGGGAACCTGTACTACAACCCGTTCCACTGTCTCAGTATCGTGTTCCTATATGGATCTGCCCTGCTGTTTGCCATGCATGGTGGCACCATTCTTGCGGTGACCCGTTATGGCGGCGACCGTGAGCTTGAGCGGATCGTTGATCGCGGCACCGCGACCGAACGTGCAGCCCTGTTCTGGCGCTGGACTATGGGGTTCAACGCCACGATGGAGGGTATCCACCGTTGGGCATGGTGGTTTGCCGT
ARCTIC	Z65	25m	Otu016	ARCTIC-38-B2	TACGGGAACCTGTTCTACAACCCGTTCCACTGTCTCAGTATCGTGTTCCTATATGGATCTGCCCTGCTGTTTGCCATGCATGGTGGCACCATTCTTGCGGTGACCCGTTATGGCGGCGACCGTGAGCTTGAGCAGATCGTTGATCGCGGCACCGCGACCGAACGTGCAGCCCTGTTCTGGCGCTGGACTATGGGGTTCAACGCCACGATGGAGGGTATCCACCGTTGGGCGTGGTGGTTCGCGGT
ARCTIC	Z65	25m	Otu016	ARCTIC-38-C1	TACGGGAACCTGTTCTACAACCCGTTCCACTGTCTCAGTATCGTGTTCCTATATGGATCTGCCCTGCTGTTTGCCATGCATGGTGGCACCATTCTTGCGGTGACCCGTTATGGCGGCGACCGTGAGCTTGAGCAGATCGTTGATCGCGGCACCGCGACCGAACGTGCAGCCCTGTTCTGGCGCTGGACTATGGGGTTCAACGCCACGATGGAGGGTATCCACCGTTGGGCGTGGTGGTTCGCGGT
ARCTIC	Z65	25m	Otu016	ARCTIC-38-C7	TACGGGAACCTGTTCTACAACCCGTTCCACTGTCTCAGTATCGTGTTCCTATATGGATCTGCCCTGCTGTTTGCCATGCATGGTGGCACCATTCTTGCGGTGACCCGTTATGGCGGCGACCGTGAGCTTGAGCAGATCATTGATCGCGGCACCGCGACCGAACGTGCAGCCCTGTTCTGGCGCTGGACTATGGGGTTCAACGCCACGATGGAGGGTATCCACCGTTGGGCCTGGTGGTTTGCAAT
ARCTIC	Z65	25m	Otu016	ARCTIC-38-D6	TACGGCAACCTGTACTACAACCCGTTCCACTGTCTCAGTATCGTGTTCCTATATGGATCTGCCCTGCTGTTTGCCATGCATGGTGGCACCATTCTTGCGGTGACCCGTTATGGCGGCGACCGTGAGCTTGAGCAGATCGTTGATCGCGGCACCGCGACCGAACGTGCAGCCCTGTTCTGGCGCTGGACTATGGGGTTCAACGCCACGATGGAGGGTATCCACCGTTGGGCGTGGTGGTTCGCAGT
ARCTIC	Z65	25m	Otu016	ARCTIC-38-E4	TACGGGAACCTGTACTACAACCCGTTCCACTGTCTCAGTATCGTGTTCCTATATGGATCTGCCCTGCTGTTTGCCATGCACGGTGGCACCATTCTTGCGGTGACCCGTTATGGCGGCGACCGTGAGCTTGAGCAGATCGTTGATCGCGGCACCGCGACCGAACGTGCAGCCCTGTTCTGGCGCTGGACTATGGGGTTCAACGCCACGATGGAGGGTATCCACCGTTGGGCGTGGTGGTTCGCAAT
ARCTIC	Z65	25m	Otu016	ARCTIC-38-H6	TACGGGAACCTGTTCTACAACCCATTCCACTGTCTCAGTATCGTGTTCCTATATGGATCTGCCCTGCTGTTTGCCATGCATGGTGGCACCATTCTTGCGGTGACCCGTTATGGCGGCGACCGTGAGCTTGAGCAGATCGTTGATCGCGGCACCGCGACCGAACGTGCAGCCCTGTTCTGGCGCTGGACTATGGGGTTCAACGCCACGATGGAGGGTATCCACCGTTGGGCCTGGTGGTTTGCAAT
ARCTIC	Z07	5m	Otu016	ARCTIC-6-E1	TACGGGAACCTGTTCTACAACCCGTTCCACTGTCTCAGTATCGTGTTCCTATATGGATCTGCCCTGCTGTTTGCCATGCATGGTGGCACCATTCTTGCGGTGACCCGTTATGGCGGCGACCGTGAGCTTGAGCAGATCGTTGATCGCGGCACCGCGACCGAACGTGCAGCCCTGTTCTGGCGCTGGACTATGGGGTTCAACGCCACGATGGAGGGTATCCACCGTTGGGCGTGGTGGTTTGCGAT
ARCTIC	Z07	5m	Otu016	ARCTIC-6-H5	TACGGGAACCTGTTCTACAACCCGTTCCACTGTCTCAGTATCGTGTTCCTATATGGATCTGCCCTGCTGTTTGCCATGCATGGTGGCACCATTCTTGCGGTGACCCGTTATGGCGGCGACCGTGAGCTTGAGCAGATCGTTGATCGCGGCACCGCGACCGAACGTGCAGCCCTGTTCTGGCGCTGGACTATGGGGTTCTACGCCACGATGGAGGGTATCCACCGTTGGGCTTGGTGGTTTGCCAT
ARCTIC	M09	20m	Otu018	ARCTIC-28-A1	TACGGGAACCTGTTCTACAACCCGTTCCACGCGCTCTCAATCGTGTTCCTCTATGGCTCGGTCCTGCTCTTTGCGATGCACGGTGCGACCATCCTCGCGGTGACCCGTTACGGCGGCGACTGTGAACTGGAACAGATTGTAGACCGTGGCACAGCTACCGAACGTGCCGCCTTGTTCTGGCGCTGGACCATGGGCTTCAACGCCACGATGGAAGGCATTCACCGCTGGGCCTGGTGGTTCGCAGT
ARCTIC	Z61	5m	Otu018	ARCTIC-41-D3	TACGGGAACCTGTACTACAACCCGTTCCACGCGCTCTCAATCGTGTTCCTCTATGGCTCGGTCCTGCTCTTTGCGATGCACGGTGCGACCATCCTCGCGGTGACCCGTTACGGCGGCGACTGTGAACTGGAACAGATTGTAGACCGTGGCACAGCTACCGAACGTGCTGCCTTGTTCTGGCGCTGGACCATGGGCTTCAACGCCACGATGGAAGGCATTCACCGCTGGGCCTGGTGGTTTGCAAT
ARCTIC	Z61	5m	Otu018	ARCTIC-41-H4	TACGGGAACCTGTTCTACAACCCGTTCCACGCGCTCTCAATCGTGTTCCTCTATGGCTCGGTCCTGCTCTTTGCGATGCACGGTGCGACCATCCTCGCGGTGACCCGTTACGGCGGCGACTGTGAACTGGAACAGATTGTAGACCGTGGCACAGCTACCGAACGTGCTGCCTTGTTCTGGCGCTGGACCATGGGCTTCAACGCCACGATGGAAGGCATTCACCGCTGGGCATGGTGGTTTGCCAT
ARCTIC	Z59	35m	Otu018	ARCTIC-48-F5	TACGGGAACCTGTACTACAACCCGTTCCACGCGCTCTCAATCGTGTTCCTCTATGGCTCGGTCCTGCTCTTTGCGATGCACGGTGCGACCATCCTCGCGGTGACCCGTTACGGCGGCGACTGTGAACTGGAACAGATTGTAGACCGTGGCACAGCTACCGAACGTGCTGCCTTGTTCTGGCGCTGGACCATGGGCTTCAACGCCACGATGGAAGGCATTCACCGCTGGGCTTGGTGGTTCGCAAT
ARCTIC	Z01	12m	Otu019	ARCTIC-2-F2	TACGGGAACCTGTACTACAACCCGTCCCACATGTTGTCGATTGCCTTCCTCTATGGATCAGCAGTGCTGTTTGCCATGCACGGCGCCACCATTTTGGCGACCAGTCGCTACGGCGCCGACCGAGAAATCGATCAGATTACCGATCGCGGTACCGCCGCTGAGCGTGGCGCTCTGTTCTGGAGATGGTGCATAGGTTTCAACGCTTCGATGGAATCCATTCACCGCTGGGCTTGGTGGTTTGCGGT
ARCTIC	Z01	12m	Otu019	ARCTIC-2-H4	TACGGGAACCTGTACTACAACCCGTCCCACATGTTGTCGATTGCCTTCCTCTATGGATCAGCAGTGCTGTTTGCCATGCACGGCGCCACCATTTTGGCGACCAGTCGCTACGGCGCCGACCGAGAAATCGATCAGATTACCGATCGCGGTACCGCCGCTGAGCGTGGCGCTCTGTTCTGGAGATGGTGCATAGGTTTCAACGCTTCGATGGAATCCATTCACCGCTGGGCTTGGTGGTTTGCGGT
ARCTIC	M09	20m	Otu019	ARCTIC-28-G6	TACGGGAACCTGTACTACAACCCGTTCCACATGTTGTCGATTGCCTTCCTCTATGGATCAGCAGTGCTGTTTGCCATGCACGGCGCCACCATTTTGGCGACCAGTCGCTACGGCGCCGACCGAGAAATCGATCAGATTACCGATCGCGGTACCGCCGCTGAGCGTGGCGCTCTGTTCTGGAGATGGTGCATGGGTTTCAACGCTTCGATGGAATCCATTCACCGCTGGGCGTGGTGGTTCGCAGT
ARCTIC	Z01	5m	Otu020	ARCTIC-1-B4	TACGGGAACCTGTTCTACAACCCTTTCCACATGCTTTCAGTCGTCTTCCTTTACGGATCGGCTATTTTGTTCGCCATGCACGGAGCTACGATTCTCGCGGTAAGTCGCTACGGCGGCGATCGCGAGATTGATCAGGTTACCGACATCGGCACTGCCGGTGAAAGGTCCATGCTGTACTGGCGCTGGTGCATGGGCTTCAACGCCTCCATGGAATCTATCCACCGCTGGGCATGGTGGTTCGCGAT
ARCTIC	Z01	5m	Otu020	ARCTIC-1-E2	TACGGGAACCCTGTTCTACAACCCTTTCCACATGCTTTCAATCGTCTTCCTTTACGGATCGGCTATTTTGTTCGCCATGCACGGAGCTACGATTCTCGCGGTAAGTCGCTACGGCGGCGATCGCGAGATTGATCAGGTGACCGACATCGGCACTGCCGGTGAAAGGTCCATGCTGTACTGGCGCTGGTGCATGGGCTTCAACGCCTCCATGGAATCTATCCACCGCTGGGCTTGGTGGTTCGCGAT
ARCTIC	Z01	5m	Otu020	ARCTIC-1-E7	TACGGGAACCTGTTCTACAACCCTTTCCACATGCTTTCAGTCGTCTTCCTTTACGGATCGGCTATTTTGTTCGCCATGCACGGAGCTACGATTCTCGCGGTAAGTCGCTACGGCGGCGATCGCGAGATTGATCAGGTTACCGACATCGGCACTGCCGGTGAAAGGTCCATGCTGTACTGGCGCTGGTGCATGGGCTTCAACGCCTCCATGGAATCTATCCACCGCTGGGCATGGTGGTTCGCGAT
ARCTIC	Z01	5m	Otu020	ARCTIC-1-F3	TACGGGAACCTGTTCTACAACCCTTTCCACATGCTTTCAATCGTCTTCCTTTACGGATCGGCTATTTTGTTCGCCATGCACGGAGCTACGATTCTCGCGGTAAGTCGCTACGGCGGCGATCGCGAGATTGATCAGGTTACCGACATCGGCACTGCCGGTGAAAGGTCCATGCTGTACTGGCGCTGGTGCATGGGCTTCAACGCCTCCATGGAATCTATCCACCGCTGGGCCTGGTGGTTCGCTAT
ARCTIC	Z01	5m3	Otu020	ARCTIC-13-A7	TACGGGAACCTGTTCTACAACCCTTTCCACATGCTTTCAATCGTCTTCCTTTACGGATCGGCTATTTTGTTCGCCATGCACGGAGCTACGATTCTCGCGGTAAGTCGCTACGGCGGCGATCGCGAGATTGATCAGGTGACCGACATCGGCACTGCCGGTGAAAGGTCCATGCTGTACTGGCGCTGGTGCATGGGCTTCAACGCCTCCATGGAATCTATCCACCGCTGGGCTTGGTGGTTTGCGAT
ARCTIC	Z01	5m3	Otu020	ARCTIC-13-F6	TACGGGAACCTGTTCTACAACCCTTTCCACATGCTTTCAATCGTCTTCCTTTACGGATCGGCTATTTTGTTCGCCATGCACGGAGCTACGATTCTCGCGGTAAGTCGCTACGGCGGCGATCGCGAGATTGATCAGGTGACCGACATCGGCACTGCCGGTGAAAGGTCCATGCTGTACTGGCGCTGGTGCATGGGCTTCAACGCCTCCATGGAATCTATCCACCGCTGGGCTTGGTGGTTCGCCAT
ARCTIC	Z01	12m	Otu020	ARCTIC-2-B4	TACGGGAACCTGTTCTACAACCCTTTCCACATGCTTTCAATCGTCTTCCTTTACGGATCGGCTATTTTGTTCGCCATGCACGGAGCTACGATTCTCGCGGTAAGTCGCTACGGCGGCGATCGCGAGATTGATCAGGTGACCGACATCGGCACTGCCGGTGAAAGGTCCATGCTGTACTGGCGCTGGTGCATGGGCTTCAACGCCTCCATGGAATCTATCCGCCGCTGGGCCTGGTGGTTCGCCGT
ARCTIC	Z68	15m	Otu020	ARCTIC-32-D3	TACGGGAACCTGTTCTACAACCCTTTCCACATGCTTTCAATCGTCTTCCTTTACGGATCGGCTATTTTGTTCGCCATGCACGGAGCTACGATTCTCGCGGTAAGTCGCTACGGCGGCGATCGCGAGATTGATCAGGTGACCGACATCGGCACTGCCGGTGAAAGGTCCATGCTGTACTGGCGCTGGTGCATGGGCTTCAACGCCTCCATGGAATCTATCCACCGCTGGGCATGGTGGTTCGCTAT
ARCTIC	Z65	25m	Otu020	ARCTIC-38-F7	TACGGGAACCTGTTCTACAACCCTTTCCACATGCTTTCAATCGTCTTCCTTTACGGATCGGCTATTTTGTTCGCTATGCACGGAGCTACGATTCTCGCGGTAAGTCGCTACGGCGGCGATCGCGAGATTGATCAGGTTACCGACATCGGCACTGCCGGTGAAAGGTCCATGCTGTACTGGCGCTGGTGCATGGGCTTCAACGCCTCCATGGAATCTATCCACCGCTGGGCGTGGTGGTTTGCTAT
ARCTIC	Z07	5m	Otu020	ARCTIC-6-C5	TACGGGAACCTGTTCTACAACCCTTTCCACATGCTTTCAATCGTCTTCCTTTACGGATCGGCTATTTTGTTCGCCATGCACGGAGCTACGATTCTCGCGGTAAGTCGCTACGGCGGCGATCGCGAGATTGATCAGGTGACCGACATCGGCACTGCCGGTGAAAGGTCCATGCTGTACTGGCGCTGGTGCATGGGCTTCAACGCCTCCATGGAATCTATCCACCGCTGGGCATGGTGGTTTGCTAT
ARCTIC	Z07	5m	Otu020	ARCTIC-6-C6	TACGGGAACCTGTTCTACAACCCTTTCCACATGCTTTCAATCGTCTTCCTTTACGGATCGGCTATTTTGTTCGCCATGCACGGAGCTACGATTCTCGCGGTAAGTCGCTACGGCGGCGATCGCGAGATTGATCAGGTTACCGACATCGGCACTGCCGGTGAAAGGTCCATGCTGTACTGGCGCTGGTGCATGGGCTTCAACGCCTCCATGGAATCTATCCACCGCTGGGCATGGTGGTTCGCGGT
ARCTIC	Z07	5m	Otu020	ARCTIC-6-C7	TACGGGAACCTGTTCTACAACCCTTTCCACATGCTTTCAATCGTCTTCCTTTACGGATCGGCTATTTTGTTCGCCATGCACGGAGCTACGATTCTCGCGGTAAGTCGCTACGGCGGCGATCGCGAGATTGATCAGGTGACCGACATCGGCACTGCCGGTGAAAGGTCCATGCTGTACTGGCGCTGGTGCATGGGCTTCAACGCCTCCATGGAATCTATCCACCGCTGGGCATGGTGGTTTGCTAT
ARCTIC	Z07	5m	Otu020	ARCTIC-6-D6	TACGGGAACCTGTTCTACAACCCTTTCCACATGCTTTCAATCGTCTTCCTTTACGGATCGGCTATTCTGTTCGCCATGCACGGAGCTACGATTCTCGCGGTAAGTCGCTACGGCGGCGATCGCGAGATTGATCAGGTGATCGACATCGGCACTGCCGGTGAAAGGTCCATGCTGTACTGGCGCTGGTGCATGGGCTTCAACGCCTCCATGGAATCTATCCACCGCTGGGCATGGTGGTTCGCGAT
ARCTIC	Z01	5m3	Otu021	ARCTIC-13-B9	TACGGGAACCTGTACTACAACCCATTCCACGCACTCTCGATCGTTTTTCTTTACGGCTCTGCCCTATTGTTCGCCATGCATGGCGCCACAATCCTGGCTGTATCGCGCTACGGCGGCGAGCGGGAAATTGAGCAAATCGTGGATCGGGGTACTGCCTCAGAACGCGCGGCGCTCTTTTGGCGCTGGACCATGGGCTTCAACGCGACCATGGAAGGTATTCACCGCTGGGCCTGGTGGTTTGCCAT
ARCTIC	Z01	12m	Otu021	ARCTIC-2-E5	TACGGCAACCTGTTCTACAACCCATTCCACGCACTCTCGATCGTTTTTCTTTACGGCTCTGCCCTATTGTTCGCCATGCATGGCGCCACAATCCTGGCTGTATCGCGCTACGGCGGCGAGCGGGAAATTAAGCAAATCGTGGATCGGGGTACTGCCTCAGAACGCGCGGCGCTCTTTTGGCGCTGGACCATGGGCTTCAACGCGACCATGGAAGGTATTCACCGCTGGGCTTGGTGGTTCGCAAT
ARCTIC	Z68	15m	Otu021	ARCTIC-32-B5	TACGGCAACCTGTTCTACAACCCATTCCACGCACTCTCGATCGTTTTTCTTTACGGCTCTGCCCTATTGTTCGCCATGCATGGCGCCACAATCCTGGCTGTATCGCGCTACGGCGGCGAGCGGGAAATTGAGCAAATCGTGGATCGGGGTACTGCCTCAGAACGCGCGGCGCTCTTTTGGCGCTGGACCATGGGCTTCAACGCGACCATGGAAGGTATTCACCGCTGGGCCTGGTGGTTCGCCAT
ARCTIC	Z68	15m	Otu021	ARCTIC-32-E1	TACGGCAACCTGTACTACAACCCATTCCACGCACTCTCGATCGTTTTTCTTTACGGCTCTGCCCTATTGTTCGCCATGCATGGCGCCACAATCCTGGCTGTATCGCGCTACGGCGGCGAGCGGGAAATTGAGCAAATCGTGGATCGGGGTACTGCCTCAGAACGCGCGGCGCTCTTTTGGCGCTGGACCATGGGCTTCAACGCGACCATGGAAGGTATTCACCGCTGGGCGTGGTGGTTCGCAGT
ARCTIC	Z65	25m	Otu021	ARCTIC-38-A2	TACGGGAACCTGTTCTACAACCCATTCCACGCACTCTCGATCGTTTTTCTTTACGGCTCTGCCCTATTGTTCGCCATGCATGGCGCCACAATCCTGGCTGTATCGCGCTACGGCGGCGAGCGGGAAATTGAGCAAATCGTGGATCGGGGTACTGCCTCAGAACGCGCGGCGCTCTTTTGGCGCTGGACCATGGGCTTCAACGCGACCATGGAAGGTATTCACCGCTGGGCTTGGTGGTTTGCTAT
ARCTIC	Z65	25m	Otu021	ARCTIC-38-A3	TACGGGAACCTGTACTACAACCCATTCCACGCACTCTCGATCGTCTTTCTTTACGGCTCTGCCCTATTGTTCGCGATGCATGGCGGCACAATCCTGGCCGTATCGCGCTATGGCGGCGAGCGAGAAATTGAGCAAATCGTGGATCGAGGTACAGCCTCAGAACGCGCGGCGCTCTTCTGGCGCTGGACCATGGGCTTCAACGCAACCATGGAAGGTATTCACCGCTGGGCATGGTGGTTCGCGGT
ARCTIC	Z65	25m	Otu021	ARCTIC-38-B6	TACGGGAACCTGTACTACAACCCATTCCACGCACTCTCGATCGTCTTTCTTTACGGCTCTGCCCTATTGTTCGCGATGCATGGCGGCACAATCCTGGCCGTATCGCGCTATGGCGGCGAGCGAGAAATTGAGCAAATCGTGGATCGAGGTACAGCCTCAGAACGCGCGGCGCTCTTCTGGCGCTGGACCATGGGCTTCAACGCAACCATGGAAGGTATTCACCGCTGGGCATGGTGGTTCGCGGT
ARCTIC	Z65	25m	Otu021	ARCTIC-38-D1	TACGGGAACCTGTACTACAACCCATTCCACGCACTCTCGATCGTCTTTCTTTACGGCTCTGCCCTATTGTTCGCGATGCATGGCGGCACAATCCTGGCCGTATCGCGCTATGGCGGCGAGCGAGAAATTGAGCAAATCGTGGATCGAGGTACAGCCTCAGAACGCGCGGCGCTCTTCTGGCGCTGGACCATGGGCTTCAACGCAACCATGGAAGGTATTCACCGCTGGGCATGGTGGTTCGCGGT
ARCTIC	Z65	25m	Otu021	ARCTIC-38-F1	TACGGCAACCTGTTCTACAACCCATTCCACGCACTCTCGATCGTTTTTCTTTACGGCTCTGCCCTATTGTTCGCCATGCATGGCGCCACAATCCTGGCTGTATCGCGCTACGGCGGCGAGCGGGAAATTGAGCAAATCGTGGATCGGGGTACTGCCTCAGAACGCGCGGCGCTCTTTTGGCGCTGGACCATGGGCTTCAACGCGACCATGGAAGGTATTCACCGCTGGGCATGGTGGTTCGCAGT
ARCTIC	Z65	25m	Otu021	ARCTIC-38-H1	TACGGGAACCTGTACTACAACCCATTCCACGCACTCTCGATCGTCTTTCTTTACGGCTCTGCCCTATTGTTCGCGATGCATGGCGGCACAATCCTGGCCGTATCGCGCTATGGCGGCGAGCGAGAAATTGAGCAAATCGTGGATCGAGGTACAGCCTCAGAACGCGCGGCGCTCTTCTGGCGCTGGACCATGGGCTTCAACGCAACCATGGAAGGTATTCACCGCTGGGCATGGTGGTTCGCGGT
ARCTIC	Z65	25m	Otu021	ARCTIC-38-H5	TACGGGAACCTGTACTACAACCCATTCCACGCACTCTCGATCGTCTTTCTTTACGGCTCTGCCCTATTGTTCGCGATGCATGGCGGCACAATCCTGGCCGTATCGCGCTATGGCGGCGAGCGAGAAATTGAGCAAATCGTGGATCGAGGTACAGCCTCAGAACGCGCGGCGCTCTTCTGGCGCTGGACCATGGGCTTCAACGCAACCATGGAAGGTATTCACCGCTGGGCATGGTGGTTCGCGGT
ARCTIC	Z07	5m	Otu021	ARCTIC-6-B6	TACGGGAACCTGTTCTACAACCCATTCCACGCACTCTCGATCGTCTTTCTTTACGGCTCTGCCCTATTGTTCGCGATGCATGGCGGCACAATCCTGGCCGTATCGCGCTATGGCGGCGAGCGAGAAATTGAGCAAATCGTGGATCGAGGTACAGCCTCAGAACGCGCGGCGCTCTTCTGGCGCTGGACCATGGGCTTCAACGCAACCATGGAAGGTATTCACCGCTGGGCCTGGTGGTTCGCGGT
ARCTIC	Z07	5m	Otu021	ARCTIC-6-G3	TACGGCAACCTGTTCTACAACCCATTCCACGCACTCTCGATCGTTTTTCTTTACGGCTCTGCCCTATTGTTCGCCATGCATGGCGCCACAATCCTGGCTGTATCGCGCTACGGCGGCGAGCGGGAAATTGAGCAAATCGTGGATCGGGGTACTGCCTCAGAACGCGCGGCGCTCTTTTGGCGCTGGACCATGGGCTTCAACGCGACCATGGAAGGTATTCACCGCTGGGCTTGGTGGTTCGCGGT
ARCTIC	Z01	5m	Otu026	ARCTIC-1-F1	TACGGGAACCTGTACTACAATCCGTTCCATGCGCTCAGCATCGTGTTCCTCTATGGTTCCGCCCTGCTGTTTGCCATGCATGGTGCCACGATCCTCGCGGTGAGCCGTTATGGCGGCGAGCGTGAGATCGAACAGATCGTGGATCGCGGAACTGCCTCTGAACGTGCCGCTCTCTTCTGGCGCTGGACCATGGGCTTTAACGCTACGATGGAAGGTATCCACCGCTGGGCGTGGTGGTTTGCAAT
ARCTIC	Z01	5m	Otu030	ARCTIC-1-H5	TACGGGAACCTGTTCTACAACCCCTTCCATATGCTTTCGATTGCATTCCTTTACGGATCTGCAGCGTTGTTCGCCATGCACGGCGCAACCATCGTCGCAACGTCTCGATACGGTGCCGATCGCGAGATTGACCCGATCACCGATAGAGGCACGGCTGCAGAGAGAGGCGCACTGTTCTGGAGATGGTGCATGGGTTTTAACGCCTCTGTGGAATCGATTCACCAATGGGCATGGTGGTTTGCAAT
ARCTIC	Z18	35m	Otu039	ARCTIC-24-A7	TACGGGAACCTGTTCTACAACCCGTTCCATGCCCTCAGCATTGTGTTCCTTTATGGATCTGCCCTGTTGTTTGCCATGCATGGTGCCACGATCCTCGCAGTGAGCCGTTACGGCGGCGAACGTGAGATCGAACAAATCGTGGACCGCGGAACTGCCTCTGAACGTGCCGCTCTCTTCTGGCGCTGGACCATGGGCTTTAACGCGACGATGGAAGGAATTCACCGCTGGGCCTGGTGGTTTGCAAT
ARCTIC	Z59	35m	Otu039	ARCTIC-48-B8	TACGGGAACCTGTTCTACAACCCGTTCCATGCCCTCAGCATTGTGTTCCTTTATGGATCTGCCCTGTTGTTTACCATGCATGGTGCCACGATCCTCGCAGTGAGCCGTTACGGCGGCGAACGTGAGATCGAACAAATCGTGGACCGCGGAACTGCCTCTGAACGTGCCGCTCCCTTCTGGCGCTGGACCATGGGCTTTAACGCGACGATGGAAGGAATTCACCGCTGGGCGTGGTGGTTTGCTAT
ARCTIC	Z01	5m	Otu040	ARCTIC-1-A7	TACGGCAACCTGTACTACAACCCGTTCCACATGCTGTCGATTGCCTTCCTATATGGATCGGCAGTGCTGTTTGCCATGCACGGCGCCACTATTTTGGCGACCAGTCGCTACGGCGCTGACCGGGAGATCGACCAGATCACCGATCGCGGCACGGCTGCTGAGCGTGGCGCACTGTTCTGGAGATGGTGCATGGGCTTCAACGCTTCGATGGAATCTATTCACCGCTGGGCGTGGTGGTTCGCAAT
ARCTIC	Z01	5m	Otu040	ARCTIC-1-C6	TACGGCAACCTGTACTACAACCCGTTCCACATGCTGTCGATTGCCTTCCTATATGGATCGGCAGTGCTGTTTGCCATGCACGGCGCCACTATTTTGGCGACCAGTCGCTACGGCGCTGACCGGGAGATCGACCAGATCACCGATCGCGGCACGGCTGCTGAGCGTGGCGCACTGTTCTGGAGATGGTGCATGGGCTTCAACGCTTCGATGGAATCTATTCACCGCTGGGCGTGGTGGTTCGCAAT
ARCTIC	Z01	5m	Otu040	ARCTIC-1-H6	TACGGCAACCTGTACTACAACCCGTTCCACATGCTGTCGATTGCCTTCCTATATGGATCGGCAGTGCTGTTTGCCATGCACGGCGCCACTATTTTGGCGACCAGTCGCTACGGCGCTGACCGGGAGATCGACCAGATCACCGATCGCGGCACGGCTGCTGAGCGTGGCGCACTGTTCTGGAGATGGTGCATGGGCTTCAACGCTTCGATGGAATCTATTCACCGCTGGGCGTGGTGGTTCGCAAT
ARCTIC	Z61	5m	Otu040	ARCTIC-41-D1	TACGGGAACCTGTACTACAACCCGTTCCACATGCTGTCGATTGCCTTCCTATATGGATCGGCAGTGCTGTTTGCCATGCACGGCGCCACTATTTTGGCGACCAGTCGCTACGGCGCTGACCGGGAGATCGACCAGATCACCGATCGCGGCACGGCTGCTGAGCGTGGCGCACTGTTCTGGAGATGGTGCATGGGCTTCAACGCTTCGATGGAATCTATTCACCGCTGGGCATGGTGGTTCGCAAT
ARCTIC	Z59	35m	Otu041	ARCTIC-48-C5	TACGGGAACCTGTTCTACAACCCATTCCACATGCTTTCAATCGTCTTCCTTTACGGATCGGCTATTTTATTCGCCATGCACGGTGCCACGATTTTGGCGGTAAGTCGCTACGGCGGCGATCGCGAGATTGATCAGGTTACTGATATCGGCACGGCTGGTGAAAGGTCCATGCTGTACTGGCGCTGGTGCATGGGCTTCAACGCCTCCATGGTATCTATCCACCGCTGGGCGTGGTGGTTTGCTAT
ARCTIC	Z01	5m3	Otu048	ARCTIC-13-C1	TACGGGAACCTGTACTACAACCCCTTCCATATGCTCTCGATCGCCTTCCTTTACGGATCGGCAGTCCTGTTTGTAATGCACGGCGCAACCATTTTGGCCACCAGTCGCTATGGTGCTGACCGAGAGATCGACCAGATAACCGATCGGGGTACGGCTGCAGAGCGCGGCGCGCTCTTCTGGAGATGGTGCATGGGATTCAACGCGTCGATGGAGTCGATTCACCGGTGGGCTTGGTGGTTTGCGAT
ARCTIC	Z01	5m3	Otu049	ARCTIC-13-E6	TACGGGAACCTGTTCTACAACCCATTCCATATGCTCTCGATCGCCTTCCTCTATGGCTCGGCAGTCCTATTTGCAATGCACGGGGCGACGATCTTGGCAACCAGTCGCTATGGTGCGGATCGCGAGATCGACCAGATCACCGATCGGGGTACTGCCGCGGAGCGCGGTGCGCTCTTCTGGAGATGGTGCATGGGGTTCAACGCGTCGATGGAGTCTATTCACCGATGGGCTTGGTGGTTCGCAGT
ARCTIC	Z07	5m	Otu049	ARCTIC-6-E2	TACGGCAACCTGTACTACAACCCATTCCATATGCTCTCGATTGCCTTCCTCTATGGCTCGGCAGTCCTGTTTGCAATGCACGGGGCGACGATCTTGGCAACCAGTCGCTATGGTGCGGATCGCGAGATCGACCAGATCACCGATCGGGGTACTGCCGCGGAGCGCGGTGCGCTCTTATGGAGATGGTGCATGGGGTTCAACGCGTCGATGGAGTCTATTCACCGATGGGCATGGTGGTTTGCTGT
ARCTIC	Z07	5m	Otu049	ARCTIC-6-E3	TACGGGAACCTGTTCTACAACCCATTCCATATGCTCTCGATTGCCTTCCTCTATGGCTCGGCAGTCCTATTTGCAATGCACGGGGCGACGATCTTGGCAACCAGTCGCTATGGTGCGGATCGCGAGATCGACCAGATCACCGATCGGGGTACTGCCGCGGAGCGCGGTGCGCTCTTCTGGAGATGGTGCATGGGGTTCAACGCGTCGATGGAGTCTATTCACCGATGGGCATGGTGGTTTGCCAT
ARCTIC	Z68	15m	Otu060	ARCTIC-32-G6	TACGGGAACCTGTTCTACAATCCGTTCCACATGCTCTCGATCGCGTTTTTGTATGGTTCGGCCCTGCTGTTCGCGATGCACGGTGCGACGATCCTGGCGGTTAGCCGCTACGGCGGTGAGCGCGAGATCGAGCAGATCGCCGACCGCGGCACGGCGCTTGAGCGGGCAGCTTTGTTCTGGCGCTGGACCATGGGCTTTAACGCGACAGCGGAATCGATCCATCGCTGGGCCTGGTGGTTTGCAGT
ARCTIC	Z65	25m	Otu063	ARCTIC-38-E3	TACGGGAACCTGTTCTACAACCCTTTCCATATGCTTTCGATTGCCTTTCTCTACGGATCTACAGTGTTATTTGCCATGCACGGCGCAACCATCGTGGCGACCTCTCGATACGGCGCCGATCGCGAAATTGATCAGATCACTGATAGAGGCACGGCTGCCGAGAGAGGCGCACTGTTCTGGAGATGGTGCATGGGCTTTAACGCGACGATGGAAGGTATCCACCGTTGGGCTTGGTGGTTCGCAGT
ARCTIC	Z68	15m	Otu065	ARCTIC-32-D4	TACGGGAACCTGTTCTACAATCCGTTCCATATGCTCTCCATTGCCTTCCTGTATGGGTCGGCACTGTTGTTTGCCATGCACGGGGCGACCATCCTGGCCGTGACCCGTTATGGCGGGGACCGGGAAATCGAACAGATCGTGGATCGGGGTACGGCCTCTGAACGCGCGGCCTTGTTCTGGCGCTGGACGATGGGCTTCAACGCCTCGATGGAAAGTATTCACCGCTGGGCATGGTGGTTCGCAAT
ARCTIC	M09	20m	Otu067	ARCTIC-28-D5	TACGGGAACCTGTACTACAACCCGTTCCACGCCCTCTCAATCGTGTTCCTCTATGGTTCGGCCCTGTTGTTCGCCATGCATGGCGCCACGATCCTGGCGGTCAGCCGCTTTGGTGGCGAGCGGGAGATCGAACAGATCGTCGACCGCGGCACGGCCACCGAACGCGCCGCCCTGTTCTGGCGCTGGACCATGGGCTTCAACGCCACGATGGAAGGCATTCACCGCTGGGCATGGTGGTTTGCCAT
ARCTIC	Z59	35m	Otu093	ARCTIC-48-E9	TACGGGAACCTGTTCTACAACCCCTTCCATATGCTTTCTATCGCATTTCTTTACGGATCTGCTGTGTTGTTTGCCATGCACGGCGCAACCATCGTCGCAACCTCTCGTTACGGCGCCGATCGCGAAATCGATCAGATCACCGATAGAGGCACGGCTGCCGAGAGAGGCGCGCTGTTCTGGAGATGGTGCATGGGCTTTAACGCTTCTGTGGAATCGATTCACCGATGGGCCTGGTGGTTTGCAAT
ARCTIC	Z59	35m	Otu094	ARCTIC-48-H7	TACGGGAACCTGTACTACAACCCGTTCCACGCGCTGAGCATCGTGTTCCTCTATGGCTCGGTCCTGCTGTTCTGCATGCATGGCGCGACCATTCTTGCGGTGACCCGCTACGGCGGCGACCGCGAGCTGGAGCAGATCTATGATCGCGGTACGGCCACGGAACGTGCGGCCCTGTTCTGGCGCTGGACCATGGGGTTCAACGCCACGATGGAGGGCATTCACCGCTGGGCGTGGTGGTTCGCGAT
ARCTIC	Z59	35m	Otu095	ARCTIC-48-B5	TACGGGAACCTGTACTACAACCCGTTCCACATGCTCTCGATCGTCTTCCTCTACGGGTCGACGCTGCTCTTCGCCATGCACGGGGGCACGATCCTGGCCACCAGCCGCTACGGCGCCGAGCGCGAGATCGACCAGATCGTGGACCGCGGCACCGCCACCGAGCGCGCCGCCCTGTTCTGGCGCTGGACCATGGGCTTCAACGCCACGATGGAATCGGTCCACCGCTGGGCCTGGTGGTTTGCAAT
ARCTIC	Z01	5m	Otu101	ARCTIC-1-D8	TACGGGAACCTGTTCTACAATTCGTTCCATATGCTCTCGATCGCGTTCCTTTACGGCTCGGCCCTGCTGTTCGCCATGCACGGCGCGACGATCCTGGCGGTCAGCCGCTATGGCGGCGAGCGCGAGATCGAGCAGATCGTCGACCGTGGTACGGCTCTGGAGCGGGCCGCCCTGTTCTGGCGCTGGACCATGGGCTTCAACGCGACGGCGGAATCGATCCATCGCTGGGCTTGGTGGTTTGCAAT
ARCTIC	Z01	5m	Otu105	ARCTIC-1-H2	TACGGCAACCTGTTCTACAACCCCTTCCACGGCCTCAGCATCGTGTTCCTCTACGGCTCGGTTCTGTTGTTCGCAATGCACGGCGCGACCATTCTGGCCGTGACCCGCTACGGCGGCGACCGTGAGCTAGAGCAGATCTATGACCGCGGCACTGCCTCGGAACGGGCTGCCTTGTTCTGGCGCTGGACCATGGGTTTCAACGCTACGATGGAAGGTATTCACCGCTGGGCCTGGTGGTTTGCTGT
ARCTIC	M09	20m	Otu023	ARCTIC-28-C8	TACGGGAACCTGTACTACAACCCGTTCCACATGCTCTCGATCGCCTTCCTGTATGGCTCTGCCGTGCTGTTCGCGATGCACGGCGCCACTATTCTGGCGACCAGTCGCTATGGTGCTGATCGCGAGATCGATCAGATCACTGATCGCGGCACAGCGGCCGAGCGTGGTGCGCTATTCTGGAGATGGTGCATGGGCTTTAACGCGTCCATGGAATCCATTCATCGATGGGCCTGGTGGTTTGCGGT
ARCTIC	Z61	5m	Otu023	ARCTIC-41-G2	TACGGGAACCTGTTCTACAACCCGTTCCACATGCTCTCGATCGCCTTCCTGTATGGCTCTGCCGTGCTGTTCGCGATGCACGGCGCCACTATTCTGGCGACCAGTCGCTATGGTGCTGATCGCGAGATCGATCAGATCACTGATCGCGGCACAGCGGCCGAGCGTGGTGCGCTATTCTGGAGATGGTGCATGGGCTTTAACGCGTCCATGGAATCCATTCATCGATGGGCTTGGTGGTTCGCTAT
ARCTIC	Z59	35m	Otu023	ARCTIC-48-E2	TACGGGAACCTGTACTACAACCCGTTCCACATGCTCTCGATCGCCTTCCTGTATGGCTCTGCCGTGCTGTTCGCGATGCACGGCGCCACTATTCTGGCGACCAGTCGCTATGGTGCTGATCGCGAGATCGATCAGATCACTGATCGCGGCACAGCGGCCGAGCGTGGTGCGCTATTCTGGAGATGGTGCATGGGCTTTAACGCGTCCATGGAATCCATTCATCGATGGGCCTGGTGGTTTGCGGT
ARCTIC	Z59	35m	Otu023	ARCTIC-48-H9	TACGGGAACCTGTACTACAACCCGTTCCACATGCTCTCAATCGCTTTCCTGTATGGCTCTGCCGTGCTGTTCGCGATGCACGGCGCCACTATTCTGGCGACCAGCCGCTACGGTGCTGATCGCGAGATCGATCAGATCACTGTTCGCGGCACAGCAGCTGAGCGTGGTGCGCTGTTCTGGAGATGGTGCATGGGCTTTAACGCGTCTATGGAATCCATTCACCGATGGGCTTGGTGGTCGCAAT
BOUM	St.21	85 m	Otu002	BOUM_St213-P259	TACGGGAACCTGTTCTACAACCCATCCCACATGTGGAGCATCTTCTTCCTGTATGGATCAGCGGTCTTGTTCGCTATGCACGGCGCGACCATTTTGGCGACAAGCCGGTACGGTGCAGACCGTGAAATCGATCAAATCACCGACCGCGGTACCGCCGCGGAGCGTGGCGCCCTCTTCTGGAGATGGACTATGGGCTTCAACGCTTCAATGGAATCAATTCACAAATGGGCATGGTGGTTCGCGAT
BOUM	St.21	85 m	Otu002	BOUM_St213-P260	TACGGGAACCTGTTCTACAACCCATTCCACATGTGGAGCATCTTCTTCCTGTATGGATCAGCGGTCTTGTTCGCTATGCACGGCGCGACCATTTTGGCGACAAGCCGGTACGGTGCAGACCGTGAAATCGATCAAATCACCGACCGCGGTACCGCCGCGGAGCGTGGCGCCCTCTTCTGGAGATGGACTATGGGCTTCAACGCTTCAATGGAATCAATTCACAAATGGGCTTGGTGGTTTGCAAT
BOUM	St.21	85 m	Otu002	BOUM_St213-P360	TACGGGAACCTGTTCTACAACCCATTCCACATGTGGAGCATCTTCTTCCTGTATGGATCAGCGGTCTTATTTGCGATGCACGGCGCGACCATTTTGGCGACAAGCCGGTACGGTGCAGACCGTGAAATCGATCAAATCACCGACCGCGGTACCGCCGCGGAGCGTGGCGCCCTCTTCTGGAGATGGACCATGGGCTTCAACGCTTCAATGGAATCCATCCACAAGTGGGCATGGTGGTTCGCAAT
BOUM	St.21	85 m	Otu002	BOUM_St213-P368	TACGGGAACCTGTACTACAACCCATTCCACATGTGGAGCATCTTCTTCCTGTATGGATCAGCGGTCTTATTTGCGATGCACGGCGCGACCATTTTGGCGACAAGCCGGTACGGTGCAGACCGTGAAATCGATCAAATCACCGACCGCGGTACCGCCGCGGAGCGTGGCGCCCTCTTCTGGAGATGGACCATGGGCTTCAACGCTTCGATGGAATCCATCCACAAGTGGGCTTGGTGGTTCGCGGT
BOUM	St.A	90 m	Otu002	BOUM_StA2-CJ1	TACGGGAACCTGTTCTACAACCCGTCCCATATGTGGAGCATCTTCTTCCTATACGGATCAGCGGTCTTATTTGCGATGCACGGCGCGACCATTTTGGCGACAAGCCGGTACGGTGCAGACCGTGAAATCGATCAAATCACCGACCGCGGTACCGCCGCGGAGCGTGGCGCCCTCTTCTGGAGATGGACCATGGGCTTCAACGCTTCAATGGAATCCATCCACAAGTGGGCTTGGTGGTTTGCAAT
BOUM	St.A	90 m	Otu002	BOUM_StA2-CJ19	TACGGGAACCTGTTCTACAACCCATTCCACATGTGGAGCATCTTCTTCCTGTATGGATCAGCGGTCTTGTTCGCTATGCACGGCGCGACCATTTTGGCGACAAGCCGGTACGGTGCAGACCGTGAAATCGATCAAATCACCGACCGCGGTACCGCCGCGGAGCGTGGCGCCCTCTTCTGGAGATGGACTATGGGCTTCAACGCTTCAATGGAATCAATTCACAAATGGGCCTGGTGGTTCGCTAT
BOUM	St.A	90 m	Otu002	BOUM_StA2-CJ22	TACGGGAACCTGTTCTACAACCCATTCCACATGTGGAGCATCTTCTTCCTGTATGGATCAGCGGTCTTATTTGCGATGCACGGCGCGACCATTTTGGCGACAAGCCGGTACGGTGCAGACCGTGAAATCGATCAAATCACCGACCGCGGTACCGCCGCGGAGCGTGGCGCCCTCTTCTGGAGATGGACCATGGGCTTCAACGCTTCAATGGAATCCATCCACAAGTGGGCGTGGTGGTTTGCTAT
BOUM	St.A	90 m	Otu002	BOUM_StA2-CJ23	TACGGGAACCTGTTCTACAACCCATTCCACATGTGGAGCATCTTCTTCCTGTATGGATCAGCGGTCTTGTTCGCTATGCACGGCGCGACCATTTTGGCGACAAGCCGGTACGGTGCAGACCGTGAAATCGATCAAATCACCGACCGCGGTACCGCCGCGGAGCGTGGCGCCCTCTTCTGGAGATGGACTATGGGCTTCAACGCTTCAATGGAATCAATTCACAAATGGGCATGGTGGTTCGCGAT
BOUM	St.A	90 m	Otu002	BOUM_StA2-P119	TACGGGAACCTGTACTACAACCCATTCCACATGTGGAGCATCTTCTTCCTGTATGGATCAGCGGTCTTGTTCGCTATGCACGGCGCGACCATTTTGGCGACAAGCCGGTACGGTGCAGACCGTGAAATCGATCAAATCACCGACCGCGGTACCGCCGCGGAGCGTGGCGCCCTCTTCTGGAGATGGACTATGGGCTTCAACGCTTCAATGGAATCAATTCACAAATGGGCCTGGTGGTTTGCTAT
BOUM	St.A	90 m	Otu002	BOUM_StA2-P122	TACGGGAACCTGTTCTACAACCCATTCCACATGTGGAGCATCTTCTTCCTGTATGGATCAGCGGTCTTGTTCGCTATGCACGGCGCGACCATTTTGGCGACAAGCCGGTACGGTGCAGACCGTGAGATAGATCAAATCACCGACCGCGGTACCGCCGCGGAGCGTGGCGCCCTCTTCTGGAGATGGACTATGGGCTTCAACGCTTCAATGGAGTCAATTCACAAATGGGCTTGGTGGTTCGCTAT
BOUM	St.A	90 m	Otu002	BOUM_StA2-P131	TACGGGAACCTGTACTACAACCCATTCCACATGTGGAGCATCTTCTTCCTGTATGGATCAGCGGTCTTGTTCGCTATGCACGGCGCGACCATTTTGGCGACAAGCCGGTACGGTGCAGACCGTGAAATCGATCAAATCACCGACCGCGGTACCGCCGCGGAGCGTGGCGCCCTCTTCTGGAGATGGACTATGGGCTTCAACGCTTCAATGGAATCAATTCACAAATGGGCCTGGTGGTTTGCTAT
BOUM	St.A	90 m	Otu002	BOUM_StA2-P135	TACGGGAATCTGTTCTACAACCCATTCCACATGTGGAGCATCTTCTTCCTGTATGGATCAGCGGTCTTGTTCGCTATGCACGGCGCGACCATTTTGGCGACAAGCCGGTACGGTGCAGACCGTGAAATCGATCAAATCACCGACCGCGGTACCGCCGCGGAGCGTGGCGCCCTCTTCTGGAGATGGACTATGGGCTTCAACGCTTCAATGGAATCAATTCACAAATGGGCCTGGTGGTTCGCGAT
BOUM	St.A	90 m	Otu002	BOUM_StA2-P137	TACGGGAACCTGTTCTACAACCCATTCCACATGTGGAGCATCTTCTTCCTGTATGGATCAGCGGTCTTATTTGCGATGCACGGCGCGACCATTTTGGCAACAAGCCGGTACGGTGCAGACCGTGAAATCGATCAAATCACCGACCGCGGTACCGCCGCGGAGCGTGGCGCCCTCTTCTGGAGATGGACTATGGGCTTCAACGCTTCAATGGAGTCAATTCACAAATGGGCTTGGTGGTTTGCAGT
BOUM	St.A	90 m	Otu002	BOUM_StA2-P138	TACGGCAACCTGTACTACAACCCATTCCACATGTGGAGCATCTTCTTCCTGTATGGATCAGCGGTCTTGTTCGCTATGCACGGCGCGACCATTTTGGCGACAAGCCGGTACGGTGCAGACCGTGAAATCGATCAAATCACCGACCGCGGTACCGCCGCGGAGCGTGGCGCCCTCTTCTGGAGACGGACTATGGGCTTCAACGCTTCAATGGAATCAATTCACAAATGGGCCTGGTGGTTTGCAAT
BOUM	St.A	90 m	Otu002	BOUM_StA2-P140	TACGGGAACCTGTTCTACAACCCATTCCACATGTGGAGCATCTTCTTCCTGTATGGATCAGCGGTCTTATTTGCGATGCACGGCGCGACCATTTTGGCGACAAGCCGGTACGGTGCAGACCGTGAAATCGATCAGATCACCGACCGCGGTACCGCCGCGGAGCGTGGCGCCCTCTTCTGGAGATGGACTATGGGCTTCAACGCTTCAATGGAGTCAATTCACAAATGGGCCTGGTGGTTCGCCAT
BOUM	St.A	90 m	Otu002	BOUM_StA2-P142	TACGGGAATCTGTTCTACAACCCATTCCACATGTGGAGCATCTTCTTCCTGTATGGATCAGCGGTCTTGTTCGCTATGCACGGCGCGACCATTTTGGCGACAAGCCGGTACGGTGCAGACCGTGAAATCGATCAAATCACCGACCGCGGTACCGCCGCGGAGCGTGGCGCCCTCTTCTGGAGATGGACTATGGGCTTCAACGCTTCAATGGAATCAATTCACAAATGGGCCTGGTGGTTCG
BOUM	St.A	90 m	Otu002	BOUM_StA2-P144	TACGGGAACCTGTACTACAACCCATTCCACATGTGGAGCATCTTCTTCCTGTATGGATCAGCGGTCTTGTTCGCTATGCACGGCGCGACCATTTTGGCGACAAGCCGGTACGGTGCAGACCGTGAGATAGATCAAATCACCGACCGCGGTACCGCCGCGGAGCGTGGCGCCCTCTTCTGGAGATGGACTATGGGCTTCAACGCTTCAATGGAGTCAATTCACAAATGGGCATGGTGGTTTGCAAT
BOUM	St.A	90 m	Otu002	BOUM_StA2-P148	TACGGGAACCTGTACTACAACCCATTCCACATGTGGAGCATCTTCTTCCTGTATGGATCAACGGTCTTATTTGCGATGCACGGCGCGACCATTTTGGCGACAAGCCGGTACGGTGCAGACCGTGAAATCGATCAAATCACCGACCGCGGTACCGCCGCGGAGCGTGGCGCCCTCTTCTGGAGATGGACTATGGGCTTCAACGCTTCAATGGAGTCAATTCACAAATGGGCTTGGTGGTTCGCGGT
BOUM	St.A	90 m	Otu002	BOUM_StA2-P149	TACGGGAACCTGTTCTACAACCCATTCCACATGTGGAGCATCTTCTTCCTGTATGGATCAGCGGTCTTGTTCGCTATGCACGGCGCGACCATTTTGGCGACAAGCCGGTACGGTGCAGACCGTGAAATCGATCAAATCACCGACCGCGGTACCGCCGCGGAGCGTGGCGCCCTCTTCTGGAGATGGACTATGGGCTTCAACGCTTCAATGGAATCAATTCACAAATGGGCATGGTGGTTCGCTAT
BOUM	St.A	90 m	Otu002	BOUM_StA2-P155	TACGGGAACCTGTACTACAACCCATTCCACATGTGGAGCATCTTCTTCCTGTATGGATCAGCGGTCTTGTTCGCTATGCACGGCGCGACCAGTTTGGCGACAAGCCGGTACGGTGCAGACCGTGAAATCGATCAAATCACCGACCGCGGTACCGCCGCGGAGCGTGGCGCCCTCTTCTGGAGATGGACTATGGGCTTCAACGCTTCAATGGAATCAATTCACAAATGGGCTTGGTGGTTTGCTAT
BOUM	St.A	90 m	Otu002	BOUM_StA2-P156	TACGGGAACCTGTTCTACAACCCATTCCACATGTGGAGCATCTTCTTCCTGTATGGATCAGCGGTCTTGTTCGCTATGCACGGCGCGACCATTTTGGCGACAAGCCGGTACGGTGCAGACCGTGAAATCGATCAAATCACCGACCGCGGTACCGCCGCGGAGCGTGGCGCCCTCTTCTGGAGATGGACTATGGGCTTCAACGCTTCAATGGAATCAATTCACAAATGGGCGTGGTGGTTTGCAAT
BOUM	St.A	5 m	Otu002	BOUM_StA6-CJ12	TACGGGAACCTGTACTACAACCCATTCCACATGTGGAGCATCTTCTTCCTGTATGGATCAGCAGTCTTGTTCGCTATGCACGGCGCGACCATTTTGGCGACAAGCCGGTACGGTGCAGACCGTGAAATCGATCAAATCACCGACCGCGGTACCGCCGCGGAGCGTGGCGCCCTCTTCTGGAGATGGACTATGGGCTTCAACGCTTCAATGGAATCAATTCACAAATGGGCATGGTGGTTTGCTAT
BOUM	St.A	5 m	Otu002	BOUM_StA6-CJ14	TACGGGAACCTGTACTACAACCCATTCCACATGTGGAGCATCTTCTTCCTGTATGGATCAGCGGTCTTGTTTGCTATGCACGGCGCGACCATTTTGGCGACAAGCCGGTACGGTGCAGACCGTGAAATCGATCAAATCACCGACCGCGGTACCGCCGCGGAGCGTGGCGCCCTCTTCTGGAGATGGACTATGGGCTTCAACGCTTCAATGGAATCAATTCACAAATGGGCGTGGTGGTTCGCGGT
BOUM	St.A	5 m	Otu002	BOUM_StA6-CJ21	TACGGGAACCTGTACTACAACCCATTCCACATGTGGAGCATCTTCTTCCTGTATGGATCAGCGGTCTTATTTGCGATGCACGGCGCGACCATTTTGGCGACAAGCCGGTACGGTGCAGACCGTGAAATCGATCAAATCACCGACCGCGGTACCGCCGCGGAGCGTGGCGCCCTCTTCTGGAAATGGACTATGGGCTTCAACGCTTCAATGGAGTCAATTCACAAATGGGCATGGTGGTTCGCAAT
BOUM	St.A	5 m	Otu002	BOUM_StA6-P163	TACGGGAACCTGTACTACAACCCATTCCACATGTGGAGCATCTTCTTCCTGTATGGATCAGCGGTCTTGTTCGCTATGCACGGCGCGACCATTTTGGCGACAAGCCGGTACGGTGCAGACCGTGAAATCGATCAAATCACCGACCGCGGTACCGCCGCGGAGCGTGGCGCCCTCTTCTGGAGATGGACTATGGGCTTCAACGCTTCAATGGAATCAATTCACAAATGGGCGTGGTGGTTCGCTAT
BOUM	St.A	5 m	Otu002	BOUM_StA6-P164	TACGGGAACCTGTTCTACAACCCATTCCACATGTGGAGCATCTTCTTCCTGTATGGATCAGCGGTCTTATTTGCGATGCACGGCGCGACCATTTTGGCGACAAGCCGGTACGGTGCAGACCGTGAAATCGATCAAATCACCGACCGCGGTACCGCCGCGGAGCGTGGCGCCCTCTTCTGGAGATGGACTATGGGCTTCAACGCTTCAATGGAGTCAATTCACAAATGGGCCTGGTGGTTTGCAAT
BOUM	St.A	5 m	Otu002	BOUM_StA6-P165	TACGGGAACCTGTTCTACAACCCATCCCACATGTGGAGCATCTTCTTCCTGTATGGATCAGCGGTCTTATTTGCGATGCACGGCGCGACCATTTTGGCGACAAGCCGGTACGGTGCAGACCGTGAAATCGATCAAATCACCGACCGCGGTACCGCCGCGGAGCGTGGCGCCCTCTTCTGGAGATGGACCATGGGCTTCAACGCTTCAATGGAATCCATCCACAAGTGGGCATGGTGGTTTGCCAT
BOUM	St.A	5 m	Otu002	BOUM_StA6-P167	TACGGGAACCTGTTCTACAACCCATCCCACATGTGGAGCATCTTCTTCCTGTATGGATCAGCGGTCTTATTTGCGATGCACGGCGCGACCATTTTGGCGACAAGCCGGTACGGTGCAGACCGTGAAATCGATCAAATCACCGACCGCGGTACCGCCGCGGAGCGTGGCGCCCTCTTCTGGAGATGGACCATGGGCTTCAACGCTTCAATGGAATCCATCCACAAGTGGGCATGGTGGTTTGCCAT
BOUM	St.A	5 m	Otu002	BOUM_StA6-P177	TACGGGAACCTGTTCTACAACCCATTCCACATGTGGAGCATCTTCTTCCTGTATGGATCAGCGGTCTTATTTGCGATGCACGGCGCGACCATTTTGGCGACAAGCCGGTACGGTGCAGACCGTGAAATCGATCAAATCACCGACCGCGGTACCGCCGCGGAGCGTGGCGCCCTCTTCTGGAGATGGACTATGGGCTTCAACGCTTCAATGGAGTCAATTCACAAATGGGCGTGGTGGTTTGCAGT
BOUM	St.A	5 m	Otu002	BOUM_StA6-P183	TACGGGAACCTGTTCTACAACCCATTCCACATGTGGAGCATCTTCTTCCTGTATGGATCAGCGGTCTTGTTCGCTATGCACGGCGCGACCATTTTGGCGACAAGCCGGTACGGTGCAGACCGTGAAATCGATCAAATCACCGACCGCGGTACCGCCGCGGAGCGTGGCGCCCTCTTCTGGAAATGGACTATGGGCTTCAACGCTTCAATGGAATCAATTCACAAATGGGCATGGTGGTTTGCAAT
BOUM	St.A	5 m	Otu002	BOUM_StA6-P185	TACGGGAACCTGTACTACAACCCATTCCACATGTGGAGCATCTTCTTCCTGTATGGATCAGCGGTCTTATTTGCGATGCACGGCGCGACCATTTTGGCGACAAGCCGATACGGTGCAGACCGTGAAATCGATCAAATCACCGACCGCGGTACCGCCGCGGAGCGTGGCGCCCTCTTCTGGAGATGGACTATGGGCTTCAACGCTTCAATGGAGTCAATTCACAAATGGGCATGGTGGTTTGCAAT
BOUM	St.A	5 m	Otu002	BOUM_StA6-P186	TATGGGAACCTGTTCTACCACCCGTTCCACATGTGGAGCATCTTCTTCCTGTATGGATCAGCGGTCTTGTTCGCTATGCACGGCTCGACCATTTTGGCGACAAGCCGGTACGGTGCAGACCGTGAAATCGATCAAATCACCGACCGCGGTACCGCCGCGGAGCGTGGCGCCCTCTTCTGGAAATGGACTATGGGCTTCAACGCTTCAATGGAATCAATTCACAAATGGGCTTGGTGGTTCGCGAA
BOUM	St.A	5 m	Otu002	BOUM_StA6-P189	TACGGGAACCTGTACTACAACCCATTCCACATGTGGAGCATCTTCTTCCTGTATGGATCAGCGGTCTTATTTGCGATGCACGGCGCGACCATTTTGGCGACAAGCCGGTACGGTGCAGACCGTGAAATCGATCAAATCACCGACCGCGGTACCGCCGCGGAGCGTGGCGCCCTCTTCTGGAGATGGACTATGGGCTTCAACGCTTCAATGGAGTCAATTCACAAATGGGCTTGGTGGTTCGCTAT
BOUM	St.A	5 m	Otu002	BOUM_StA6-P191	TACGGGAACCTGTTCTACAACCCATTCCACATGTGGAGCATCTTCTTCCTGTATGGATCAGCGGTCTTATTTGCGATGCACGGCGCGACCATTTTGGCGACAAGCCGGTACGGTGCAGACCGTGAAATCGATCAAATCACCGACCGCGGTACCGCCGCGGAGCGTGGCGCCCTCTTCTGGAGATGGACTATGGGCTTCAACGCTTCAATGGAGTCAATTCACAAATGGGCTTGGTGGTTTGCAAT
BOUM	St.C	100 m	Otu002	BOUM_StC3-CJ11	TACGGCAACCTGTACTACAACCCATTCCACATGTGGAGCATCTTCTTCCTGTATGGATCAGCGGTCTTATTTGCGATGCACGGCGCGACCATTTTGGCGACAAGCCGGTACGGTGCAGACCGTGAAATCGATCAAATCACCGACCGCGGTACCGCCGCGGAGCGTGGCGCCCTCTTCTGGAGATGGACTATGGGCTTCAACGCTTCAATGGAGTCAATTCACAAATGGGCCTGGTGGTTTGCAAT
BOUM	St.C	5 m	Otu002	BOUM_StC7-P237	TACGGGAACCTGTTCTACAACCCATTCCACATGTGGAGCATCTTCTTCCTGTATGGATCAGCGGTCTTGTTCGCTATGCACGGCGCGACCATTTTGGCGACAAGCCGGTACGGTGCAGACCGTGAAATCGATCAAATCACCGACCGCGGTACCGCCGCGGAGCGTGGCGCCCTCTTCTGGAGATGGACTATGGGCTTCAACGCTTCAATGGAATCATTTCACAAATGGGCCTGGTGGTTTGCTGT
BOUM	St.C	5 m	Otu002	BOUM_StC7-P240	TACGGGAACCTGTTCTACAACCCATTCCACATGTGGAGCATCTTCTTCCTGTATGGATCAGCGGTCTTATTTGCGATGCACGGCGCGACCATTTTGGCGACAAGCCGGTACGGTGCAGACCGTGAAATCGATCAAATCACCGACCGCGGTACCGCCGCGGAGCGTGGCGCCCTCTTCTGGAGATGGACTATGGGCTTCAACGCTTCAATGGAGTCAATTCACAAATGGGCTTGGTGGTTTGCCGT
BOUM	St.C	5 m	Otu002	BOUM_StC7-P242	TACGGGAACCTGTACTACAACCCATTCCACATGTGGAGCATCTTCTTCCTGTATGGATCAGCGGTCTTGTTCGCTATGCACGGCGCGACCATTTTGGCGACAAGCCGGTACGGTGCAGACCGTGAAATCGATCAAATCACCGACCGCGGTACCGCCGCGGAGCGTGGCGCCCTCTTCTGGAGATGGACTATGGGCTTCCACGCTTCAATGGAGTCAATTCACAAATGGGCATGGTGGTTCGCAGT
BOUM	St.C	5 m	Otu002	BOUM_StC7-P248	TACGGGAACCTGTTCTACAACCCATTCCACATGTGGAGCATCTTCTTCCTGTATGGATCAGCGGTCTTATTTGCGATGCACGGCGCGACCATTTTGGCGACAAGCCGGTACGGTGCAGACCGTGAAATCGATCAAATCACCGACCGCGGTACCGCCGCGGAGCGTGGCGCCCTCTTCTGGAGATGGACTATGGGCTTCAACGCTTCAATGGAGTCAATTCACAAATGGGCTTGGTGGTTTGCAAT
BOUM	St.1	50 m	Otu003	BOUM_St14-P26	TACGGGAACCTGTTCTACAACCCATTCCATATGTGGAGCATCTTTTTCCTCTATGGCTCGGCCGTACTGTTTGCCATGCATGGCGCAACCATCTTAGCTACTAGCCGCTACGGAGCAGATCGTGAGATCGACCAGATCACAGATCGCGGCACTGCGGCAGAGCGTGGGGCGTTGTTCTGGAGATGGACGATGGGCTTCAACGCATCGATGGAATCCATTCACAAGTGGGCCTGGTGGTTTGCAAT
BOUM	St.21	85 m	Otu003	BOUM_St213-P257	TACGGCAACCTGTTCTACAACCCATTCCATATGTGGAGCATCTTTTTCCTCTATGGCTCGGCCGTACTGTTTGCCATGCATGGCGCAACCATCTTAGCTACTAGCCGCTACGGAGCAGATCGTGAGATCGACCAGATCACAGATCGCGGCACTGCGGCAGAGCGTGGGGCGTTGTTCTGGAGATGGACGATGGGCTTCAACGCATCGATGGAATCCATTCACAAGTGGGCGTGGTGGTTTGCCAT
BOUM	St.A	5 m	Otu003	BOUM_StA6-CJ10	TACGGGAACCTGTACTACAACCCATTCCATATGTGGAGCATCTTTTTCCTCTATGGCTCGGCCGTACTGTTTGCCATGCATGGCGCAACTATCTTAGCTACTAGCCGCTACGGAGCAGATCGTGAGATCGACCAGATCACAGATCGCGGCACTGCGGCAGAGCGTGGGGCGTTGTTCTGGAGATGGACGATGGGCTTCAACGCATCGATGGAATCCATTCACAAGTGGGCTTGGTGGTTCGCTGT
BOUM	St.A	5 m	Otu003	BOUM_StA6-CJ16	TACGGCAACCTGTACTACAACCCATTCCACATGTGGAGCATCTTTTTCCTCTATGGCTCGGCCGTACTGTTTGCCATGCATGGCGCAACCATCTTAGCTACTAGCCGCTACGGAGCAGATCGTGAGATCGACCAGATCACAGATCGTGGCACTGCAGCAGAGCGTGGGGCGTTGTTCTGGAGATGGACGATGGGCTTCAACGCATCGATGGAATCCATTCACAAGTGGGCCTGGTGGTTTGCCAT
BOUM	St.A	5 m	Otu003	BOUM_StA6-CJ18	TACGGCAACCTGTACTACAACCCATTCCATATGTGGAGCATCTTTTTCCTCTATGGCTCGGCCGTACTGTTTGCCATGCATGGCGCAACTATCTTAGCTACTAGCCGCTACGGAGCAGATCGTGAGATCGACCAGATCACAGATCGCGGCACTGCGGCAGAGCGTGGGGCGTTGTTCTGGAGATGGACGATGGGCTTCAACGCATCGATGGAATCCATTCACAAGTGGGCGTGGTGGTTCGCAAT
BOUM	St.A	5 m	Otu003	BOUM_StA6-CJ20	TACGGGAACCTGTTCTACAACCCATTCCATATGTGGAGCATCTTTTTCCTCTATGGCTCGGCCGTACTGTTTGCCATGCATGGCGCAACTATCTTAGCTACTAGCCGCTACGGAGCAGATCGTGAGATCGACCAGATCACAGATCGCGGCACTGCGGCAGAGCGTGGGGCGTTGTTCTGGAGATGGACGATGGGCTTCAACGCATCGATGGAATCCATTCACAAGTGGGCCTGGTGGTTCGCTAT
BOUM	St.A	5 m	Otu003	BOUM_StA6-CJ6	TACGGCAACCTGTACTACAACCCATTCCATATGTGGAGCATCTTTTTCCTCTACGGCTCGGCCGTACTGTTTGCCATGCATGGCGCAACTATCTTAGCTACTAGCCGCTACGGAGCAGATCGTGAGATCGACCAGATCACAGATCGCGGCACTGCAGCAGAGCGTGGGGCGTTGTTCTGGAGATGGACGATGGGCTTCAACGCATCGATGGAATCCATTCACAAGTGGGCATGGTGGTTTGCGAT
BOUM	St.A	5 m	Otu003	BOUM_StA6-CJ7	TACGGCAACCTGTTCTACAACCCATTCCATATGTGGAGCATCTTTTTCCTCTATGGCTCGGCCGTACTGTTTGCCATGCATGGCGCAACTATCTTAGCTACTAGCCGCTACGGAGCAGATCGTGAGATCGACCAGATCACAGATCGCGGCACTGCGGCAGAGCGTGGGGCGTTGTTCTGGAGATGGACGATGGGCTTCAACGCATCGATGGAATCCATTCACAAGTGGGCATGGTGGTTCGCAAT
BOUM	St.A	5 m	Otu003	BOUM_StA6-CJ8	TACGGGAACCTGTACTACAACCCATTCCATACGTGGAGCATCTTTTTCCTCTATGGCTCGGCCGTACTGTTTGCCATGCATGGCGCAACTATCTTAGCTACTAGCCGCTACGGAGCAGATCGTGAGATCGACCAGATCACAGATCGCGGCACTGCGGCAGAGCGTGGGGCGTTGTTCTGGAGATGGACGATGGGCTTCAACGCATCGATGGAATCCATTCACAAGTGGGCATGGTGGTTTGCGAT
BOUM	St.A	5 m	Otu003	BOUM_StA6-CJ9	TACGGCAACCTGTACTACAACCCATTCCATATGTGGAGCATCTTTTTCCTCTATGGCTCGGCCGTACTGTTTGCCATGCATGGCGCAACTATCTTAGCTACTAGCCGCTACGGAGCAGATCGTGAGATCGACCAGATCACGGATCGCGGCACTGCGGCAGAGCGTGGGGCGTTGTTCTGGAGATGGACGATGGGCTTCAACGCATCGATGGAATCCATTCACAAGTGGGCCTGGTGGTTTGCTAT
BOUM	St.A	5 m	Otu003	BOUM_StA6-P169	TACGGGAACCTGTACTACAACCCATTCCATATGTGGAGCATCTTTTTCCTCTATGGCTCGGCCGTACTGTTTGCCATGCATGGCGCAACTATCTTAGCTACTAGCCGCTACGGAGCAGATCGTGAGATCGACCAGATCACAGATCGCGGCACTGCGGCAGAGCGTGGGGCGTTGTTCTGGAGATGGACGATGGGCTTCAACGCATCGATGGAATCCATTCACAAGTGGGCCTGGTGGTTTGCGAT
BOUM	St.A	5 m	Otu003	BOUM_StA6-P170	TACGGCAACCTGTACTACAACCCATTCCATATGTGGAGCATCTTTTTCCTCTATGGCTCGGCCGTACTGTTTGCCATGCATGGCGCAACTATCTTAGCTACTAGCCGCTACGGAGCAGATCGTGAGATCGACCAGATCACAGATCGCGGCACTGCGGCAGAGCGTGGGGCGTTGTTCTGGAGATGGACGATGGGCTCCAACGCATCGATGGAATCCATTCACAAGTGGGCTTGGTGGTTTGCGAT
BOUM	St.A	5 m	Otu003	BOUM_StA6-P179	TACGGCAACCTGTACTACAACCCATTCCATATGTGGAGCATCTTTTTCCTCTATGGCTCGGCCGTACTGTTTGCCATGCATGGCGCAACTATCTTAGCTACTAGCCGCTACGGAGCAGATCGTGAGATCGACCAGATCACAGATCGCGGCACTGCGGCAGAGCGTGGGGCGTTGTTCTGGAGATGGACGATGGGCTTCAACGCATCGATGGAATCCATTCACAAGTGGGCCTGGTGGTTTGCTAT
BOUM	St.A	5 m	Otu003	BOUM_StA6-P180	TACGGGAATCTGTTCTACAACCCATTCCATATGTGGAGCATCTTTTTCCTCTATGGCTCGGCCGTACTGTTTGCCATGCATGGCGCAACTATCTTAGCTACTAGCCGCTACGGAGCAGATCGTGAGATCGACCAGATCACAGATCGCGGCACTGCGGCAGAGCGTGGGGCGTTGTTCTGGAGATGGACGATGGGCTTCAACGCATCGATGGAATCCATTCACAAGTGGGCCTGGTGGTTCGCGGT
BOUM	St.A	5 m	Otu003	BOUM_StA6-P181	TACGGGAACCTGTTCTACAACCCATTCCATATGTGGAGCATCTTTTCCCTCTATGGCTCGGCCGTACTGTTTGCCATGCATGGCGCAACTATCTTAGCTACTAGCCGCTACGGAGCAGATCGTGAGATCGACCAGATCACAGATCGCGGCACTGCGGCAGAGCGTGGGGCGTTGTTCTGGAGATGGACGATGGGCTTCAACGCATCGATGGAATCCATTCACAAGTGGGCGTGGTGGTTCGCAAT
BOUM	St.A	5 m	Otu003	BOUM_StA6-P190	TACGGGAACCTGTTCTACAACCCATTCCATATGTGGAGCATCTTTTTCCTCTATGGCTCGGCCGTACTGTTTGCCATGCATGGCGCAACTATCTTAGCTACTAGCCGCTACGGAGCAGATCGTGAGATCGACCAGATCACAGATCGCGGCACTGCGGCAGAGCGTGGGGCGTTGTTCTGGAGATGGACGATGGGCTTCAACGCATCGATGGAATCCATTCACAAGTGGGCATGGTGGTTCGCTGT
BOUM	St.A	5 m	Otu003	BOUM_StA6-P192	TACGGCAACCTGTACTACAACCCATTCCATATGTGGAGCATCTTTTTCCTCTATGGCTCGGCCGTACTGTTTGCCATGCATGGCGCAACTATCTTAGCTACTAGCCGCTACGGAGCAGATCGTGAGATCGACCAGATCACAGATCGCGGCACTGCGGCAGAGCGTGGGGCGTTGTTCTGGAGATGGACGATGGGCTTCAACGCATCGATGGAATCCATTCACAAATGGGCGTGGTGGTTTGCAGT
BOUM	St.A	5 m	Otu003	BOUM_StA6-P194	TACGGGAACCTGTTCTACAACCCATTCCATATGTGGAGCATCTTTTTCCTCTATGGCTCGGCCGTACTGTTTGCCATGCATGGCGCAACCATTTTAGCTACTAGCCGCTACGGAGCAGATCGTGAGATCGACCAGATCACAGATCGCGGCACTGCGGCAGAGCGTGGGGCGTTGTTCTGGAGATGGACGATGGGCTTCAACGCATCGATGGAATCCATTCACAAGTGGGCGTGGTGGTTCGCAAT
BOUM	St.C	100 m	Otu003	BOUM_StC3-P11	TACGGCAACCTGTTCTACAACCCATTCCATATGTGGAGCATCTTTTTCCTTTACGGCTCGGCCGTACTGTTTGCCATGCACGGCGCAACCATCTTAGCTACTAGCCGCTACGGAGCAGATCGTGAGATCGACCAGATCACAGATCGCGGCACTGCGGCAGAGCGTGGGGCGTTGTTCTGGAGATGGACGATGGGCTTCAACGCATCGATGGAATCCATTCACAAGTGGGCATGGTGGTTCGCAAT
BOUM	St.C	5 m	Otu003	BOUM_StC7-CJ1	TACGGCAACCTGTTCTACAACCCATTCCATATGTGGAGCATCTTTTTCCTCTATGGCTCGGCCGTACTGTTTGCCATGCATGGCGCAACCATTTTAGCTACTAGCCGCTACGGAGCAGATCGTGAGATCGACCAGATCACAGATCGCGGCACTGCGGCAGAGCGTGGGGCGTTGTTCTGGAGATGGACGATGGGCTTCAACGCATCGATGGAATCCATTCACAAGTGGGCATGGTGGTTCGCAAT
BOUM	St.C	5 m	Otu003	BOUM_StC7-CJ11	TACGGGAACCTGTTCTACAACCCATTCCATATGTGGAGCATCTTTTTCCTCTATGGCTCGGCCGTACTGTTTGCCATGCATGGCGCAACTATATTAGCTACTAGCCGCTACGGAGCAGATCGTGAGATCGACCAGATCACAGATCGCGGCACTGCGGCAGAGCGTGGGGCGTTGTTCTGGAGATGGACGATGGGCTTCAACGCATCGATGGAATCCATTCACAAGTGGGCTTGGTGGTTCGCTAT
BOUM	St.C	5 m	Otu003	BOUM_StC7-CJ12	TACGGCAACCTGTTCTACAACCCATTCCATATGTGGAGCATCTTTTTCCTCTATGGCTCGGCCGTACTGTTTGCCATGCATGGCGCAACTATCTTAGCTACTAGCCGCTACGGAGCAGATCGTGAGATCGACCAGATCACAGATCGCGGCACTGCGGCAGAGCGTGGGGCGTTGTTCTGGAGATGGACGATGGGCTTCAACGCATCGATGGAATCCATTCACAAGTGGGCTTGGTGGTTCGCCAT
BOUM	St.C	5 m	Otu003	BOUM_StC7-CJ16	TACGGGAACCTGTTCTACAACCCATTCCATATGTGGAGCATCTTTTTCCTCTATGGCTCGGCCGTACTGTTTGCCATGCATGGCGCAACTATCTTAGCTACTAGCCGCTACGGAGCAGATCGTGAGATCGACCAGATCACAGATCGCGGCACTGCGGCAGAGCGCGGTGCGCTGTTCTGGCGTTGGACTATGGGTTTCAACGCATCGATGGAGTCCATTCACAAGTGGGCCTGGTGGTTTGCTAT
BOUM	St.C	5 m	Otu003	BOUM_StC7-CJ17	TACGGGAACCTGTTCTACAACCCATTCCATATGTGGAGCATCTTTTTCCTCTATGGCTCGGCCGTACTGTTTGCCATGCATGGCGCAACTATCTTAGCTACTAGCCGCTACGGAGCAGATCGTGAGATCGACCAGATCACAGATCGCGGCACTGCGGCAGAGCGTGGGGCGTTGTTCTGGAGATGGACGATGGGCTTCAACGCATCGATGGAATCCATTCACAAGTGGGCGTGGTGGTTCGCTAT
BOUM	St.C	5 m	Otu003	BOUM_StC7-CJ18	TACGGCAACCTGTTCTACAACCCATTCCATATGTGGAGCATCTTTTTCCTCTATGGCTCGGCCGTACTGTTTGCCATGCATGGCGCAACTATCTTAGCTACTAGCCGCTACGGAGCAGATCGTGAGATCGACCAGATCACAGATCGCGGCACTGCGGCAGAGCGTGGGGCGTTGTTCTGGAGATGGACGATGGGCTTCAACGCATCGATGGAATCCATTCACAAGTGGGCATGGTGGTTTGCAAT
BOUM	St.C	5 m	Otu003	BOUM_StC7-CJ4	TACGGGAACCTGTACTACAACCCATTCCATATGTGGAGCATCTTTTTCCTCTATGGCTCGGCCGTACTGTTTGCCATGCATGGCGCAACTATATTAGCTACTAGCCGCTACGGAGCAGATCGTGAGATCGACCAGATCACAGATCGCGGCACTGCGGCAGAGCGTGGGGCGTTGTTCTGGAGATGGACGATGGGCTTCAACGCATCGATGGAATCCACTCACAAGTGGGCATGGTGGTTCGCCAT
BOUM	St.C	5 m	Otu003	BOUM_StC7-CJ5	TACGGGAACCTGTTCTACAACCCATTCCATATGTGGAGCATCTTTTTCCTCTATGGCTCGGCCGTACTGTTTGCCATGCATGGCGCAACCATTTTAGCTACTAGCCGCTACGGAGCAGATCGTGAGATCGACCAGATCACAGATCGCGGCACTGCGGCAGAGCGTGGGGCGTTGTTCTGGAGATGGACGATGGGCTTCAACGCATCGATGGAATCCATTCACAAGTGGGCCTGGTGGTTCGCAAT
BOUM	St.C	5 m	Otu003	BOUM_StC7-CJ8	TACGGCAACCTGTTCTACAACCCATTCCATATGTGGAGCATCTTTTTCCTCTATGGCTCGGCCGTACTGTTTGCCATGCATGGCGCAACTATCTTAGCTACTAGCCGCTACGGAGCAGATCGTGAGATCGACCAGATCACAGATCGCGGCACTGCGGCAGAGCGTGGGGCGTTGTTCTGGAGATGGACGATGGGCTTCAACGCATCGATGGAATCCATTCACAAGTGGGCTTGGTGGTTCGCCAT
BOUM	St.C	5 m	Otu003	BOUM_StC7-CJ9	TACGGGAACCTGTTCTACAACCCATTCCATATGTGGAGCATCTTTTTCCTCTATGGCTCGGCCGTACTGTTTGCCATGCATGGCGCAACTATCTTAGCTACTAGCCGCTACGGAGCAGATCGTGAGATCGACCAGATCACAGATCGCGGCACTGCGGCAGAGCGTGGGGCGTTGTTCTGGAGATGGACGATGGGCTTCAACGCATCGATGGAATCCATTCACAAGTGGGCCTGGTGGTTTGCTAT
BOUM	St.C	5 m	Otu003	BOUM_StC7-P233	TACGGCAACCTGTACTACAACCCATTCCATATGTGGAGCATCTTTTTCCTCTATGGCTCGGCCGTACTGTTTGCCATGCATGGCGCAACCATTTTAGCTACTAGCCACTACGGAGCAGATCGTGAGATCGACCAGATCACAGATCGCGGCACTGCGGCAGAGCGTGGGGCGTTGTTCTGGAGATGGACGATGGGCTTCAACGCATCGATGGAATCCATTCACAAGTGGGCTTGGTGGTTTGCGAT
BOUM	St.C	5 m	Otu003	BOUM_StC7-P239	TACGGGAACCTGTACTACAACCCATTCCATATGTGGAGCATCTTTTTCCTCTATGGCTCGGCCGTACTGTTTGCCATGCATGGCGCAACCATTTTAGCTACTAGCCGCTACGGAGCAGATCGTGAGATCGACCAGATCACAGATCGCGGCACTGCGGCAGAGCGTGGGGCGTTGTTCTGGAGATGGACGATGGGCTTCAACGCATCGATGGAATCCATTCACAAGTGGGCGTGGTGGTTTGCCGT
BOUM	St.C	5 m	Otu003	BOUM_StC7-P244	TACGGGAACCTGTACTACAACCCATTCCACATGTGGAGCATCTTTTTCCTCTATGGCTCGGCCGTACTGTTTGCCATGCATGGCGCAACCATCTTAGCTACTAGCCGCTACGGAGCAGATCGTGAGATCGACCAGATCACAGATCGTGGCACTGCAGCAGAGCGTGGGGCGTTGTTCTGGAGATGGACGATGGGCTTCAACGCATCGATGGAATCCATTCACAAGTGGGCATGGTGGTTCGCAAT
BOUM	St.C	5 m	Otu003	BOUM_StC7-P344	TACGGCAACCTGTTCTACAACCCATTCCATATGTGGAGCATCTTTTTCCTCTATGGCTCGGCCGTACTGTTTGCCATGCATGGCGCAACTATCTTAGCTACTAGCCGCTACGGAGCAGATCGTGAGATCGACCAGATCACAGATCGCGGCACTGCGGCAGAGCGTGGGGCGTTGTTCTGGAGATGGACGATGGGCTTCAACGCATCGATGGAATCCATTCACAAGTGGGCCTGGTGGTTTGCCGT
BOUM	St.A	90 m	Otu004	BOUM_StA2-CJ10	TACGGGAACCTGTTCTACAACCCATTCCATATGCTCTCTATCGCCTTCCTATACGGCTCCGCCGTGCTGTTTGCGATGCATGGAGCCACTATTCTCGCCACTAGCCGGTATGGCGCTGACCGGGAGATCGATCAGATCACCGATCGCGGCACCGCAGCAGAACGCGGTGCCTTGTTCTGGAGATGGTGCATGGGCTTCAACGCTTCAATGGAATCCATTCACCGATGGGCCTGGTGGTTTGCTAT
BOUM	St.A	90 m	Otu004	BOUM_StA2-CJ11	TACGGGAACCTGTTCTACAACCCATTCCATATGCTCTCTATCGCCTTCCTATACGGCTCCGCCGTGCTGTTTGCGATGCATGGAGCCACTATTCTCGCCACTAGCCGGTATGGCGCTGACCGGGAGATCGATCAGATCACCGATCGCGGCACCGCAGCAGAACGCGGTGCCTTGTTCTGGAGATGGTGCATGGGCTTCAACGCTTCAATGGAATCCATTCACCGATGGGCATGGTGGTTTGCAGT
BOUM	St.A	90 m	Otu004	BOUM_StA2-CJ13	TACGGGAACCTGTTCTACAACCCATTCCATATGCTCTCTATCGCCTTCCTATACGGCTCAGCCGTGCTGTTTGCGATGCATGGAGCCACTATTCTCGCCACTAGCCGGTATGGCGCTGACCGGGAGATCGATCAGATCACCGATCGCGGTACCGCAGCAGAGCGCGGTGCCTTGTTCTGGAGATGGTGCATGGGCTTCAACGCTTCAATGGAATCCATTCACCGATGGGCTTGGTGGTTCGCCAT
BOUM	St.A	90 m	Otu004	BOUM_StA2-CJ14	TACGGCAACCTGTTCTACAACCCATTCCATATGCTCTCTATCGCCTTCCTATACGGCTCCGCCGTGCTGTTTGCGATGCATGGAGCCACTATTCTCGCCACTAGCCGGTATGGCGCTGACCGGGAGATCGATCAGATCACCGATCGCGGCACCGCAGCAGAACGCGGTGCCTTGTTCTGGAGATGGTGCATGGGCTTCAACGCTTCAATGGAATCCATTCACCGATGGGCCTGGTGGTTTGCGAT
BOUM	St.A	90 m	Otu004	BOUM_StA2-CJ15	TACGGGAACCTGTTCTACAACCCATTCCATATGCTCTCTATCGCCTTCCTATACGGCTCCGCCGTGCTGTTTGCGATGCATGGAGCCACTATTCTCGCCACTAGCCGGTATGGCGCTGACCGGGAGATCGATCAGATCACCGATCGCGGCACCGCAGCAGAACGCGGTGCCTTGTTCTGGAGATGGTGCATGGGCTTCAACGCTTCAATGGAATCCATTCACCGATGGGCTTGGTGGTTTGCGAT
BOUM	St.A	90 m	Otu004	BOUM_StA2-CJ17	TACGGGAACCTGTTCTACAACCCATTCCATATGCTCTCTATCGCCTTCCTATACGGCTCAGCCGTGCTGTTTGCGATGCATGGAGCCACTATTCTCGCCACTAGCCGGTATGGCGCTGACCGGGAGATCGATCAGATCACCGATCGCGGCACCGCAGCAGAACGCGGTGCCTTGTTCTGGAGATGGTGCATGGGCTTCAACGCTTCAATGGAATCCATTCACCGATGGGCATGGTGGTTCGCAGT
BOUM	St.A	90 m	Otu004	BOUM_StA2-CJ2	TACGGGAACCTGTACTACAACCCATTCCATATGCTCTCTATCGCCTTCCTATACGGCTCCGCCGTGCTGTTTGCGATGCATGGAGCCACTATTCTCGCCACTAGCCGGTATGGCGCTGACCGGGAGATCGATCAGATCACCGATCGCGGCACCGCAGCAGAACGCGGTGCCTTGTTCTGGAGATGGTGCATGGGCTTCAACGCTTCAATGGAATCCATTCACCGATGGGCCTGGTGGTTTGCGAT
BOUM	St.A	90 m	Otu004	BOUM_StA2-CJ20	TACGGGAACCTGTTCTACAACCCATTCCATATGCTCTCTATCGCCTTCCTATACGGCTCAGCCGTGCTGTTTGCGATGCATGGAGCCACTATTCTCGCCACTAGCCGGTATGGCGCTGACCGGGAGATCGATCAGATCACCGATCGCGGCACCGCAGCAGAACGCGGTGCCTTGTTCTGGAGATGGTGCATGGGCTTCAACGCTTCAATGGAATCCATTCACCGATGGGCATGGTGGTTTGCGAT
BOUM	St.A	90 m	Otu004	BOUM_StA2-CJ5	TACGGGAACCTGTTCTACAACCCATTCCATATGCTCTCTATCGCCTTCCTATACGGCTCCGCCGTGCTGTTTGCGATGCATGGAGCCACTATTCTCGCCACTAGCCGGTATGGCGCTGACCGGGAGATCGATCAGATCACCGATCGCGGCACCGCAGCAGAACGCGGTGCCTTGTTCTGGAGATGGTGCATGGGCTTCAACGCTTCAATGGAATCCATTCACCGATGGGCTTGGTGGTTTGCAGT
BOUM	St.A	90 m	Otu004	BOUM_StA2-CJ6	TACGGGAACCTGTTCTACAACCCATTCCATATGCTCTCTATCGCCTTCCTATACGGCTCAGCCGTGCTGTTTGCGATGCATGGAGCCACTATTCTCGCCACTAGCCGGTATGGCGCTGACCGGGAGATCGATCAGATCACCGATCGCGGTACCGCAGCAGAGCGCGGTGCCTTGTTCTGGAGATGGTGCATGGGCTTCAACGCTTCAATGGAATCCATTCACCGATGGGCCTGGTGGTTCGCAAT
BOUM	St.A	90 m	Otu004	BOUM_StA2-CJ7	TACGGGAACCTGTACTACAACCCATTCCATATGCTCTCTATCGCCTTCCTATACGGCTCAGCCGTGCTGTTTGCGATGCATGGAGCCACTATTCTCGCCACTAGCCGGTATGGCGCTGACCGGGAGATCGATCAGATCACCGATCGCGGCACCGCAGCAGAACGCGGTGCCTTGTTCTGGAGATGGTGCATGGGCTTCAACGCTTCAATGGAATCCATTCACCGATGGGCGTGGTGGTTTGCAAT
BOUM	St.A	90 m	Otu004	BOUM_StA2-CJ9	TACGGCAACCTGTTCTACAACCCATTCCATATGCTCTCTATCGCCTTCCTATACGGCTCAGCCGTGCTGTTTGCGATGCATGGAGCCACTATTCTCGCCACTAGCCGGTATGGCGCTGACCGGGAGATCGATCAGATCACCGATCGCGGCACCGCAGCAGAACGCGGTGCCTTGTTCTGGAGATGGTGCATGGGCTTCAACGCTTCAATGGAATCCATTCACCGATGGGCATGGTGGTTCGCAAT
BOUM	St.A	90 m	Otu004	BOUM_StA2-P120	TACGGGAACCTGTTCTACAACCCATTCCATATGCTCTCTATCGCCTTCCTATACGGCTCAGCCGTGCTGTTTGCGATGCATGGAGCCACTATTCTCGCCACTAGCCGGTATGGCGCTGACCGGGAGATCGATCAGATCACCGATCGCGGCACCGCAGCAGAACGCGGTGCCTTGTTCTGGAGATGGTGCATGGGCTTCAACGCTTCAATGGAATCCATTCACCGATGGGCGTGGTGGTTCGCAGT
BOUM	St.A	90 m	Otu004	BOUM_StA2-P121	TACGGGAACCTGTTCTACAACCCATTCCATATGCTCTCTATCGCCTTCCTATACGGCTCCGCCGTGCTGTTTGCGATGCATGGAGCCACTATTCTCGCCACTAGCCGGTATGGCGCTGACCGGGAGATCGATCAGATCACCGATCGCGGCACCGCAGCAGAACGCGGTGCCTTGTTCTGGAGATGGTGCATGGGCTTCAACGCTTCAATGGAATCCATTCACCGATGGGCGTGGTGGTTCGCAGT
BOUM	St.A	90 m	Otu004	BOUM_StA2-P124	TACGGGAACCTGTTCTACAACCCATTCCATATGCTCTCTATCGCCTTCCTATACGGCTCCGCCGTGCTGTTTGCGATGCATGGAGCCACTATTCTCGCCACTAGCCGGTATGGCGCTGACCGGGAGATCGATCAGATCACCGATCGCGGCACCGCAGCAGAACGCGGTGCCTTGTTCTGGAGATGGTGCATGGGCTTCAACGCTTCAATGGAATCCATTCACCGATGGGCATGGTGGTTTGCAAT
BOUM	St.A	90 m	Otu004	BOUM_StA2-P126	TACGGGAACCTGTTCTACAACCCATTCCATATGCTCTCTATCGCCTTCCTATACGGCTCCGCCGTGCTGTTTGCGATGCATGGAGCCACTATTCTCGCCACTAGCCGGTATGGCGCTGACCGGGAGATCGATCAGATCACCGATCGCGGCACCGCAGCAGAACGCGGTGCCTTGTTCTGGAGATGGTGCATGGGCTTCAACGCTTCAATGGAATCCATTCACCGATGGGCCTGGTGGTTCGCGGT
BOUM	St.A	90 m	Otu004	BOUM_StA2-P127	TACGGGAACCTGTTCTACAACCCATTCCATATGCTCTCTATCGCCTTCCTATACGGCTCCGCCGTGCTGTTTGCGATGCATGGAGCCACTATTCTCGCCACTAGCCGGTATGGCGCTGACCGGGAGATCGATCAGATCACCGATCGCGGCACCGCAGCAGAACGCGGTGCCTTGTTCTGGAGATGGTGCATGGGCTTCAACGCTTCAATGGAATCCATTCACCGATGGGCGTGGTGGTTCGCAGT
BOUM	St.A	90 m	Otu004	BOUM_StA2-P128	TACGGGAACCTGTTCTACAACCCATTCCATATGCTCTCTATCGCCTTCCTATACGGCTCAGCCGTGCTGTTTGCGATGCATGGAGCCACTATTCTCGCCACTAGCCGGTATGGCGCTGACCGGGAGATCGATCAGATCACCGATCGCGGCACCGCAGCAGAACGCGGTGCCTTGTTCTGGAGATGGTGCATGGGCTTCAACGCTTCAATGGAATCCATTCACCGATGGGCTTGGTGGTTCGCAAT
BOUM	St.A	90 m	Otu004	BOUM_StA2-P130	TACGGCAACCTGTTCTACAACCCATTCCATATGCTCTCTATCGCCTTCCTATACGGCTCAGCCGTGCTGTTTGCGATGCATGGAGCCACTATTCTCGCCACTAGCCGGTATGGCGCTGACCGGGAGATCGATCAGATCACCGATCGCGGCACCGCAGCAGAGCGCGGTGCCTTGTTCTGGAGATGGTGCATGGGCTTCAACGCTTCAATGGAATCCATTCACCGATGGGCGTGGTGGTTCGCAGT
BOUM	St.A	90 m	Otu004	BOUM_StA2-P132	TACGGCAACCTGTTCTACAACCCATTCCATATGCTCTCTATCGCCTTCCTATACGGCTCAGCCGTGCTGTTTGCGATGCATGGAGCCACTATTCTCGCCACTAGCCGGTATGGCGCTGACCGGGAGATCGATCAGATCACCGATCGCGGCACCGCAGCAGAACGCGGTGCCTTGTTCTGGAGATGGTGCATGGGCTTCAACGCTTCAATGGAATCCATTCACCGATGGGCTTGGTGGTTCGCGAT
BOUM	St.A	90 m	Otu004	BOUM_StA2-P136	TACGGCAACCTGTACTACAACCCATTCCATATGCTCTCTATCGCCTTCCTATACGGCTCCGCCGCGCTGTTTGCGATGCATGGAGCCACTATTCTCGCCACTAGCCGGTATGGCGCTGACCGGGAGATCGATCAGATCACCGATCGCGGCATCGCAGCAGAACGCGGTGCCTTGTTCTGGAGATGGTGCATGGGCTTCAACGCTTCAATGGAATCCATTCACCGATGGGCCTGGTGGTTCGCAAT
BOUM	St.A	90 m	Otu004	BOUM_StA2-P150	TACGGCAACCTGTTCTACAACCCATTCCATATGCTCTCTATCGCCTTCCTATACGGCTCAGCCGTGCTGTTTGCGATGCATGGAGCCACTATTCTCGCCACTAGCCGGTATGGCGCTGACCGGGAGATCGATCAGATCACCGATCGCGGCACCGCAGCAGAACGCGGTGCCTTGTTCTGGAGATGGTGCATGGGCTTCAACGCTTCAATGGAATCCATTCACCGATGGGCATGGTGGTTTGCGGT
BOUM	St.A	90 m	Otu004	BOUM_StA2-P151	TACGGGAACCTGTTCTACAACCCATTCCATATGCTCTCTATCGCCTCCCTATACGGCTCCGCCGTGCTGTTTGCGATGCATGGAGCCACTATTCTCGCCACTAGCCGGTATGGCGCTGACCGGGAGATCGATCAGATCACCGATCGCGGCACCGCAGCAGAACGCGGTGCCTTGTTCTGGAGATGGTGCATGGGCTTCAACGCTTCAATGGAATCCATTCACCGATGGGCATGGTGGTTCGCAGT
BOUM	St.A	90 m	Otu004	BOUM_StA2-P152	TACGGGAACCTGTTCTACAACCCATTCCATATGCTCTCTATCGCCTTCCTATACGGCTCAGCCGTGCTGTTTGCGATGCATGGAGCCACTATTCTCGCCACTAGCCGGTATGGCGCTGACCGAGAGATCGATCAGATCACCGATCGCGGCACCGCAGCAGAACGCGGTGCCTTGTTCTGGAGATGGTGCATGGGCTTCAACGCTTCAATGGAATCCATTCACCGATGGGCCTGGTGGTTCGCAAT
BOUM	St.A	90 m	Otu004	BOUM_StA2-P154	TACGGGAACCTGTTCTACAACCCATTCCATATGCTCTCTATCGCCTTCCTATACGGCTCAGCCGTGCTGTTTGCGATGCATGGAGCCACTATTCTCGCCACTAGCCGGTATGGCGCTGACCGGGAGATCGATCAGATCACCGATCGCGGCACCGCAGCAGAACGCGGTGCCTTGTTCTGGAGATGGTGCATGGGCTTCAACGCTTCAATGGAATCCATTCACCGATGGGCGTGGTGGTTCGCAGT
BOUM	St.A	90 m	Otu004	BOUM_StA2-P157	TACGGCAACCTGTTCTACAACCCATTCCATATGCTCTCTATCGCCTTCCTATACGGCTCCGCCGTGCTGTTTGCGATGCATGGAGCCACTATTCTCGCCACTAGCCGGTATGGCGCTGACCGGGAGATCGATCAGATCACCGATCGCGGCACCGCAGCAGAGCGCGGTGCCTTGTTCTGGAGATGGTGCATGGGCTTCAACGCTTCAATGGAATCCATTCACCGATGGGCCTGGTGGTTCGCAAT
BOUM	St.A	90 m	Otu004	BOUM_StA2-P158	TACGGCAACCTGTTCTACAACCCATTCCATATGCTCTCTATCGCCTTCCTATACGGCTCAGCCGTGCTGTTTGCGATGCATGGAGCCACTATTCTCGCCACTAGCCGGTATGGCGCTGACCGGGAGATCGATCAGATCGCCGATCGCGGCACCGCAGCAGAACGCGGTGCCTTGTTCTGGAGATGGTGCATGGGCTTCAACGCCTCAATGGAATCCATTCACCGATGGGCCTGGTGGTTCGCAAT
BOUM	St.A	90 m	Otu004	BOUM_StA2-P160	TACGGGAACCTGTTCTACAACCCATTCCATATGCTCTCTATCGCCTTCCTATACGGCTCCGCCGTGCTGTTTGCGATGCATGGAGCCACTATTCTCGCCACTAGCCGGTATGGCGCTGACCGGGAGATCGATCAGATCACCGATCGCGGTACCGCAGCAGAGCGCGGTGCCTTGTTCTGGAGATGGTGCATGGGCTTCAACGCTTCAATGGAATCCATTCACCGATGGGCATGGTGGTTCGCAGT
BOUM	St.C	100 m	Otu004	BOUM_StC3-P118	TACGGGAACCTGTTCTACAACCCATTCCATATGCTCTCTATCGCCTTCCTATACGGCTCAGCCGTGCTGTTTGCGATGCATGGAGCCACTATTCTCGCCACTAGCCGGTATGGCGCTGACCGGGAGATCGATCAGATCACCGATCGCGGCACCGCAGCAGAACGCGGTGCCTTGTTCTGGAGATGGTGCATGGGCTTCAACGCTTCAATGGAATCCATTCACCGATGGGCGTGGTGGTTCGCAGT
BOUM	St.1	50 m	Otu006	BOUM_St14-P215	TACGGCAACCTGTACTACAACCCGTTCCATATGCTGTCGATCGCCTTCCTGTATGGCTCAGCAGTGCTGTTCGCCATGCACGGCGCAACGATTCTGGCGACCAGCCGCTACGGCGCGGACCGGGAGATCGATCAGATCACCGACCGCGGCACCGCTGCAGAGCGCGGCGCGCTGTTCTGGAGATGGTGCATGGGCTTTAACGCATCCATGGAATCCATCCACCGATGGGCTTGGTGGTTCGCTGT
BOUM	St.21	85 m	Otu006	BOUM_St213-P366	TACGGGAACCTGTTCTACAACCCGTTCCATATGCTGTCGATCGCCTTCCTGTATGGCTCAGCAGTGCTGTTCGCCATGCACGGCGCAACGATTCTGGCGACCAGCCGCTACGGCGCGGACCGGGAGATCGATCAGATCACCGACCGCGGCACCGCTGCAGAGCGCGGCGCGCTGTTCTGGAGATGGTGCATGGGCTTTAACGCATCCATGGAATCCACCCACCGATGGGCTTGGTGGTTCGCTGT
BOUM	St.A	90 m	Otu006	BOUM_StA2-CJ12	TACGGCAACCTGTTCTACAACCCGTTCCATATGCTGTCGATCGCCTTCCTGTATGGCTCAGCAGTGCTGTTCGCCATGCACGGCGCAACGATTCTGGCGACCAGCCGCTACGGCGCGGACCGGGAGATCGATCAGATCACCGACCGCGGCACCGCTGCAGAGCGCGGCGCGCTGTTCTGGAGATGGTGCATGGGCTTTAACGCATCCATGGAATCCATCCACCGATGGGCGTGGTGGTTCGCTAT
BOUM	St.A	90 m	Otu006	BOUM_StA2-CJ16	TACGGGAACCTGTTCTACAACCCGTTCCATATGCTGTCGATCGCCTTCCTGTATGGCTCAGCAGTGCTGTTCGCCATGCACGGCGCAACGATTCTGGCGACCAGCCGCTACGGCGCGGACCGGGAGATCGATCAGATCACCGACCGCGGCACCGCTGCAGAGCGCGGCGCGCTGTTCTGGAGATGGTGCATGGGCTTTAACGCATCCATGGAATCCATCCACCGATGGGCGTGGTGGTTCGCAAT
BOUM	St.A	90 m	Otu006	BOUM_StA2-CJ21	TACGGCAACCTGTACTACAACCCGTTCCATATGCTGTCGATCGCCTTCCTGTATGGCTCAGCAGTGCTGTTCGCCATGCACGGCGCAACGATTCTGGCGACCAGCCGCTACGGCGCGGACCGGGAGATCGATCAGATCACCGACCGCGGCACCGCTGCAGAGCGCGGCGCGCTGTTCTGGAGATGGTGCATGGGCTTTAACGCATCCATGGAATCCATCCACCGATGGGCCTGGTGGTTCGCAGT
BOUM	St.A	90 m	Otu006	BOUM_StA2-CJ3	TACGGGAACCTGTACTACAACCCGTTCCATATGCTGTCGATCGCCTTCCTGTATGGCTCAGCAGTGCTGTTCGCCATGCACGGCGCAACGATTCTGGCGACCAGCCGCTACGGCGCGGACCGGGAGATCGATCAGATCACCGACCGCGGCACCGCTGCAGAGCGCGGCGCGCTGTTCTGGAGATGGTGCATGGGCTTTAACGCATCCATGGAATCCATCCACCGATGGGCATGGTGGTTTGCCAT
BOUM	St.A	90 m	Otu006	BOUM_StA2-CJ4	TACGGCAACCTGTACTACAACCCGTTCCATATGCTGTCGATCGCCTTCCTGTATGGCTCAGCAGTGCTGTTCGCCATGCACGGCGCAACGATTCTGGCGACCAGCCGCTACGGCGCGGACCGGGAGATCGATCAGATCACCGACCGCGGCACCGCTGCAGAGCGCGGCGCGCTGTTCTGGAGATGGTGCATGGGCTTTAACGCATCCATGGAATCCATCCACCGATGGGCATGGTGGTTCGCAAT
BOUM	St.A	90 m	Otu006	BOUM_StA2-P129	TACGGGAACCTGTTCTACAACCCGTTCCATATGCTGTCGATCGCCTTCCTGTATGGCTCAGCAGTGCTGTTCGCCATGCACGGCGCAACGATTCTGGCGACCAGCCGCTACGGCGCGGACCGGGAGATCGATCAGATCACCGACCGCGGCACCGCTGCAGAGCGCGGCGCGCTGTTCTGGAGATGGTGCATGGGCCTTAACGCATCCATGGAATCCATCCACCGATGGGCTTGGTGGTTTGCTAT
BOUM	St.A	90 m	Otu006	BOUM_StA2-P143	TACGGGAACCTGTACTACAACCCGTTCCATATGCTGTCGATCGCCTTCCTGTATGGCTCAGCAGTGCTGTTCGCCATGCACGGCGCAACGATTCTGGCGACCAGCCGCTACGGCGCGGACCGGGAGATCGATCAGATCACCGACCGCGGCACCGCTGCAGAGCGCGGCGCGCTGTTCTGGAGATGGTGCATGGGCTTTAACGCATCCATGGAATCCATCCACCGATGGGCGTGGTGGTTTGCTAT
BOUM	St.A	90 m	Otu006	BOUM_StA2-P145	TACGGCAACCTGTTCTACAACCCGTTCCATATGCTGTCGATCGCCTTCCTGTATGGCTCAGCAGTGCTGTTCGCCATGCACGGCGCAACGATTCTGGCGACCAGCCGCTACGGCGCGGACCGGGAGATCGATCAGATCACCGACCGCGGCACCGCTGCAGAGCGCGGCGCGCTGTTCTGGAGATGGTGCATGGGCTTTAACGCATCCATGGAATCCATCCACCGATGGGCGTGGTGGTTCGCAAT
BOUM	St.A	90 m	Otu006	BOUM_StA2-P147	TACGGGAACCTGTTCTACAACCCGTTCCATATGCTGTCGATCGCCTTCCTGTATGGCTCAGCAGTGCTGTTCGCCATGCACGGCGCAACGATTCTGGCGACCAGCCGCTACGGCGCGGACCGGGAGATCGATCAGATCACCGACCGCGGCACCGCTGCAGAGCGCGGCGCGCTGTTCTGGAGATGGTGCATGGGCTTTAACGCATCCATGGAATCCATCCACCGATGGGCCTGGTGGTTTGCCAT
BOUM	St.A	90 m	Otu006	BOUM_StA2-P153	TACGGCAACCTGTACTACAACCCGTTCCATATGCTGTCGATCGCCTTCCTGTATGGCTCAGCAGTGCTGTTCGCCATGCACGGCGCAACGATTCTGGCGACCAGCCGCTACGGCGCGGACCGGGAGATCGATCAGATCACCGACCGCGGCACCGCTGCAGAGCGCGGCGCGCTGTTCTGGAGATGGTGCATGGGCTTTAACGCATCCATGGAATCCATCCACCGATGGGCATGGTGGTTCGCTAT
BOUM	St.A	5 m	Otu006	BOUM_StA6-CJ1	TACGGGAACCTGTACTACAACCCGTTCCATATGCTGTCGATCGCCTTCCTGTATGGCTCAGCAGTGCTGTTCGCCATGCACGGCGCAACGATTCTGGCGACCAGCCGCTACGGCGCGGACCGGGAGATCGATCAGATCACCGACCGCGGCACCGCTGCAGAGCGCGGCGCGCTGTTCTGGAGATGGTGCATGGGCTTTAACGCATCCATGGAATCCATCCACCGATGGGCATGGTGGTTCGCGGT
BOUM	St.A	5 m	Otu006	BOUM_StA6-CJ13	TACGGGAACCTGTTCTACAACCCGTTCCATATGCTGTCGATCGCCTTCCTGTATGGCTCAGCAGTGCTGTTCGCCATGCACGGCGCAACGATTCTGGCGACCAGCCGCTACGGCGCGGACCGGGAGATCGATCAGATCACCGACCGCGGCACCGCTGCAGAGCGCGGCGCGCTGTTCTGGAGATGGTGCATGGGCTTTAACGCATCCATGGAATCCATCCACCGATGGGCTTGGTGGTTCGCAAT
BOUM	St.A	5 m	Otu006	BOUM_StA6-CJ15	TACGGCAACCTGTACTACAACCCGTTCCATATGCTGTCGATCGCCTTCCTGTATGGCTCAGCAGTGCTGTTCGCCATGCACGGCGCAACGATTCTGGCGACCAGCCGCTACGGCGCGGACCGGGAGATCGATCAGATCACCGACCGCGGCACCGCTGCAGAGCGCGGCGCGCTGTTCTGGAGATGGTGCATGGGCTTTAACGCATCCATGGAATCCATCCACCGATGGGCGTGGTGGTTTGCAAT
BOUM	St.A	5 m	Otu006	BOUM_StA6-CJ22	TACGGCAACCTGTTTTACAACCCGTTCCATATGCTGTCGATCGCCTTCCTGTATGGCTCAGCAGTGCTGTTCGCCATGCACGGCGCAACGATTCTGGCGACCAGCCGCTACGGCGCGGACCGGGAGATCGATCAGATCACCGACCGCGGCACCGCTGCAGAGCGCGGCGCGCTGTTCTGGAGATGGTGCATGGGCTTTAACGCATCCATGGAATCCATCCACCGATGGGCATGGTGGTTTGCAGT
BOUM	St.A	5 m	Otu006	BOUM_StA6-CJ3	TACGGCAACCTGTTCTACAACCCGTTCCATATGCTGTCGATCGCCTTCCTGTATGGCTCAGCAGTGCTGTTCGCCATGCACGGCGCAACGATTCTGGCGACCAGCCGCTACGGCGCGGACCGGGAGATCGATCAGATCACCGACCGCGGCACCGCTGCAGAGCGCGGCGCGCTGTTCTGGAGATGGTGCATGGGCTTCAACGCATCCATGGAGTCCATCCACCGATGGGCTTGGTGGTTTGCGGT
BOUM	St.A	5 m	Otu006	BOUM_StA6-CJ5	TACGGCAACCTGTACTACAACCCGTTCCATATGCTGTCGATCGCCTTCCTGTATGGCTCAGCAGTGCTGTTCGCCATGCACGGCGCAACGATTCTGGCGACCAGCCGCTACGGCGCGGACCGGGAGATCGATCAGATCACCGACCGCGGCACCGCTGCAGAGCGCGGCGCGCTGTTCTGGAGATGGTGCATGGGCTTTAACGCATCCATGGAATCCATCCACCGATGGGCCTGGTGGTTTGCAAT
BOUM	St.A	5 m	Otu006	BOUM_StA6-P166	TACGGCAACCTGTTCTACAACCCGTTCCATATGCTGTCGATCGCCTTCCTGTATGGCTCAGCAGTGCTGTTCGCCATGCACGGCGCAACGATTCTGGCGACCAGCCGCTACGGCGCGGACCGGGAGATCGATCAGATCACCGACCGCGGCACCGCTGCAGAGCGCGGCGCGCTGTTCTGGAGATGGTGCATGGGCTTTAACGCATCCATGGAATCCATCCACCGATGGGCCTGGTGGTTTGCAAT
BOUM	St.A	5 m	Otu006	BOUM_StA6-P168	TACGGGAACCTGTACTACAACCCGTTTCATATGCTGTCGATCGCCTTCCTGTATGGCTCAGCAGTGCTGTTCGCCATGCACGGCGCAACGATTCTGGCGACCAGCCGCTACGGCGCGGACCGGGAGATCGATCAGATCACCGACCGCGGCACCGCTGCAGAGCGCGGCGCGCTGTTCTGGAGATGGTGCATGGGCTTTAACGCATCCATGGAATCCATCCACCGATGGGCCTGGTGGTTCGCAGT
BOUM	St.A	5 m	Otu006	BOUM_StA6-P174	TACGGGAACCTGTACTACAACCCGTTCCATATGCTGTCGATCACCTTCCTGTATGGCTCAGCAGTGCTGTTCGCCATGCACGGCGCAACGATTCTGGCGACCAGCCGCTACGGCGCGGACCGGGAGATCGATCAGATCACCGACCGCGGCACCGCTGCAGAGCGCGGCGCGCTGTTCTGGAGATGGTGCATGGGCTTTAACGCATCCATGGAATCCATCCACCGATGGGCCTGGTGGTTCGCTAT
BOUM	St.A	5 m	Otu006	BOUM_StA6-P184	TACGGCAACCTGTACTACAACCCGTTTCATATGCTGTCGATCGCCTTCCTGTATGGCTCAGCAGTGCTGTTCGCCATGCACGGCGCAACGATTCTGGCGACCAGCCGCTACGGCGCGGACCGGGAGATCGATCAGATCACCGACCGCGGCACCGCTGCAGAGCGCGGCGCGCTGTTCTGGAGATGGTGCATGGGCTTTAACGCATCCATGGAATCCATCCACCGATGGGCCTGGTGGTTCGCAGT
BOUM	St.A	5 m	Otu006	BOUM_StA6-P187	TACGGGAACCTGTACTACAACCCGTTCCATATGCTGTCGATCGCCTTCCTGTATGGCTCAGCAGTGCTGTTCGCCATGCACGGCGCAACGATTCTGGCGACCAGCCGCTACGGCGCGGACCGGGAGATCGATCAGATCACCGACCGCGGCACCGCTGCAGAGCGCGGCGCGCTGTTCTGGAGATGGTGCATGGGCTTTAACGCATCCATGGAATCCATCCACCGATGGGCGTGGTGGTTTGCAAT
BOUM	St.A	5 m	Otu006	BOUM_StA6-P188	TACGGCAACCTGTACTACAACCCGTTCCATATGCTGTCGATCGCCTTCCTGTATGGCTCAGCAGTGCTGTTCGCCATGCACGGCGCAACGATTCTGGCGACCAGCCGCTACGGCGCGGACCGGGAGATCGATCAGATCACCGACCGCGGCACCGCTGCAGAGCGCGGCGCGCTGTTCTGGAGATGGTGCATGGGCTTTAACGCATCCATGGAATCCATCCACCGATGGGCTTGGTGGTTTGCTAT
BOUM	St.C	100 m	Otu006	BOUM_StC3-CJ12	TACGGCAACCTGTACTACAACCCGTTCCATATGCTGTCGATCGCCTTCCTGTATGGCTCAGCAGTGCTGTTCGCCATGCACGGCGCAACGATTCTGGCGACCAGCCGCTACGGCGCGGACCGGGAGATCGATCAGATCACCGACCGCGGCACCGCTGCAGAGCGCGGCGCGCTGTTCTGGAGATGGTGCATGGGCTTTAACGCATCCATGGAATCCATCCACCGATGGGCCTGGTGGTTCGCAAT
BOUM	St.C	100 m	Otu006	BOUM_StC3-CJ13	TACGGCAACCTGTACTACAACCCGTTCCATATGCTGTCGATCGCCTTCCTGTATGGCTCAGCAGTGCTGTTCGCCATGCACGGCGCAACGATTCTGGCGACCAGCCGCTACGGCGCGGACCGGGAGATCGATCAGATCACCGACCGCGGCACCGCTGCAGAGCGCGGCGCGCTGTTCTGGAGATGGTGCATGGGCTTTAACGCATCCATGGAATCCATCCACCGATGGGCCTGGTGGTTCGCAAT
BOUM	St.C	100 m	Otu006	BOUM_StC3-CJ16	TACGGGAACCTGTTCTACAACCCGTTCCATATGCTGTCGATCGCCTTCCTGTATGGCTCAGCAGTGCTGTTCGCCATGCACGGCGCAACGATTCTGGCGGCCAGCCGCTACGGCGCGGACCGGGAGATCGATCAGATCACCGACCGCGGCACCGCTGCAGAGCGCGGCGCGCTGTTCTGGAGATGGTGCATGGGCTTTAACGCATCCATGGAATCCATCCACCGATGGGCATGGTGGTTTGCTAT
BOUM	St.C	100 m	Otu006	BOUM_StC3-CJ5	TACGGCAACCTGTACTACAACCCGTTCCATATGCTGTCGATCGCCTTCCTGTATGGCTCAGCAGTGCTGTTCGCCATGCACGGCGCAACGATTCTGGCGACCAGCCGCTACGGCGCGGACCGGGAGATCGATCAGATCACCGACCGCGGCACCGCTGCAGAGCGCGGCGCGCTGTTCTGGAGATGGTGCATGGGCTTTAACGCATCCATGGAATCCATCCACCGATGGGCGTGGTGGTTTGCAAT
BOUM	St.C	100 m	Otu006	BOUM_StC3-CJ8	TACGGGAACCTGTTCTACAACCCGTTCCATATGCTGTCGATCGCCTTCCTGTATGGCTCAGCAGTGCTGTTCGCCATGCACGGCGCAACGATTCTGGCGACCAGCCGCTACGGCGCGGACCGGGAGATCGATCAGATCACCGACCGCGGCACCGCTGCAGAGCGCGGCGCGCTGTTCTGGAGATGGTGCATGGGCTTTAACGCATCCATGGAATCCATCCACCGATGGGCTTGGTGGTTTGCAAT
BOUM	St.C	100 m	Otu006	BOUM_StC3-CJ9	TACGGGAACCTGTTCTACAACCCGTTCCATATGCTGTCGATCGCCTTCCTGTATGGCTCAGCAGTGCTGTTCGCCATGCACGGCGCAACGATTCTGGCGACCAGCCGCTACGGCGCGGACCGGGAGATCGATCAGATCACCGACCGCGGCACCGCTGCAGAGCGCGGCGCGCTGTTCTGGAGATGGTGCATGGGCTTTAACGCATCCATGGAATCCATCCACCGATGGGCTTGGTGGTTTGCAAT
BOUM	St.C	100 m	Otu006	BOUM_StC3-P332	TACGGGAACCTGTACTACAACCCGTTCCATATGCTGTCGATCGCCTTCCTGTATGGCTCAGCAGTGCTGTTCGCCATGCACGGCGCAACGATTCTGGCGACCAGCCGCTACGGCGCGGACCGGGAGATCGATCAGATCACCGACCGCGGCACCGCTGCAGAGCGCGGCGCGCTGTTCTGGAGATGGTGCATGGGCTTTAACGCATCCATGGAATCCATCCACCGATGGGCATGGTGGTTTGCAAT
BOUM	St.C	100 m	Otu006	BOUM_StC3-P333	TACGGCAACCTGTACTACAACCCGTTCCATATGCTGTCGATCGCCTTCCTGTATGGCTCAGCAGTGCTGTTCGCCATGCACGGCGCAACGATTCTGGCGACCAGCCGCTACGGCGCGGACCGGGAGATCGATCAGATCACCGACCGCGGCACCGCTGCAGAGCGCGGCGCGCTGTTCTGGAGATGGTGCATGGGCTTTAACGCATCCATGGAATCCATCCACCGATGGGCTTGGTGGTTTGCAAT
BOUM	St.C	100 m	Otu006	BOUM_StC3-P335	TACGGGAACCTGTACTACAACCCGTTCCATATGCTGTCGATCGCCTTCCTGTATGGCTCAGCAGTGCTGTTCGCCATGCACGGCGCAACGATTCTGGCGACCAGCCGCTACGGCGCGGACCGGGAGATCGATCAGATCACCGACCGCGGCACCGCTGCAGAGCGCGGCGCGCTGTTCTGGAGATGGTGCATGGGCTTTAACGCATCCATGGAATCCATCCACCGATGGGCATGGTGGTTCGCCGT
BOUM	St.C	5 m	Otu006	BOUM_StC7-CJ13	TACGGCAACCTGTTCTACAACCCGTTCCATATGCTGTCGATCGCCTTCCTGTATGGCTCAGCAGTGCTGTTCGCCATGCACGGCGCGACGATTCTGGCGACCAGCCGCTACGGCGCGGACCGGGAGATCGATCAGGTCACCGACCGCGGCACCGCTGCAGAGCGCGGCGCGCTGTTCTGGAGATGGTGCATGGGCTTTAACGCATCCATGGAATCCATCCACCGATGGGCTTGGTGGTTTGCCAT
BOUM	St.C	5 m	Otu006	BOUM_StC7-CJ21	TACGGCAACCTGTACTACAACCCGTTCCATATGCTGTCGATCGCCTTCCTGTATGGCTCATCAGTGCTGTTCGCCATGCACGGCGCAACGATTCTGGCGACCAGCCGCTACGGCGCGGACCGGGAGATCGATCAGATCACCGACCGCGGCACCGCTGCAGAGCGCGGCGCGCTGTTCTGGAGATGGTGCATGGGCTTTAACGCATCCATGGAATCCATCCACCGATGGGCCTGGTGGTTCGCCGT
BOUM	St.C	5 m	Otu006	BOUM_StC7-CJ22	TACGGGAACCTGTTCTACAACCCGTTCCATATGCTGTCGATCGCCTTCCTGTATGGCTCAGCAGTGCTGTTCGCCATGCACGGCGCAACGATTCTGGCGACCAGCCGCTACGGCGCGGACCGGGAGATCGATCAGATCACCGACCGCGGCACCGCTGCAGAGCGCGGCGCGCTGTTCTGGAGATGGTGCATGGGCTTTAACGCATCCATGGAATCCATCCACCGATGGGCCTGGTGGTTTGCAAT
BOUM	St.C	5 m	Otu006	BOUM_StC7-CJ7	TACGGGAACCTGTACTACAACCCGTTCCATATGCTGTCGATCGCCTTCCTGTATGGCTCAGCAGTGCTGTTCGCCATGCACGGCGCAACGATTCTGGCGACCAGCCGTTACGGCGCGGACCGTGAGATCGATCAGATCACCGGCCGCGGCACCGCCGCAGAGCGCGGCGCGCTGTTCTGGAGATGGTGCATGGGCTTTAACGCATCCATGGAGTCCATCCACCGATGGGCTTGGTGGTTTGCTGT
BOUM	St.C	5 m	Otu006	BOUM_StC7-P231	TACGGCAACCTGTACTACAACCCGTTCCATATGCTGTCGATCGCCTTCCTGTATAGCTCAGCAGTGCTGTTCGCCATGCACGGCGCAACGATTCTGGCGACCAGCCGCTACGGCGCGGACCGGGAGATCGATCAGATCACCGACCGCGGCACCGCTGCAGAGCGCGGCGCGCTGTTCTGGAGATGGTGCATGGGCTTCAACGCATCCATGGAGTCCATCCACCGATGGGCGTGGTGGTTTGCGGT
BOUM	St.C	5 m	Otu006	BOUM_StC7-P235	TACGGGAACCTGTACTACAACCCGTTCCATATGCTGTCGATCGCCTTCCTGTATGGCTCAGCAGTGCTGTTCGCCATGCACGGCGCAACGATTCTGGTGACCAGCCGCTACGGCGCGGACCGGGAGATCGATCAGATCACCGACCGCGGCACCGCTGCAGAGCGCGGCGCGCTGTTCTGGAGATGGTGCATGGGCTTTAACGCATCCATGGAATCTATCCACCGATGGGCCTGGTGGTTCGCAAT
BOUM	St.C	5 m	Otu006	BOUM_StC7-P241	TACGGGAACCTGTTCTACAACCCGTTCCATATGCTGTCGATCGCCTTCCTGTATGGCTCAGCAGTGCTGTTCGCCATGCACGGCGCAACGATTCTGGCGACCAGCCGCTACGGCGCGGACCGGGAGATCGATCAGATCACCGACCGCGGCACCGCTGCAGAGCGCGGCGCGCTGTTCTGGAGATGGTGCATGGGCTTTAACGCATCCATGGAATCCATCCACCGATGGGCCTGGTGGTTCGCAAT
BOUM	St.C	5 m	Otu006	BOUM_StC7-P243	TACGGGAACCTGTTCTACAACCCGTTCCATATGCTGTCGATCGCCTTCCTGTATGGCTCAGCAGTGCTGTTCGCCATGCACGGCGCAACGATTCTGGCGACCAGCCGCTACGGCGCGGACCGTGAGATCGACCAGATCACCGACCGCGGCACCGCTGCAAAGCGCGGCGCGCTGTTCTGGAGATGGTGCATGGGCTTTAACGCATCCATGGAATCCATCCACCGATGGGCGTGGTGGTTCGCCAT
BOUM	St.C	5 m	Otu006	BOUM_StC7-P245	TACGGGAACCTGTTCTACAACCCGTTCCATATGCTGTCGATCGCCTTCCTGTATGGCTCAGCAGTGCTGTTCGCCATGCACGGCGCAACGATTCTGGCGACCAGCCGCTTCGGCGCGGACCGGGAGATCGATCAGATCACCGACCGCGGCACCGCTGCAGAGCGCGGCGCGCTGTTCTGGAGATGGTGCATGGGCTTTAACGCATCCATGGAATCCATCCACCGATGGGCCTGGTGGTTTGCAGT
BOUM	St.C	5 m	Otu006	BOUM_StC7-P340	TACGGGAACCTGTTCTACAACCCGTTCCATATGCTGTCGATCGCCTTCCTGTATGGCTCAGCAGTGCTGTTCGCCATGCACGGCGCAACGATTCTGGCGACCAGCCGCTACGGCGCGGACCGGGAGATCGATCAGATCACCGACCGCGGCACCGCTGCAGAGCGCGGCGCGCTGTTCTGGAGATGGTGCATGGGCTTTAACGCATCCATGGAATCCATCCACCGATGGGCATGGTGGTTTGCAGT
BOUM	St.C	5 m	Otu006	BOUM_StC7-P341	TACGGCAACCTGTTCTACAACCCGTTCCATATGCTGTCGATCGCCTTCCTGTATGGCTCAGCAGTGCTGTTCGCCATGCACGGCGCAACGATTCTGGCGACCAGCCGCTACGGCGCGGACCGGGAGATCGATCAGATCACCGACCGCGGCACCGCTGCAGAGCGCGGCGCGCTGTTCTGGAGATGGTGCATGGGCTTTAACGCATCCATGGAATCCATCCACCGATGGGCATGGTGGTTCGCCGT
BOUM	St.C	5 m	Otu006	BOUM_StC7-P343	TACGGGAACCTGTTCTACAACCCGTTCCATATGCTGTCGATCGCCTTCCTGTATGGCTCAGCAGTGCTGTTCGCCATGCACGGCGCAACGATTCTGGCGACCAGCCGCTACGGCGCGGACCGGGAGATCGATCAGATCACCGACCGCGGCACCGCTGCAGAGCGCGGCGCGCTGTTCTGGAGATGGTGCATGGGCTTTAACGCATCCATGGAATCCATCCACCGATGGGCTTGGTGGTTCGCCGT
BOUM	St.C	5 m	Otu006	BOUM_StC7-P346	TACGGGAACCTGTTCTACAACCCGTTCCATATGCTGTCGATCGCCTTCCTGTATGGCTCAGCAGTGCTGTTCGCCATGCACGGCGCAACGATTCTGGCGACCAGCCGCTACGGCGCGGACCGGGAGATCGATCAGATCACCGACCGCGGCACCGCTGCAGAGCGCGGCGCGCTGTTCTGGAGATGGTGCATGGGCTTTAACGCATCCATGGAATCCATCCACCGATGGGCGTGGTGGTTCGCGAT
BOUM	St.C	5 m	Otu006	BOUM_StC7-P349	TACGGGAACCTGTTCTACAACCCGTTCCATATGCTGTCGATCGCCTTCCTGTATGGCTCAGCAGTGCTGTTCGCCATGCACGGCGCAACGATTCTGGCGACCAGCCGCTTCGGCGCGGACCGGGAGATCGATCAGATCACCGACCGCGGCACCGCTGCAGAGCGCGGCGCGCTGTTCTGGAGATGGTGCATGGGCTTTAACGCATCCATGGAATCCATCCACCGATGGGCTTGGTGGTTCGCAAT
BOUM	St.A	90 m	Otu009	BOUM_StA2-CJ8	TACGGGAACCTGTTCTACAACCCGTTCCATATGTGGAGCATCTTCTTCCTATACGGATCAGCGGTCTTATTTGCGATGCACGGGGCCACCATTTTGGCGACCAGCCGATATGGCGCAGACCGTGAAATCGATCAAATCACCGATCGTGGTACAGCCGCAGAACGCGGTGCTCTCTTCTGGAGATGGACCATGGGCTTCAACGCTTCAATGGAATCCATCCACAAGTGGGCATGGTGGTTTGCTAT
BOUM	St.A	5 m	Otu009	BOUM_StA6-CJ23	TACGGGAACCTGTTCTACAACCCGTTCCATATGTGGAGCATCTTCTTCCTATACGGATCAGCGGTCTTATTTGCGATGCACGGGGCCACCATTTTGGCGACCAGCCGATATGGCGCAGACCGTGAAATCGATCAAATCACCGATCGTGGTACAGCCGCAGAACGCGGTGCTCTCTTCTGGAGATGGACCATGGGCTTCAACGCTTCAATGGAATCCATCCACAAGTGGGCTTGGTGGTTCGCAAT
BOUM	St.A	5 m	Otu009	BOUM_StA6-CJ24	TACGGGAACCTGTTCTACAACCCGTTCCATATGTGGAGCATCTTCTTCCTATACGGATCAGCGGTCTTATTTGCGATGCACGGGGCCACCATTTTGGCGACCAGCCGATATGGCGCAGACCGTGAAATCGATCAAATCACCGATCGTGGTACAGCCGCAGAACGCGGTGCTCTCTTCTGGAGATGGACCATGGGCTTCAACGCTTCAATGGAATCCATCCACAAGTGGGCATGGTGGTTTGCAAT
BOUM	St.A	5 m	Otu009	BOUM_StA6-P172	TACGGGAACCTGTACTACAACCCGTTCCATATGTGGAGCATCTTCTTCCTATACGGATCAGCGGTCTTATTTGCGATGCACGGGGCCACCATTTTGGCGACCAGCCGATATGGCGCAGACCGTGAAATCGATCAAATCACCGATCGTGGTACAGCCGCAGAACGCGGTGCTCTCTTCTGGAGATGGACCATGGGCTTCAACGCTTCAATGGAATCCATCCACAAGTGGGCATGGTGGTTCGCAAT
BOUM	St.A	5 m	Otu009	BOUM_StA6-P178	TACGGCAACCTGTTCTACAACCCGTTCCATATGTGGAGCATCTTCTTCCTATACGGATCAGCAGTCTTATTTGCGATGCACGGGGCCACCATTTTGGCGACCAGCCGATATGGCGCAGACCGTGAAATCGATCAAATCACCGATCGTGGTACAGCCGCAGAACGCGGTGCCCTCTTCTGGAGATGGACCATGGGCTTCAACGCTTCAATGGAATCCATCCACAAGTGGGCGTGGTGGTTTGCCAT
BOUM	St.A	5 m	Otu009	BOUM_StA6-P193	TACGGGAACCTGTACTACAACCCGTTCCATATGTGGAGCATCTTCTTCCTATACGGATCAGCGGTCTTATTTGCGATGCACGGGGCCACCATTTTGGCGACCAGCCGATATGGCGCAGACCGTGAAATCGATCAAATCACCGATCGTGGTACAGCCGCAGAACGCGGTGCTCTCTTCTGGAGATGGACCATGGGCTTCAACGCTTCAGTGGAATCCATCCACAAGTGGGCATGGTGGTTCGCAGT
BOUM	St.C	100 m	Otu009	BOUM_StC3-CJ4	TACGGGAACCTGTACTACAACCCATTCCACATGTGGAGCATCTTCTTCCTCTATGGATCAGCGGTCTTATTTGCGATGCACGGGGCCACTATTCTGGCGACTAGCCGATATGGCGCAGACCGTGAAATCGATCAGATCACCGATCGTGGTACAGCCGCAGAACGCGGTGCTCTCTTCTGGAGATGGACCATGGGCTTCAACGCTTCAATGGAATCCATCCATAAGTGGGCATGGTGGTTCGCAAT
BOUM	St.C	5 m	Otu009	BOUM_StC7-CJ2	TACGGGAACCTGTTCTACAACCCGTTCCATATGTGGAGCATCTTCTTCCTATACGGATCAGCAGTCTTATTTGCGATGCACGGGGCCACCATTTTGGCGACCAGCCGATATGGCGCAGACCGTGAAATCGATCAAATCACCGATCGTGGTACAGCCGCAGAACGCGGTGCCCTCTTCTGGAGATGGACCATGGGCTTCAACGCTTCAATGGAATCCATCCACAAGTGGGCCTGGTGGTTCGCCAT
BOUM	St.A	90 m	Otu010	BOUM_StA2-CJ24	TACGGCAACCTGTACTACAACCCATTCCACATGCTCTCCATCGCGTTCCTGTACGGCTCCGCTGTGCTGTTTGCGATGCACGGCGCAACGATTTTAGCGACCAGCCGCTATGGCGCAGACCGGGAGATCGATCAGATCACCGATCGCGGTACCGCAGCTGAGCGCGGCGCGCTGTTCTGGAGATGGTGCATGGGCTTCAACGCATCCATGGAATCTATCCACCGATGGGCTTGGTGGTTTGCAAT
BOUM	St.A	90 m	Otu010	BOUM_StA2-P139	TACGGGAACCTGTACTACAACCCATTCCACATGCTCTCCATCGCGTTCCTGTACGGCTCCGCTGTGCTGTTTGCGATGCACGGCGCAACGATTTTAGCGACCAGCCGCTATGGCGCAGACCGGGAGATCGATCAGATCACCGATCGCGGTACCGCAGCTGAGCGCGGCGCGCTGTTCTGGAGATGGTGCATGGGCTTCAACGCATCCATGGAATCTATCCACCGATGGGCTTGGTGGTTCGCTAT
BOUM	St.A	90 m	Otu010	BOUM_StA2-P141	TACGGCAACCTGTACTACAACCCATTCCACATGCTCTCCATCGCGTTCCTGTACGGCTCCGCTGTGCTGTTTGCGATGCACGGCGCAACGATTTTAGCGACCAGCCGCTATGGCGCAGACCGGGAGATCGATCAGATCACCGATCGCGGTACCGCAGCTGAGCGCGGCGTGCTGTTCTGGAGATGGTGCATGGGCTTCAACGCATCCATGGAATCTATCCACCGATGGGCATGGTGGTTCGCAAT
BOUM	St.A	5 m	Otu010	BOUM_StA6-P175	TACGGGAACCTGTTCTACAACCCATTCCACATGCTCTCCATCGCGTTCCTGTACGGCTCCGCTGTGCTGTTTGCGATGCACGGCGCAACGATTTTAGCGACCAGCCGCTATGGCGCAGACCGGGAGATCGATCAGATCACCGATCGCGGTACCGCAGCTGAGCGCGGCGCGCTGTTCTGGAGATGGTGCATGGGCTTCAACGCATCCATGGAATCTATCCACCGATGGGCTTGGTGGTTTGCAAT
BOUM	St.A	5 m	Otu010	BOUM_StA6-P182	TACGGCAACCTGTTCTACAGCCCATTCCACATGCTCTCCATCGCGTTCCTGTACGGCTCCGCTGTGCTGTTTGCGATGCACGGCGCAACGATTTTAGCGACCAGCCGCTATGGCGCAGACCGGGAGATCGATCAGATCACCGATCGCGGTACCGCAGCTGAGCGCGGCGCGCTGTTCTGGAGATGGTGCATGGGCTTCAACGCATCCATGGAATCTATCCACCGATGGGCATGGTGGTTCGCAAT
BOUM	St.C	5 m	Otu010	BOUM_StC7-CJ14	TACGGGAACCTGTTCTACAACCCATTCCACATGCTCTCCATCGCGTTCCTGTACGGCTCCGCTGTGCTGTTTGCGATGCACGGCGCAACGATTCTAGCGACCAGCCGCTATGGCGCAGACCGGGAGATCGATCAGATCACCGATCGCGGTACCGCAGCTGAGCGCGGCGCGCTGTTCTGGAGATGGTGCATGGGCTTCAACGCATCCATGGAATCTATCCACCGATGGGCGTGGTGGTTTGCAGT
BOUM	St.C	5 m	Otu010	BOUM_StC7-P238	TACGGGAACCTGTACTACAACCCATTCCACATGCTCTCCATCGCGTTCCTGTACGGCTCCGCTGTGCTGTTTGCGATGCACGGCGCAACGATTTTAGCGACCAGCCGCTATGGCGCAGACCGGGAGATCGATCAGATCACCGATCGCGGTACCGCAGCTGAGCGCGGCGCGCTGTTCTGGAGATGGTGCATGGGCTTCAACGCATCCATGGAATCTATCCACCGATGGGCTTGGTGGTTTGCGGT
BOUM	St.C	5 m	Otu010	BOUM_StC7-P250	TACGGCAACCTGTTCTACAACCCATTCCACATGCTCTCCATCGCGTTCCTGTACGGCTCCGCTGTGCTGTTTGCGATGCACGGCGCAACGATTTTAGCGACCAGCCGCTATGGCGCAGACCGGGAGATCGATCAGATCACCGATCGCGGTACCGCAGCTGAGCGCGGCGCGCTGTTCTGGAGATGGTGCATGGGCTTCAACGCATCCATGGAATCTATCCACCGATGGGCATGGTGGTTCGCCAT
BOUM	St.C	5 m	Otu010	BOUM_StC7-P251	TACGGCAACCTGTTCTACAACCCATTCCACATGCTCTCCATCGCGTTCCTGTACGGCTCCGCTGTGCTGTTTGCGATGCACGGCGCAACGATTTTAGCGACCAGCCGCTATGGCGCAGACCGGGAGATCGATCAGATCACCGACCGCGGCACCGCTGCAGAGCGCGGCGCGCTGTTCTGGAGATGGTGCATGGGCTTTAACGCATCCATGGAATCCATCCACCGATGGGCATGGTGGTTTGCGGT
BOUM	St.C	5 m	Otu010	BOUM_StC7-P347	TACGGGAACCTGTACTACAACCCATTCCACATGCTCTCCATCGCGTTCCTGTACGGCTCCGCTGTGCTGTTTGCGATGCACGGCGCAACGATTTTAGCGACCAGCCGCTATGGCGCAGACCGGGAGATCGATCAGATCACCGATCGCGGTACCGCAGCTGAGCGCGGCGCGCTGTTCTGGAGATGGTGCATGGGCTTCAACGCATCCATGGAATCTATCCACCGATGGGCATGGTGGTTCGCCGT
BOUM	St.C	5 m	Otu010	BOUM_StC7-P348	TACGGGAACCTGTACTATAACCCATTCCACATGCTCTCCATCGCGTTCCTGTACGGCTCCGCTGTGCTGTTTGCGATGCACGGCGCAACGATTTTAGCGACCAGCCGCTATGGCGCAGACCGGGAGATCGATCAGATCACCGATCGCGGTACCGCAGCTGAGCGCGGCGCGCTGTTCTGGAGATGGTGCATGGGCTTCAACGCATCCATGGAATCTATCCACCGATGGGCGTGGTGGTTTGCAAT
BOUM	St.21	85 m	Otu013	BOUM_St213-P354	TACGGCAACCTGTTCTACAACCCCTTCCACACGTGGAGCATCTTCTTCCTCTACGGATCGGCGGTACTGTTTGCAATGCACGGCGCCACCATTTTAGCGACCAGTCGCTATGGGGCTGACCGCGAAATCGATCAAATTACAGACCGCGGTACTGGCGCAGAACGAGGCGCGTTGTTCTGGAGATGGACCATGGGCTTCAACGCCTCCATGGAATCGATCCACAAATGGGCATGGTGGTTTGCGAT
BOUM	St.C	100 m	Otu014	BOUM_StC3-CJ19	TACGGCAACCTGTTCTACAACCCCTTCCATATGTGGAGCATTTTCTTCCTGTACGGCTCAGCGGTACTGTTCGCAATGCACGGTGCGACCATCCTAGCAACGAGCCGTTATGGCGCTGACCGTGAGATCGATCAGATTACCGATCGTGGAACAGGCGCTGAGCGCGGTGCGCTGTTCTGGCGTTGGACTATGGGTTTCAACGCATCGATGGAGTCCATTCACAAGTGGGCATGGTGGTTCGCAGT
BOUM	St.C	100 m	Otu014	BOUM_StC3-CJ21	TACGGGAACCTGTTCTACAACCCCTTCCATATGTGGAGCATTTTCTTCCTGTACGGCTCAGCGGTACTGTTCGCAATGCACGGTGCGACCATCCTAGCAACGAGCCGTTATGGCGCTGACCGTGAGATCGATCAGATTACCGATCGTGGAACAGGCGCTGAGCGCGGTGCGCTGTTCTGGCGTTGGACTATGGGTTTCAACGCATCGATGGAGTCCATTCACAAGTGGGCATGGTGGTTCGCCAT
BOUM	St.C	100 m	Otu014	BOUM_StC3-CJ3	TACGGGAACCTGTTCTACAACCCCTTCCATATGTGGAGCATTTTCTTCCTGTACGGCTCAGCGGTACTGTTCGCAATGCACGGTGCGACCATCCTAGCAACGAGCCGTTATGGCGCTGACCGTGAGATCGATCAGATTACCGATCGTGGAACAGGCGCTGAGCGCGGTGCGCTGTTCTGGCGTTGGACTATGGGTTTCAACGCATCGATGGAGTCCATTCACAAGTGGGCCTGGTGGTTTGCTAT
BOUM	St.C	100 m	Otu014	BOUM_StC3-P226	TACGGGAACCTGTTCTACAACCCCTTCCATATGTGGAGCATTTTCTTCCTGTACGGCTCAGCGGTACTGTTCGCAATGCACGGTGCGACCATCCTAGCAACGAGTCGTTATGGCGCTGACCGTGAGATCGATCAGATTACCGATCGTGGAACAGGCGCTGAGCGCGGTGCGCTGTTCTGGCGTTGGACTATGGGTTTCAACGCATCGATGGAGTCTATTCACAAGTGGGCTTGGTGGTTCGCTGT
BOUM	St.C	100 m	Otu014	BOUM_StC3-P229	TACGGCAACCTGTTCTACAACCCCTTCCATATGTGGAGCATTTTCTTCCTGTACGGCTCAGCGGTACTGTTCGCAATGCACGGTGCGACCATCCTAGCAACGAGCCGTTATGGCGCTGACCGTGAGATCGATCAGATTACCGATCGTGGAACAGGCGCTGAGCGCGGTGCGCTGTTCTGGCGTTGGACTATGGGTTTCAACGCATCGATGGAGTCCATTCACAAGTGGGCCTGGTGGTTCGCAAT
BOUM	St.C	100 m	Otu014	BOUM_StC3-P323	TACGGGAACCTGTTCTACAACCCCTTCCATATGTGGAGCATTTTCTTCCTGTACGGCTCAGCGGTACTGTTCGCAATGCACGGTGCGACCATCCTAGCAACGAGCCGTTATGGCGCTGACCGTGAGATCGATCAGATTACCGATCGTGGAACAGGCGCTGAGCGCGGTGCGCTGTTCTGGCGTTGGACTATGGGTTTCAACGCATCGATGGAGTCCATTCACAAGTGGGCGTGGTGGTTCGCTAT
BOUM	St.C	100 m	Otu014	BOUM_StC3-P324	TACGGGAACCTGTACTACAACCCCTTCCATATGTGGAGCATTTTCTTCCTGTACGGCTCAGCGGTACTGTTCGCAATGCACGGTGCGACCATCCTAGCAACGAGCCGTTATGGCGCTGACCGTGAGACCGATCAGATTACCGATCGTGGAACAGGCGCTGAGCGCGGTGCGCTGTTCTGGCGTTGGACTATGGGTTTCAACGCATCGATGGAGTCCATTCACAAGTGGGCTTGGTGGTTTGCCGT
BOUM	St.C	100 m	Otu014	BOUM_StC3-P326	TACGGGAACCTGTTCTACAACCCCTTCCATATGTGGAGCATTTTCTTCCTGTACGGCTCAGCGGTACTGTTCGCAATGCACGGTGCGACCATCCTAGCAACGAGTCGTTATGGCGCTGACCGTGAGATCGATCAGATTACCGATCGTGGAACAGGCGCTGAGCGCGGTGCGCTGTTCTGGCGTTGGACTATGGGTTTCAACGCATCGATGGAGTCTATTCACAAGTGGGCATGGTGGTTCGCTAT
BOUM	St.C	100 m	Otu014	BOUM_StC3-P327	TACGGCAACCTGTACTACAACCCCTTCCATATGTGGAGCATTTTCTTCCTGTACGGCTCAGCGGTACTGTTCGCAATGCACGGTGCGACCATCCTAGCAACGAGCCGTTATGGCGCTGACCGTGAGATCGATCAGATTACCGATCGTGGAACAGGCGCTGAGCGCGGTGCGCTGTTCTGGCGTTGGACTATGGGTTTCAACGCATCGATGGAGTCCATTCACAAGTGGGCATGGTGGTTTGCAAT
BOUM	St.C	100 m	Otu014	BOUM_StC3-P331	TACGGGAACCTGTACTACAACCCCTTCCATATGTGGAGCATTTTCTTCCTGTACGGCTCAGCGGTACTGTTCGCAATGCACGGTGCGACCATCCTAGCAACGAGCCGTTATGGCGCTGACCGTGAGATCGATCAGATTACCGATCGTGGAACAGGCGCTGAGCGCGGTGCGCTGTTCTGGCGTTGGACTATGGGTTTCAACGCATCGATGGAGTCCATTCACAAGTGGGCTTGGTGGTTTGCGAT
BOUM	St.C	100 m	Otu014	BOUM_StC3-P334	TACGGGAACCTGTACTACAACCCCTTCCATATGTGGAGCATTTTCTTCCTGTACGGCTCAGCGGTACTGTTCGCAATGCACGGTGCGACCATCCTAGCAACGAGCCGTTATGGCGCTGACCGTGAGATCGATCAGATTACCGATCGTGGAACAGGCGCTGAGCGCGGTGCGCTGTTCTGGCGTTGGACTATGGGTTTCAACGCATCGATGGAGTCCATTCACAAGTGGGCCTGGTGGTTTGCTAT
BOUM	St.C	5 m	Otu014	BOUM_StC7-CJ10	TACGGGAACCTGTTCTACAACCCTTTCCATATGTGGAGCATTTTCTTCCTGTACGGCTCAGCGGTACTGTTCGCAATGCACGGTGCGACCATCCTAGCAACGAGCCGTTATGGCGCTGACCGTGAGATCGATCAGATTACCGATCGTGGAACAGGCGCTGAGCGCGGTGCGCTGTTCTGGCGTTGGACTATGGGTTTCAACGCATCGATGGAGTCCATTCACAAGTGGGCATGGTGGTTTGCAGT
BOUM	St.C	5 m	Otu014	BOUM_StC7-CJ24	TACGGGAACCTGTTCTACAACCCCTTCCATATGTGGAGCATTTTCTTCCTGTACGGCTCAGCGGTACTGTTCGCAATGCACGGTGCGACCATCCTAGCAACGAGTCGTTATGGCGCTGACCGTGAGATCGATCAGATTACCGATCGTGGAACAGGCGCTGAGCGCGGTGCGCTGTTCTGGCGTTGGACTATGGGTTTCAACGCATCGATGGAGTCCATTCACAAGTGGGCCTGGTGGTTCGCAAT
BOUM	St.C	5 m	Otu014	BOUM_StC7-P249	TACGGGAACCTGTACTACAACCCCTTCCATATGTGGAGCATTTTCTTCCTGTACGGCTCAGCGGTACTGTTCGCAATGCACGGTGCGACCATCCTAGCAACGAGTCGTTATGGCGCTGACCGTGAGATCGATCAGATTACCGATCGTGGAACAGGCGCTGAGCGCGGTGCGCTGTTCTGGCGTTGGACTATGGGTTTCAACGCATCGATGGAGTCCATTCACAAGTGGGCCTGGTGGTTTGCTAT
BOUM	St.C	5 m	Otu014	BOUM_StC7-P342	TACGGGAACCTGTTCTACAACCCCTTCCATATGTGGAGCATTTTCTTCCTGTACGGCTCAGCGGTACTGTTCGCAATGCACGGTGCGACCATCCTAGCAACGAGCCGTTATGGCGCTGACCGTGAGATCGATCAGATTACCGATCGTGGAACAGGCGCTGAGCGCGGTGCGCTGTTCTGGCGTTGGACTATGGGTTTCAACGCATCGATGGAGTCCATTCACAAGTGGGCGTGGTGGTTCGCCAT
BOUM	St.C	5 m	Otu014	BOUM_StC7-P345	TACGGGAACCTGTTCTACAACCCCTTCCATATGTGGAGCATTTTCTTCCTGTACGGCTCAGCGGTACTGTTCGCAATGCACGGTGCGACCATCCTAGCAACGAGCCGTTATGGCGCTGACCGTGAGATCGATCAGATTACCGATCGTGGAACAGGCGCTGAGCGCGGTGCGCTGTTCTGGCGTTGGACTATGGGTTTCAACGCATCGATGGAGTCCATTCACAAGTGGGCGTGGTGGTTTGCAAT
BOUM	St.C	5 m	Otu014	BOUM_StC7-P350	TACGGGAACCTGTTCTACAACCCCTTCCATATGTGGAGCATTTTCTTCCTGTACGGCTCAGCGGTACTGTTCGCAATGCACGGTGCGACCATCCTAGCAACGAGCCGTTATGGCGCTGACCGTGAGATCGATCAGACTACCGATCGTGGAACAGGCGCTGAGCGCGGTGCGCTGTTCTGGCGTTGGACTATGGGTTTCAACGCATCGATGGAATCCATTCACAAGTGGGCTTGGTGGTTCGCAGT
BOUM	St.1	50 m	Otu015	BOUM_St14-P214	TACGGCAACCTGTACTACAACCCGTTCCACATGCTCTCTATCGCCTTCCTGTATGGCTCCGCCGTACTGTTTGCGATGCACGGCGCAACGATTCTTGCAACCAGCCGCTACGGCGCTGATCGGGAGATCGATCAGATCACCGACCGCGGCACGGCAGCTGAACGCGGCGCGCTGTTCTGGAGATGGTGCATGGGCTTCAACGCATCCATGGAATCTATCCACCGATGGGCGTGGTGGTTTGCAAT
BOUM	St.C	5 m	Otu015	BOUM_StC7-CJ3	TACGGGAACCTGTTCTACAACCCGTTCCACATGCTCTCTATCGCCTTCCTGTATGGCTCCGCCGTACTGTTTGCGATGCACGGCGCAACGATTCTTGCAACCAGCCGCTACGGCGCTGATCGGGAGATCGATCAGATCACCGATCGCGGCACGGCAGCTGAACGCGGCGCGCTGTTCTGGAGATGGTGCATGGGCTTCAACGCATCCATGGAATCTATCCACCGATGGGCCTGGTGGTTCGCAAT
BOUM	St.C	5 m	Otu015	BOUM_StC7-CJ6	TACGGCAACCTGTTCTACAACCCGTTCCACATGCTCTCTATCGCCTTCCTGTATGGCTCCGCCGTACTGTTTGCGATGCACGGCGCAACGATTCTTGCAACCAGCCGCTACGGCGCTGATCGGGAGATCGATCAGATCACCGATCGCGGCACGGCAGCTGAACGCGGCGCGCTGTTCTGGAGATGGTGCATGGGCTTCAACGCATCCATGGAATCTATCCACCGATGGGCATGGTGGTTCGCCAT
BOUM	St.C	5 m	Otu015	BOUM_StC7-P236	TACGGCAACCTGTTCTACAACCCGTTCCACATGCTCTCTATCGCCTTCCTGTATGGCTCCGCCGTACTGTTTGCGATGCACGGCGCAACGATTCTTGCAACCAGCCGCTACGGCGCTGATCGGGAGATCGATCAGATCACCGATCGCGGCACGGCAGCTGAACGCGGCGCGCTGTTCTGGAGATGGTGCATGGGCTTCAACGCATCCATGGAATCTATCCACCGATGGGCTTGGTGGTTTGCCAT
BOUM	St.21	5 m	Otu025	BOUM_St216-P280	TACGGCAACCTGTTCTACAACCCGTTCCACATGCTCTCGATCACGTTCCTCTACGGGTCGACGCTGCTGTTCGCGATGCACGGGGGCACGATCCTGGCCTGCTCGCGTTACGGCGCGGAGCGCGAGATCGACCAGATCGTCGATAGCGGAACGGCCACGGAACGCGCCGCCCTGTTCTGGCGCTGGACCATGGGCTTCAACGCCACGATGGAGTCGATCCACCGCTGGGCGTGGTGGTTTGCCAT
BOUM	St.21	5 m	Otu025	BOUM_St216-P390	TACGGCAACCTGTTCTACAACCCGTTCCACATGCTCTCGATCACGTTCCTCTACGGGTCGACGCTGCTGTTCGCGATGCACGGGGGCACGATCCTGGCCTGCTCGCGTTACGGCGCGGAGCGCGAGATCGACCAGATCGTCGATCGCGGAACGGCCACGGAACGCGCCGCCCTGTTCTGGCGCTGGACCATGGGCTTCAACGCCACGATGGAGTCGATCCACCGCTGGGCATGGTGGTTTGCAGT
BOUM	St.C	100 m	Otu038	BOUM_StC3-CJ22	TACGGGAACCTGTTCTACAACCCGTTCCATATGCTGTCGATCGCCTTCCTATATGGCTCAGCAGTGCTGTTCGCCATGCACGGGGCAACGATTCTGGCGACCAGCCGCTACGGCGCTGATCGGGAGATCGATCAGATCACCGATCGCGGCACGGCGGCCGAGCGCGGCGCGCTTTTCTGGAGATGGTGCATGGGCTTCAACGCCTCCATGGAATCCATCCACCGATGGGCTTGGTGGTTTGCCAT
BOUM	St.C	100 m	Otu038	BOUM_StC3-P114	TACGGGAACCTGTACTACAACCCGTTCCATATGCTGTCGATCGCCTTCCTATATGGCTCAGCAGTGCTGTTCGCCATGCACGGGGCAACGATTCTGGCGACCAGCCGCTACGGCGCTGATCGGGAGATCGATCAGATCACCGATCGCGGCACGGCGGCCGAGCGCGGCGCGCTTTTCTGGAGATGGTGCATGGGCTTCAACGCCTCCATGGAATCCATCCACCGATGGGCTTGGTGGTTCGCAAT
BOUM	St.C	100 m	Otu038	BOUM_StC3-P225	TACGGGAACCTGTACTACAACCCGTTCCATATGCTGTCGATCGCCTTCCTATATGGCTCAGCAGTGCTGTTCGCCATGCACGGGGCAACGATTCTGGCGACCAGCCGCTACGGCGCTGATCGGGAGATCGATCAGATCACCGATCGCGGCACGGCGGCCGAGCGCGGCGCGCTTTTCTGGAGATGGTGCATGGGCTTCAACGCCTCCATGGAGTCCATCCACCGATGGGCGTGGTGGTTCGCTAT
BOUM	St.C	100 m	Otu042	BOUM_StC3-CJ17	TACGGGAACCTGTACTACAATCCTTTCCACGCACTTAGCATTGTTTTCCTGTATGGATCAGCCTTGTTATTTGCAATGCATGGAGCCACCATTTTAGCTACATCAAGATTAGGTGGAGATCGGGAGTTGGAACAAATCTATGATAGAGGCACTGCCTCTGAAAGAGCCGCTCTTTTTTGGAGATGGACAATGGGGTTCAACGCATCAATGGAAGGTATTCATCGTTGGGCTTGGTGGTTCGCAAT
BOUM	St.C	100 m	Otu045	BOUM_StC3-CJ15	TACGGGAACCTGTACTACAATCCTTTCCATGCTCTAAGTATAGCTTTCCTCTATGGGGCGACGCTATTGTTTGCGATGCACGGTGCTACAATTTTGGCAGTGTCCAGGCTTGGCGGAGATCGTGAGCTTGAACAGATATATGACAGAGGAACTGCTTCTGAAAGAGCTGCTCTCTTTTGGAGATGGACAATGGGTTTCAATGCATCAATGGAAGGTATTCATCGTTGGGCATGGTGGTTCGCAGT
BOUM	St.C	100 m	Otu045	BOUM_StC3-CJ23	TACGGGAACCTGTTCTACAATCCTTTCCATGCTCTAAGTATAGCTTTCCTCTATGGGGCGACGCTATTGTTTGCGATGCACGGTGCTACAATTTTGGCAGTGTCCAGGCTTGGCGGAGATCGTGAGCTTGAACAGATATATGACAGAGGAACTGCTTCTGAAAGAGCTGCTCTCTTTTGGAGATGGACAATGGGTTTCAATGCATCAATGGAAGGTATTCATCGTTGGGCATGGTGGTTCGCAAT
BOUM	St.C	100 m	Otu045	BOUM_StC3-P18	TACGGGAACCTGTTCTACAATCCTTTCCATGCTCTAAGTATAGCTTTCCTCTATGGGGCGACGCTATTGTTTGCGATGCACGGTGCTACAATTTTGGCAGTGTCCAGGCTTGGCGGAGATCGTGAGCTTGAACAGATATATGACAGAGGAACTGCTTCTGAAAGAGCTGCTCTCTTTTGGAGATGGACAATGGGTTTCAATGCATCAATGGAAGGTATTCATCGTTGGGCATGGTGGTTCGCAAT
BOUM	St.C	100 m	Otu045	BOUM_StC3-P325	TACGGCAACCTGTTCTACAATCCTTTCCATGCTCTAAGTATAGCTTTCCTCTATGGGGCGACGCTATTGTTTGCGATGCACGGTGCTACGATTTTGGCAGTGTCCAGGCTTGGCGGAGATCGTGAGCTTGAACAGATATATGACAGAGGAACTGCTTCTGAAAGAGCTGCTCTCTTTTGGAGATGGACAATGGGTTTCAATGCATCAATGGAAGGTATTCATCGTTGGGCCTGGTGGTTCGCAAT
BOUM	St.1	50 m	Otu051	BOUM_St14-P224	TACGGGAACCTGTACTACAACCCGTTCCACTGTCTTTCGATCGTGTTCCTCTATGGCTCTGTCCTGCTGTTCTGCATGCATGGCGGCACCATTCTGGCGGTGACCCGCTATGGCGGCGACCGCGAGTTGGAACAGATCTATGACCGTGGCACAGCCACTGAACGTGCGGCTTTGTTCTGGCGCTGGACCATGGGCTTTAACGCCACCATGGAAGGCATCCACCGCTGGGCTTGGTGGTTTGCAAT
BOUM	St.21	5 m	Otu051	BOUM_St216-P293	TACGGGAACCTGTTCTACAACCCGTTCCACTGTCTTTCGATCGTGTTCCTTTATGGCTCTGTCCTGCTGTTCTGCATGCATGGCGGCACCATTCTGGCGGTGACCCGCTATGGCGGCGACCGCGAGTTGGAACAGATCTATGACCGTGGCACAGCCACTGAACGTGCGGCTTTGTTCTGGCGCTGGACCATGGGCTTTAACGCCACCATGGAAGGCATCCACCGCTGGGCATGGTGGTTCGCTAT
BOUM	St.21	5 m	Otu051	BOUM_St216-P381	TACGGGAACCTGTTCTACAACCCGTTCCACTGTCTTTCGATCGTGTTCCTTTATGGCTCTGTCCTGCTGTTCTGCATGCATGGCGGCACCATTCTGGCGGTGACCCGCTATGGCGGCGACCGCGAGTTGGAACAGATCTATGACCGTGGCACAGCCACTGAACGTGCGGCTTTGTTCTGGCGCTGGACCATGGGCTTTAACGCCACCATGGAAGGCATCCACCGCTGGGCATGGTGGTTTGCAAT
BOUM	St.C	100 m	Otu061	BOUM_StC3-CJ10	TACGGGAACCTGTTCTACAACCCATTCCACATGCGGAGCATTGTGTTCCTGTACGGCTCCGCGGTGCTGTTTGCGATGCACGGCGCAACGATCTTAGCGACCAGCCGTTATGGCGCAGACCGGGAGATCGATCAGATCACCGATCGCGGAACCGCAGCTGAGCGCGGCGCGCTGTTCTGGAGATGGAGCATGGGTTTCAACGCATCCATGGAATCCATCCACAGATGGGCGTGGTGGTTCGCAGT
BOUM	St.A	5 m	Otu080	BOUM_StA6-P161	TACGGGAACCTGTACTACAATCCGTTCCACGCGCTATCGATTGTGTTCCTTTATGGATCTGCGCTGCTCTTTGCGATGCACGGTGCAACGATCCTTGCGGTATCCCGTTTCGGCGGTGACCGTGAACTGGAACAAATCGCAGATCGAGGTACTGCTTCTGAACGCGCGGGCCTATTCTGGCGATGGACTATGGGTTTCAACGCCACAATGGAAGGCATTCATAGATGGGCTTGGTGGTTTGCAGT
BOUM	St.A	90 m	Otu083	BOUM_StA2-P146	TACGGGAACCTGTTCTACAACCCATTCCACATGCTCTCCATCGCGTTCCTGTATGGCTCTGCCGTGCTGTTCGCGATGCACGGCGCAACGATTCTGGCGACCAGCCGCTACGGCGCGGACCGGGAGATCGATCAGATCACCGATCGCGGTACGGCAGCTGAGCGCGGTGCGCTGTTCTGGAGATGGTGCATGGGCTTCAACGCATCCATGGAGTCTATCCACCGATGGGCATGGTGGTTCGCTGT
BOUM	St.C	5 m	Otu091	BOUM_StC7-P232	TACGGCAACCTGTTCTACAACACCTTCCACATGCTCCCCATTTTGTTCCTGTACGGCTCAGCGGTACTGTTTGCAATGCACGGTGCAACCATCCTAGCAACCAGCCGTTATGGCGCAGTCCGGGAGATCGATCAGATCACCGATCGCGGAACCGCCGCTGAGCGCGGCGCGCTGTTCTGGAGATGGAGCATGGGTTTCAACGCATCCATGGAATCCATCCACAAATGGGCGTGGTGGTTTGCCAT
BOUM	St.C	100 m	Otu092	BOUM_StC3-P336	TACGGGAACCTGTACTACAACCCATTCCATATGTGGAGCATCTTCTTCCTCTATGGATCAGCGGTCTTATTTGCGATGCACGGTGCTACAATTTTGGCGGTGTCCAGGCTTGGCGGAGATCGTGAGCTTGAACAGATATATGACAGAGGAACTGCTTCTGAAAGAGCTGCTCTCTTTTGGAGATGGACAATGGGTTTCAATGCATCAATGGAAGGTATTCATCGTTGGGCTTGGTGGTTCGCAAT
BOUM	St.C	5 m	Otu098	BOUM_StC7-CJ19	TACGGGAACCTGTTCTACAATCCGTTCCACGCTTTGAGCATTGCGTTCCTTTATGGATCCGCACTCCTCTTTGCGATGCACGGTGCAACAATCCTCGCTGTCAGCCGCTTCGGTGGTGAGCGTGAGATCGAGCAGATTGTTGATCGCGGAACAGCCTCTGAACGGGCCGCACTGTTCTGGCGCTGGACCATGGGCTTCAACGCCACGATGGAAGGCACTCACCGCTGGGCCTGGTGGTTCGCCAT
MALINA	st360	3m	Otu001	016_st360_3m_MALINA_PufM_ADN	GGGAACCTGTTCTACAACCCGTTCCACGCACTATCCATTGTGTTTTTGTACGGTGCTGTCTTGTTGTTTGCGATGCACGGCGCCACGATCTTGGCTGTTACACGCTACGGCGGTGAGCGCGAGATCGAGCAAATTGTTGACCGCGGTACGGCTTCCGAGCGCGCCGCCCTCTTCTGGCGCTGGACCATGGGCTATAACGCCACGATGGAATCCATTCACCGCTGGGCCTGGTGG
MALINA	st360	3m	Otu001	019_st360_3m_MALINA_PufM_ADN	GGGAACCTGTTCTACAACCCGTTCCACGCACTATCCATTGTGTTTTTGTACGGTGCTGTCTTATTGTTTGCGATGCACGGCGCCACGATCCTGGCTGTTACACGCTACGGCGGTGAGCGCGAGATCGAGCAAATCGTTGACCGCGGTACGGCTTCCGAGCGCGCCGCCCTCTTCTGGCGCTGGACCATGGGCTATAACGCCACGATGGAATCCATTCACCGCTGGGCTTGGTGG
MALINA	st360	3m	Otu001	022_st360_3m_MALINA_PufM_ADN	GGGAACCTGTTCTACAACCCGTTCCACGCACTATCCATTGTGTTTTTGTACGGTGCTGTCTTGTTGTTTGCGATGCACGGCGCCACGATCCTGGCTGTTACACGCTACGGCGGTGAGCGCGAGATCGAGCAAATCGTTGACCGCGGTACGGCTTCCGAGCGCGCCGCCCTCTTCTGGCGCTGGACCATGGGCTATAACGCCACGATGGAATCCATTCACCGCTGGGCTTGGTGG
MALINA	st360	60m	Otu001	060_st360_60m_MALINA_PufM_ADN	GGGAACCTGTTCTACAACCCGTTCCACGCACTATCCATTGTGTTTTTGTACGGTGCTGTCTTGTTGTTTGCGATGCACGGCGCCACGATCCTGGCTGTTACACGCTACGGCGGTGAGCGCGAGATCGAGCAAATCGTTGACCGCGGTACGGCTTCCGAGCGCGCCGCCCTCTTCTGGCGCTGGACCATGGGCTATAACGCCACGATGGAATCCATTCACCGCTGGGCCTGGTGG
MALINA	st360	60m	Otu001	063_st360_60m_MALINA_PufM_ADN	GGGAACCTGTACTACAACCCGTTCCACGCACTATCCATTGTGTTTTTATACGGTGCTGTCTTGTTGTTTGCGATGCACGGCGCCACGATCCTGGCTGTTACACGCTACGGCGGTGAGCGCGAGATCGAGCAAATTGTTGATCGCGGTACGGCTTCCGAGCGCGCCGCCCTCTTCTGGCGCTGGACCATGGGCTATAACGCCACGATGGAATCCATTCACCGCTGGGCTTGGTGG
MALINA	st398	0m	Otu001	102_st398_0m_MALINA_PufM_ADN	GGCAACCTGTACTACAACCCGTTCCACGCACTATCCATTGTGTTTTTATACGGTGCTGTCTTGTTGTTTGCGATGCACGGCGCCACGATCCTGGCTGTTACACGCTACGGCGGTGAGCGCGAGATCGAGCAAATTGTTGATCGCGGTACGGCTTCCGAGCGCGCCGCCCTCTTCTGGCGCTGGACCATGGGCTATAACGCCACGATGGAATCCATTCACCGCTGGGCCTGGTGG
MALINA	st398	0m	Otu001	104_st398_0m_MALINA_PufM_ADN	GGCAACCTGTTCTACAACCCGTTCCACGCACTATCCATTGTGTTTTTATACGGTGCTGTCTTGTTGTTTGCGATGCACGGCGCCACGATCCTGGCTGTTACACGCTACGGCGGTGAGCGCGAGATCGAGCAAATTGTTGATCGCGGTACGGCTTCCGAGCGCGCCGCCCTCTTCTGGCGCTGGACCATGGGCTATAACGCCACGATGGAATCCATTCACCGCTGGGCTTGGTGG
MALINA	st398	0m	Otu001	109_st398_0m_MALINA_PufM_ADN	GGGAACCTGTTCTACAACCCGTTCCACGCACTATCCATTGTGTTTTTATACGGTGCTGTCTTGTTGTTTGCGATGCACGGCGCCACGATCCTGGCTGTTACACGCTACGGCGGTGAGCGCGAGATCGAGCAAATTGTTGATCGCGGTACGGCTTCCGAGCGCGCCGCCCTCTTCTGGCGCTGGACCATGGGCTATAACGCCACGATGGAATCCATTCACCGCTGGGCGTGGTGG
MALINA	st398	0m	Otu001	110_st398_0m_MALINA_PufM_ADN	GGCAACCTGTACTACAACCCGTTCCACGCACTATCCATTGTGTTTTTGTACGGTGCTGTCTTGTTGTTTGCGATGCACGGCGCCACGATCCTGGCTGTTACACGCTACGGCGGTGAGCGCGAGATCGAGCAAATTGTTGATCGCGGTACGGCTTCCGAGCGCGCCGCCCTCTTCTGGCGCTGGACCATGGGCTATAACGCCACGATGGAATCCATTCACCGCTGGGCATGGTGG
MALINA	st398	0m	Otu001	111_st398_0m_MALINA_PufM_ADN	GGGAACCTGTTCTACAACCCGTTCCACGCACTATCCATTGTGTTTTTGTACGGTGCTGTCTTGTTGTTTGCGATGCACGGCGCCACGATCCTGGCTGTTACACGCTACGGCGGTGAGCGCGAGATCGAGCAAATTGTTGACCGCGGTACGGCTTCCGAGCGCGCCGCCCTCTTCTGGCGCTGGACCATGGGCTATAACGCCACGATGGAATCCATTCACCGCTGGGCCTGGTGG
MALINA	st398	0m	Otu001	117_st398_0m_MALINA_PufM_ADN	GGGAACCTGTTCTACAACCCGTTCCACGCACTATCCATTGTGTTTTTGTACGGTGCTGTCTTGTTGTTTGCGATGCACGGCGCCACGATCTTGGCTGTTACACGCTACGGCGGTGAGCGCGAGATCGAGCAAATTGTTGACCGCGGTACGGCTTCCGAGCGCGCCGCCCTCTTCTGGCGCTGGACCATGGGCTATAACGCCACGATGGAATCCATTCACCGCTGGGCTTGGTGG
MALINA	st398	0m	Otu001	118_st398_0m_MALINA_PufM_ADN	GGCAACCTGTTCTACAACCCGTTCCACGCACTATCCATTGTGTTTTTGTACGGTGCTGTCTTGTTGTTTGCGATGCACGGCGCCACGATCTTGGCTGTTACGCGCTACGGCGGTGAGCGCGAGATCGAGCAAATTGTTGACCGCGGTACGGCTTCCGAGCGCGCCGCCCTCTTCTGGCGCTGGACCATGGGCTATAACGCCACGATGGAATCCATTCACCGCTGGGCTTGGTGG
MALINA	st398	0m	Otu001	119_st398_0m_MALINA_PufM_ADN	GGCAACCTGTACTACAACCCGTTCCACGCACTATCTATTGTGCTTTTATACGGTGCTGTCTTGTTGTTTGCGATGCACGGCGCCACGATCCTGGCTGTTACACGCTACGGCGGTGAGCGCGAGATCGAGCAAATTGTTGATCGCGGTACGGCTTCCGAGCGCGCCGCCCTCTTCTGGCGCTGGACCATGGGCTATAACGCCACGATGGAATCCATTCACCGCTGGGCTTGGTGG
MALINA	st398	0m	Otu001	120_st398_0m_MALINA_PufM_ADN	GGCAACCTGTTCTACAACCCGTTCCACGCACTATCCATTGTGTCTTTGTACGGTGCTGTCTTGTTGTTTGCGATGCACGGCGCCACGATCCTGGCTGTTACACGCTACGGCGGTGAGCGCGAGATCGAGCAAATTGTTGATCGCGGTACGGCTTCCGAGCGCGCCGCCCTCTTCTGGCGCTGGACCATGGGCTATAACGCCACGATGGAATCCATTCACCGCTGGGCCTGGTGG
MALINA	st398	0m	Otu001	125_st398_0m_MALINA_PufM_ADN	GGCAACCTGTTCTACAACCCGTTCCACGCACTATCCATTGTGTTTTTGTACGGTGCTGTCTTGTTGTTTGCGATGCACGGCGCCACGATCTTGGCTGTTACACGCTACGGCGGTGAGCGCGAGATCGAGCAAATTGTTGACCGCGGTACGGCTTCCGAGCGCGCCGCCCTCTTCTGGCGCTGGACCATGGGCTATAACGCCACGATGGAATCCATTCACCGCTGGGCTTGGTGG
MALINA	st398	0m	Otu001	127_st398_0m_MALINA_PufM_ADN	GGCAACCTGTACTACAACCCGTTCCACGCACTATCCATTGTGTCTTTGTACGGTGCTGTCTTGTTGTTTGCGATGCACGGCGCCACGATCCTGGCTGTTACACGCTACGGCGGTGAGCGCGAGATCGAGCAAATTGTTGATCGCGGTACGGCTTCCGAGCGCGCCGCCCTCTCCTGGCGCTGGACCATGGGCTATAACGCCACGATGGAATCCATTCACCGCTGGGCGTGGTGG
MALINA	st694	0m	Otu001	133_st694_0m_MALINA_PufM_ADN	GGCAACCTGTTCTACAACCCGTTCCACGCACTATCCATTGTGTTTTTGTACGGTGCTGTCTTGTTGTTTGCGATGCACGGCGCCACGATCCTGGCTGTTACACGCTACGGCGGTGAGCGCGAGATCGAGCAAATTGTTGATCGCGGTACGGCTTCCGAGCGCGCAGCCCTCTTCTGGCGCTGGACCATGGGCTATAACGCCACGATGGAATCGATTCACCGCTGGGCATGGTGG
MALINA	st694	0m	Otu001	135_st694_0m_MALINA_PufM_ADN	GGGAACCTGTTCTACAACCCGTTCCACGCACTATCCATTGTGCTTTTATACGGTGCTGTCTTGTTGTTTGCGATGCACGGCGCCACGATCCTGGCTGTTACACGCTACGGCGGTGAGCGCGAGATCGAGCAAATTGTTGATCGCGGTACGGCTTCCGAGCGCGCCGCCCTCTTCTGGCGCTGGACCATGGGCTATAACGCCACGATGGAATCCATTCACCGCTGGGCTTGGTGG
MALINA	st694	0m	Otu001	136_st694_0m_MALINA_PufM_ADN	GGGAACCTGTTCTACAACCCGTTCCACGCACTATCCATTGTGTTTTTGTACGGTGCTGTCTTGTTGTTTGCGATGCACGGCGCCACGATCCTGGTTGTTACACGCTACGGCGGTGAGCGCGAGATCGAGCAAATTGTTGATCGCGGTACGGCTTCCGAGCGCGCCGCCCTCTTCTGGCGCTGGACCATGGGCTATAACGCCACGATGGAATCCATTCACCGCTGGGCATGGTGG
MALINA	st694	0m	Otu001	141_st694_0m_MALINA_PufM_ADN	GGCAACCTGTACTACAACCCGTTCCACGCACTATCCATTGTGTTTTTGTACGGTGCTGTCTTGTTGTTTGCGATGCACGGCGCCACGATCCTGGCTGTTACACGCTACGGCGGTGAGCGCGAGATCGAGCAAATCGTTGACCGCGGTACGGCTTCCGAGCGCGCCGCCCTCTTCTGGCGCTGGACCATGGGCTATAACGCCACGATGGAATCCATTCACCGCTGGGCTTGGTGG
MALINA	st694	0m	Otu001	142_st694_0m_MALINA_PufM_ADN	GGCAACCTGTACTACAACCCATTCCACGCACTATCCATTGTGTTTTTGTACGGTGCTGTCTTGTTGTTTGCGATGCACGGCGCCACGATCCTGGCTGTCACACGCTACGGCGGTGAGCGCGAGATCGAGCAAATCGTTGACCGCGGTACGGCTTCCGAGCGCGCCGCCCTCTTCTGGCGCTGGACCATGGGCTATAACGCCACGATGGAATCCATTCACCGCTGGGCATGGTGG
MALINA	st694	0m	Otu001	143_st694_0m_MALINA_PufM_ADN	GGGAACCTGTTCTACAACCCGTTCCACGCACTATCCATTGTGTTTTTGTACGGTGCTGTCTTGTTGTTTGCGATGCACGGCGCCACGATCCTGGCTGTTACACGCTACGGCGGTGAGCGCGAGATCGAGCAAATTGTTGATCGCGGTACGGCTTCCGAGCGCGCCGCCCTCTTCTGGCGCTGGACCATGGACTATAACGCCACGATGGAATCCATTCACCGCTGGGCCTGGTGG
MALINA	st694	0m	Otu001	144_st694_0m_MALINA_PufM_ADN	GGCAACCTGTTCTACAACCCGTTCCACGCACTATCCATTGTGTTTTTATACGGTGCTGTCTTGTTGTTTGCGATGCACGGCGCCACGATCCTGGCTGTTACACGCTACGACGGTGAGCGCGAGATCGAGCAAATTGTTGATCGAGGTACGGCTTCCGAGCGCGCCGCCCTCTTCTGGCGCTGGACCATGGGCTATAACGCCACGATGGAATCCATTCACCGCTGGGCCTGGTGG
MALINA	st680	45m	Otu001	173_st680_45m_MALINA_PufM_ADN	GGCAACCTGTTCTACAACCCGTTCCACGCACTATCCATTGTGTTTTTATACGGTGCTGTCTTGTTGTTTGCGATGCACGGCGCCACGATCCTGGCTGTTACACGCTACGGCGGTGAGCGCGAGATCGAGCAAATTGTTGATCGCGGTACAGCTTCCGAGCGCGCCGCCCTCTTCTGGCGCTGGACCATGGGCTATAACGCCACGATGGAATCCATTCACCGCTGGGCCTGGTGG
MALINA	st680	45m	Otu001	174_st680_45m_MALINA_PufM_ADN	GGCAACCTGTTCTACAACCCGTTCCACGCACTATCCATTGTGTTTTTGTACGGTGCTGTCTTGTTGTTTGCGATGCACGGCGCCACGATCCTGGCTGTTACACGCTACGGCGGTGAGCGCGAGATCGAGCAAATCGTTGACCGCGGTACGGCTTCCGAGCGCGCCGCCCTCTTCTGGCGCTGGACCATGGGCTATAACGCCACGATGGAATCCATTCACCGCTGGGCATGGTGG
MALINA	st680	45m	Otu001	176_st680_45m_MALINA_PufM_ADN	GGGAACCTGTTCTACAACCCGTTCCACGCACTATCCATTGTGTTTTTGTACGGTGCTGTCTTGTTGTTTGCGATGCACGGCGCCACGATCCTGGCTGTTACACGCTACGGCGGTGAGCGCGAGATCGAGCAAATCGTTGACCGCGGTACGGCTTCCGAGCGCGCCGCCCTCTTCTGGCGCTGGACCATGGGCTATAACACCACGATGGAATCCATTCACCGCTGGGCTTGGTGG
MALINA	st680	45m	Otu001	183_st680_45m_MALINA_PufM_ADN	GGCAACCTGTACTACAACCCATTCCACGCACTATCCATTGTGTTTTTGTACGGTGCTGTCTTGTTGTTTGCGATGCACGGCGCCACGATCCTGGCTGTTACACGCTACGGCGGTGAGCGCGAGATCGAGCAAATCGTTGACCGCGGTACGGCTTCCGAGCGCGCCGCCCTCTTCTGGCGCTGGACCATGGGCTATAACGCCACGATGGAATCCATTCACCGCTGGGCCTGGTGG
MALINA	st680	45m	Otu001	184_st680_45m_MALINA_PufM_ADN	GGGAACCTGTTCTACAACCCGTTCCACGCACTATCCATTGTGTTTTTGTACGGTGCTGTCTTGTTGTTTGCGATGCACGGCGCCACGATCCTGGCTGTTACACGCTACGGCGGTGAGCGCGAGATCGAGCAAATCGTTGACCGCGGTACGGCTTCCGAGCGCGCCGCCCTCTTCTGGCGCTGGACCATGGGCTATAACGCCACGATGGAATCCATTCACCGCTGGGCTTGGTGG
MALINA	st680	45m	Otu001	196_st680_45m_MALINA_PufM_ADN	GGCAACCTGTTCTACAACCCATTCCACGCACTATCCATTGTGTTTTTGTACGGTGCTGTCTTGTTGTTTGCGATGCACGGCGCCACGATCCTGGCTGTTACACGCTACGGCGGTGAGCGCGAGATCGAGCAAATCGTTGACCGCGGTACGGCTTCCGAGCGCGCCGCCCTCTTCTGGCGCTGGACCATGGGCTATAACGCCACGATGGAATCCATTCACCGCTGGGCCTGGTGG
MALINA	st680	45m	Otu001	200_st680_45m_MALINA_PufM_ADN	GGCAACCTGTTCTACAACCCGTTCCACGCACTATCCATTGTGTTTTTATACGGTGCTGTCTTGTTGTTTGCGATGCACGGCGCCACGATCCTGGCTGTTACACGCTACGGCGGTGAGCGCGAGATCGAGCAAATTGTTGATCGCGGTACGGCTTCCGAGCGCGCCGCCCTCTTCTGGCGCTGGACCATGGGCTATAACGCCACGATGGAATCCATTCACCGCTGGGCATGGTGG
MALINA	st680	45m	Otu001	202_st680_45m_MALINA_PufM_ADN	GGCAACCTGTTCTACAACCCATTCCACGCACTATCCATTGTGTTTTTGTGCGGTGCTGTCTTGTTGTTTGCGATGCACGGCGCCACGATCCTGGCTGTTACACGCTACGGCGGTGAGCGCGAGATCGAGCAAGTCGTTGACCGCGGTACGGCTTCCGAGCGCGCCGCCCTCTTCTGGCGCTGGACCATGGGCTATAACGCCACGATGGAATCCATTCACCGCTGGGCCTGGTGG
MALINA	st680	3m	Otu001	205_st680_3m_MALINA_PufM_ADN	GGGAACCTGTTCTACAACCCGTTCCACGCACTATCCATTGTGTTTTTGTTCGGTGCTGTCTTGTTGTTTGCGATGCACGGCGCCACGATCCTGGCTGTTACACGCTACGGCGGTGAGCGCGAGATCGAGCAAATCGTTGACCGCGGTACGGCTTCCGAGCGCGCCGCCCTCTTCTGGCGCTGGACCATGGGCTATAACGCCACGATGGAATCCATTCACCGCTGGGCCTGGTGG
MALINA	st680	3m	Otu001	208_st680_3m_MALINA_PufM_ADN	GGCAACCTGTTCTACAACCCGTTCCACGCACCATCCATTGTGTTTTTGTACGGTGCTGCCTTGTTGTTTGCGATGCACGGCGCCACGATCCTGGCTGTTACACGCTACGGCGGTGAGCGCGAGATCGAGCAAATTGTTGATCGCGGTACGGCTTCCGAGCGCGCCGCCCTCTTCTGGCGCTGGACCATGGGCTATAACGCCACGATGGAATCCATTCACCGCTGGGCCTGGTGG
MALINA	st680	3m	Otu001	209_st680_3m_MALINA_PufM_ADN	GGGAACCTGTTCTACAACCCGTTCCTCGCACTATCCATTGTGTTTTTGTACGGTGCTGTCTTGTTGTTTGCGATGCACGGCGCCACGATCCTGGCTGTTACACGCTACGGCGGTGAGCGCGAGATCGAGCAAATCGTTGACCGCGGTACGGCTTCCGAGCGCGCCGCCCTCTTCTGGCGCTGGACCATGGGCTATAACGCCACGATGGAATCCATTCACCGCTGGGCATGGTGG
MALINA	st680	3m	Otu001	210_st680_3m_MALINA_PufM_ADN	GGGAACCTGTTCTACAACCCGTTCTACGCACTATCCATTGTGTTTTTGTACGGTGCTGTCTTGTTGTTTGCGATGCACGGCGCCACGATCCTGGCTGTTACACGCTACGGCGGTGAGCGCGAGATCGAGCAAATCGTTGACCGCGGTACGGCTTCCGAGCGCGCCGCCCTCTTCTGGCGCTGGACCATGGGCTATAACGCCACGATGGAATCCATTCACCGCTGGGCTTGGTGG
MALINA	st680	3m	Otu001	211_st680_3m_MALINA_PufM_ADN	GGGAACCTGTTCTACAACCCGTTCCACGCACTATCCATTGTGTTTTTATACGGTGCTGTCTTGTTGTTTGCGATGCACGGCGCCACGATCCTGGCTGTTACACGCTACGGCGGTGAGCGCGAGATCGAGCAAATTGTTGATCGCGGTACGGCTTCCGAGCGCGCCGCCCTCTTCTGGCGCTGGACCATGGGCCATAACGCCACGATGGAATCCACTCACCGCTGGGCATGGTGG
MALINA	st680	3m	Otu001	213_st680_3m_MALINA_PufM_ADN	GGCAACCTGTTCTACAACCCATTCCACGCACTATCCATTGTGTTTTTGTACGGTGCTGTCTTGTTGTTTGCGATGCACGGCGCCACGATCCTGGCTGTTACACGCTACGGCGGTGAGCGCGAGATCGAGCAAATCGTTGACCGCGGTACGGCTTCCGAGCGCGCCGCCCTCTTCTGGCGCTGGACCATGGGCTATAACGCCACGATGGAATCCATTCACCGCTGGGCGTGGTGG
MALINA	st680	3m	Otu001	216_st680_3m_MALINA_PufM_ADN	GGGAACCTGTTCTACAACCCGTTCCACACACTATCCATTGTGTTTTTGTACGGTGCTGTCTTGTTGTTTGCGATGCACGGCGCCACGATCCTGGCTGTTACACGCTACGGCGGTGAGCGCGAGATCGAGCAAATTGTTGATCGCGGTACGGCTTCCGAGCGCGCCGCCCTCTTCTGGCGCTGGACCATGGGCTATAACGCCACGATGGAATCCATTCACCGCTGGGCCTGGTGG
MALINA	st680	3m	Otu001	218_st680_3m_MALINA_PufM_ADN	GGGAACCTGTTCTACAACCCGTTCCACGCACTATCCATTGTGTTTTTGTACGGTGCTGTCTTGTTGTTTGCGATGCACGGCGCCACGATCCTGGCTGTTACACGCTACGGCGGTGAGCGCGAGATCGAGCAAATCGTTGACCGCGGTACGGCTTCCGAGCGCGCCGCCCTCTTCTGGCGCTGGACCATGGGCTATAACGCCACGATGGAATCCATTCACCGCTGGGCCTGGTGG
MALINA	st680	3m	Otu001	219_st680_3m_MALINA_PufM_ADN	GGCAACCTGTACTACAACCCGTTCCACGCACTATCCATTGTGTTTTTGTACGGTGCTGTCTTGTTGTTTGCGATGCACGGCGCCACGATCCTGGCTGTTACACGCTACGGCGGTGAGCGCGAGATCGAGCAAATCGTTGACCGCGGTACGGCTTCCGAGCGCGCCGCCCTCTTCTGGCGCTGGACCATGGGCTATAACGCCACGATGGAATCCATTCACCGCTGGGCTTGGTGG
MALINA	st680	3m	Otu001	222_st680_3m_MALINA_PufM_ADN	GGGAACCTGTTCTACAACCCGTTCCACGCACTATCCATTGTGTTTTTGTACGGTGCTGTCTTGTTGTTTGCGATGCACGGCGCCACGATCCTGGCTGTTACACGCTACGGCGGTGAGCGCGAGATCGAGCAAATTGTTGATCGCGGTACGGCTTCCGAGCGCGCCGCCCTCTTCTGGCGCTGGACCATGGGCTATAACGCCACGATGGAATCCATTCACCGCTGGGCTTGGTGG
MALINA	st680	3m	Otu001	223_st680_3m_MALINA_PufM_ADN	GGGAACCTGTTCTACAACCCGTTCCACGCACTATCCATTGTGTTTTTGTACGGTGCTGTCTTGTTGTTTGCGATGCACGGCGCCACGATCTTGGCTGTTACACGCTACGGCGGTGAGCGCGAGATCGAGCAAATTGTTGACCGCGGTACGGCTTCCGAGCGCGCCGCCCTCTTCTGGCGCTGGACCATGGGCTATAACGCCACGATGGAATCCATTCACCGCTGGGCATGGTGG
MALINA	st680	3m	Otu001	224_st680_3m_MALINA_PufM_ADN	GGGAACCTGTACTACAACCCATTCCACGCACTATCCATTGTGTTTTTGTACGGCGCTGTCTTGTTGTTTGCGATGCACGGCGCCACGATCCTGGCTGTTACACGCTACGGCGGTGAGCGCGAGATCGAGCAAATCGTTGACCGCGGTACGGCTTCCGAGCGCGCCGCCCTCTTCTGGCGCTGGACCATGGGCTATAACGCCACGATGGAATCCATTCACCGCTGGGCGTGGTGG
MALINA	st680	3m	Otu001	225_st680_3m_MALINA_PufM_ADN	GGGAACCTGTTCTACAACCCGTTCCACGCACTATCCATTGTGTTTTTGTACGGTGCTGTCTTATTGTTTGCGATGCACGGCGCCACGATCCTGGCTGTTACACGCTACGGCGGTGAGCGCGAGATCGAGCAAATCGTTGACCGCGGTACGGCTTCCGAGCGCGCCGCCCTCTTCTGGCGCTGGACCATGGGCTATAACGCCACGATGGAATCCATTCACCGCTGGGCTTGGTGG
MALINA	st680	3m	Otu001	227_st680_3m_MALINA_PufM_ADN	GGGAACCTGTTCTACAACCCGTTCCACGCACTATCCATTGTGTTTTTGTACGGTGCTGTCTTGTTGTTTGCGATGCACGGCGCCACGATCCTGGCTGTTACACGCTACGGCGGTGAGCGCGAGATCGAGCAAATTGTTGATCGCGGTACGGCTTCCGAGCGCGCCGCCCTCTTCTGGCGCTGGACCATGGGCTATAACGCCACGATGGAATCCACTCACCGCTGGGCCTGGTGG
MALINA	st680	3m	Otu001	228_st680_3m_MALINA_PufM_ADN	GGGAACCTGTTCTACAACCCGTTCCACGCACTATCCATTGTGTTTTTGTACGGTGCTGTCTTGTTGTTTGCGATGCACGGCGCCACGATCCTGGCTGTTACACGCTACGGCGGTGAGCGCGAGATCGAGCAAATTGTTGATCGCGGTACGGCTTCCGAGCGCGCCGCCCTCTTCTGGCGCTGGACCATGGGCTGTAACGCCACGATGGAATCCATTCACCGCTGGGCATGGTGG
MALINA	st680	3m	Otu001	230_st680_3m_MALINA_PufM_ADN	GGGAACCTGTACTACAACCCATTCCACGCACTATCCATTGTGTATTTGTACGGTGCTGTCTTGTTGTTTGCGATGCACGGCGCCACGATCCTGGCTGTTACACGCTACGGCGGTGAGCGCGAGATCGAGCAAATCGTTGACCGCGGTACGGCTTCCGAGCGCGCCGCCCTCTTCTGGCGCTGGACCATGGGCTATAACGCCACGATGGAATCCATTCACCGCTGGGCTTGGTGG
MALINA	st680	3m	Otu001	231_st680_3m_MALINA_PufM_ADN	GGCAACCTGTACTACAACCCGTTCCCCGCACTATCCATTGTGTTTTTGTACGGTGCTGTCTTGTTGTTTGCGATGCACGGCGCCACGATCCTGGCTGTTACACGCTACGGCGGTGAGCGCGAGATCGAGCAAATCGTTGACCGCGGTACGGCTTCCGAGCGCGCCGCCCTCTTCTGGCGCTGGACCATGGGCTATAACGCCACGATGGAATCCATTCACCGCTGGGCCTGGTGG
MALINA	st680	3m	Otu001	232_st680_3m_MALINA_PufM_ADN	GGGAACCTGTTCTACAACCCGTTCCACGCACTATCCATTGTGTTTTTGTACGGTGCTGTCTTGTTGTTTGCGATGCACGGCGCCACGATCCTGGCTGTTACACGCTACGGCGGTGAGCGCGAGATCGAGCAAATTGTTGATCGCGGTACGGCTTCCGAGCGCGCCGCCCTCTTCTGGCGCTGGACCATGGGCTATAACGCCACGATGGAATCCATTCACCGCTGGGCCTGGTGG
MALINA	st620	80m	Otu001	234_st620_80m_MALINA_PufM_ADN	GGCAACCTGTTCTACAACCCGTTCCACGCACTATCCATTGTGTTTTTATACGGTGCTGTCTTGTTGTTTGCGATGCACGGCGCCACGATCCTGGCTGTTACACGCTACGGCGGTGAGCGCGAGATCGAGCAAATTGTTGATCGCGGTACGGCTTCCGAGCGCGCCGCCCTCTTCTGGCGCTGGACCATGGGCTATAACGCCACGATGGAATCCATTCACCGCTGGGCATGGTGG
MALINA	st620	80m	Otu001	237_st620_80m_MALINA_PufM_ADN	GGGAACCTGTACTACAACCCGTTCCACGCACTATCCATTGTGTTTTTATACGGTGCTGTCTTGTTGTTTGCGATGCACGGCGCCACGATCCTGGCTGTTACACGCTACGGCGGTGAGCGCGAGATCGAGCAAATTGTTGATCGCGGTACGGCTTCCGAGCGCGCCGCCCTCTTCTGGCGCTGGACCATGGGCTATAACGCCACGATGGAATCCATTCACCGCTGGGCCTGGTGG
MALINA	st620	80m	Otu001	247_st620_80m_MALINA_PufM_ADN	GGGAACCTGTTCTACAACCCATTCCACGCACTATCCATTGTGTTTTTGTACGGTGCTGTCTTGTTGTTTGCGATGCACGGCGCCACGATCCTGGCTGTTACACGCTACGGCGGTGAGCGCGAGATCGAGCAAATTGTTGATCGCGGTACGGCTTCCGAGCGCGCCGCCCTCTTCTGGCGCTGGACCATGGGCTATAACGCCACGATGGAATCCATTCACCGCTGGGCATGGTGG
MALINA	st620	80m	Otu001	248_st620_80m_MALINA_PufM_ADN	GGGAACCTGTTCTACAACCCATTCCACGCACTATCCATTGTGTTTTTGTACGGTGCTGTCTTGTTGTTTGCGATGCACGGCGCCACGATCCTGGCTGTTACACGCTACGGCGGTGAGCGCGAGATCGAGCAAATCGTTGACCGCGGTACGGCTTCCGAGCGCGCCGCCCTCTTCTGGCGCTGGACCATGGGCTATAACGCCACGATGGAATCCATTCACCGCTGGGCGTGGTGG
MALINA	st620	80m	Otu001	250_st620_80m_MALINA_PufM_ADN	GGCAACCTGTACTACAACCCGTTCCACGCACTATCCATTGTGTTTTTATACGGTGCTGTCTTGTTGTTTGCGATGCACGGCGCCACGATCCTGGCTGTTACACGCTACGGCGGTGAGCGCGAGATCGAGCAAATTGTTGATCGCGGTACGGCTTCCGAGCGCGCCGCCCTCTTCTGGCGCTGGACCATGGGCTATAACGCCACGATGGAATCCATTCACCGCTGGGCATGGTGG
MALINA	st620	80m	Otu001	254_st620_80m_MALINA_PufM_ADN	GGGAACCTGTTCTACAACCCATTCCACGCACTATCCATTGTGTTTTTGTACGGTGCTGTCTTGTTGTTTGCGATGCACGGCGCCACGATCCTGGCTGTTACACGCTACGGCGGTGAGCGCGAGATCGAGCAAATCGTTGACCGCGGTACGGCTTCCGAGCGCGCCGCCCTCTTCTGGCGCTGGACCATGGGCTATAACGCCACGATGGAATCCATTCACCGCTGGGCTTGGTGG
MALINA	st620	80m	Otu001	256_st620_80m_MALINA_PufM_ADN	GGGAACCTGTTCTACAACCCGTTCCACGCACTATCCATTGTGTCTTTATACGGTGCTGTCTTGTTGTTTGCGATGCACGGCGCCACGATCCTGGCTGTTACACGCTACGGCGGTGAGCGCGAGATCGAGCAAATTGTTGATCGCGGTACGGCTTCCGAGCGCGCCGCCCTCTTCTGGCGCCGGACCATGGGCTATAACGCCACGATGGAATCCATTCACCGCTGGGCATGGTGG
MALINA	st620	80m	Otu001	257_st620_80m_MALINA_PufM_ADN	GGGAACCTGTTCTACAACCCATTCCACGCACTATCCATTGTGTTTTTGTACGGTGCTGTCTTGTTGTTTGCGATGCACGGCGCCACGATCCTGGCTGTTACACGCTACGGCGGTGAGCGCGAGATCGAGCAAATCGTTGACCGCGGTACGGCTTCCGAGCGCGCCGCCCTCTTCTGGCGCTGGACCATGGGCTATAACGCCACGATGGAATCCATTCACCGCTGGGCGTGGTGG
MALINA	st620	3m	Otu001	261_st620_3m_MALINA_PufM_ADN	GGGAACCTGTTCTACAACCCATTCCACGCACTATCCATTGTGTTTTTGTACGGTGCAGTCTTGTTGTTTGCGATGCACGGCGCCACGATCCTGGCTGTTACACGCTACGGCGGTGAGCGCGAGATCGAGCAAATTGTTGATCGCGGTACGGCTTCCGAGCGCGCCGCCCTCTTCTGGCGCTGGACCATGGGCTATAACGCCACGATGGAATCCATTCACCGCTGGGCCTGGTGG
MALINA	st620	3m	Otu001	263_st620_3m_MALINA_PufM_ADN	GGCAACCTGTTCTACAACCCGTTCCACGCACTATCCATTGTGTTTTTGTACGGTGCTGTCTTGTTGTTTGCGATGCACGGCGCCACAATCCTGGCTGTTACACGCTACGGCGGTGAGCGCGAGATCGAGCAAATTGTTGATCGCGGTACGGCTTCCGAGCGCGCCGCCCTCTTCTGGCGCTGGACCATGGGCTATAACGCCACGATGGAATCCATTCACCGCTGGGCGTGGTGG
MALINA	st620	3m	Otu001	264_st620_3m_MALINA_PufM_ADN	GGCAACCTGTTCTACAACCCGTTCCACGCACTATCCATTGTGTTTTTGTACGGTGCTGTCTTGTTGTTTGCGATGCACGGCGCCACGATCCTGGCTGTTACACGCTACGGCGGTGAGCGCGAGATCGAGCAAATTGTTGATCGCGGTACGGCTTCCGAGCGCGCAGCCCTCTTCTGGCGCTGGACCATGGGCTATAACGCCACGATGGAATCGATTCACCGCTGGGCCTGGTGG
MALINA	st620	3m	Otu001	267_st620_3m_MALINA_PufM_ADN	GGCAACCTGTTCTACAACCCGTTCCACGCACTATCCATTGTGTTTTTGTACGGTGCTGTCTTGTTGTTTGCGATGCACGGCGCCACGATCCTGGCTGTTACACGCTACGGCGGTGAGCGCGAGATCGAGCAAATTGTTGATCGCGGTACGGCTTCCGAGCGCGCCGCCCTCTTCTGGCGCTGGACCATGGGCTATAACGCCACGATGGAATCCATTCACCGCTGGGCATGGTGG
MALINA	st620	3m	Otu001	271_st620_3m_MALINA_PufM_ADN	GGGAACCTGTTCTACAACCCGTTCCACGCACTATCCATTGTGTTTTTATACGGTGCTGTCTTGTTGTTTGCGATGCACGGCGCCACGATCCTGGCTGTTACACGCTACGGCGGTGAGCGCGAGATCGAGCAAATTGTTGATCGCGGTACGGCTTCCGAGCGCGCCGCCCTCTTCTGGCGCTGGACCATGGGCTATAACGCCACGATGGAATCCATTCACCGCTGGGCATGGTGG
MALINA	st620	3m	Otu001	273_st620_3m_MALINA_PufM_ADN	GGGAACCTGTTCTACAACCCATTCCACGCACTATCCATTGTGTTTTTGTACGGTGCTGTCTTGTTGTTTGCGATGCACGGCGCCACGATCCTGGCTGTTACACGCTACGGCGGTGAGCGCGAGATCGAGCAAATCGTTGACCGCGGTACGGCTTCCGAGCGCGCCGCCCTCTTCTGGCGCTGGACCATGGGCTTTAACGCTACGATGGAATCCATTCACCGCTGGGCATGGTGG
MALINA	st620	3m	Otu001	278_st620_3m_MALINA_PufM_ADN	GGCAACCTGTTCTACAACCCATTCCACGCACTATCCATTGTGTTTTTGTACGGTGCTGTCTTGTTGTTTGCGATGCACGGCGCCACGATCCTGGCTGTTACACGCTACGGCGGTGAGCGCGAGATCGAGCAAATTGTTGATCGCGGTACGGCTTCCGAGCGCGCCGCCCTCTTCTGGCGCTGGACCATGGGCTATAACGCCACGATGGAATCCATTCACCGCTGGGCCTGGTGG
MALINA	st620	3m	Otu001	279_st620_3m_MALINA_PufM_ADN	GGGAACCTGTTCTACAACCCGTTCCACGCACTATCCATTGTGTTTTTGTACGGTGCTGTCTTGTTGTTTGCGATGCACGGCGCCACGATCCTGGCTGTTACACGCTACGGCGGTGAGCGCGAGATCGAGCAAATTGTTGATCGCGGTACGGCTTCCGAGCGCGCCGCCCTCTTCTGGCGCTGGACCATGGGCTATAACGCCACGATGGAATCCATTCACCGTTGGGCATGGTGG
MALINA	st620	3m	Otu001	281_st620_3m_MALINA_PufM_ADN	GGCAACCTGTACTACAACCCGTTCCACGCACTATCCATTGTGTTTTTGTACGGTGCTGTCTTGTTGTTTGCGATGCACGGCGCCACGATCCTGGCTGTTACACGCTACGGCGGTGAGCGCGAGATCGAGCAAATCGTTGACCGCGGTACGGCTTCCGAGCGCGCCGCCCTCTTCTGGCGCTGGACCATGGGCTATAACGCCACGATGGAATCCATTCACCGCTGGGCCTGGTGG
MALINA	st620	3m	Otu001	282_st620_3m_MALINA_PufM_ADN	GGCAACCTGTACTACAACCCATTCCACGCACTATCCATTGTGTTTTTGTACGGTGCTGTCTTGTTGTTTGCGATGCACGGCGCCACGATCCTGGCTGTTACACGCTACGGCGGTGAGCGCGAGATCGAGCAAATCGTTGACCGCGGTACGGCTTCCGAGCGCGCCGCCCTCTTCTGGCGCTGGACCATGGGCTATAACGCCACGATGGAATCCATTCACCGCTGGGCATGGTGG
MALINA	st620	3m	Otu001	285_st620_3m_MALINA_PufM_ADN	GGCAACCTGTACTACAACCCGTTCCACGCACTATCCATTGTGTTTTTGTACGGTGCTGTCTTGTTGTTTGCGATGCACGGCGCCACGATCCTGGCTGTTACACGCTACGGCGGTGAGCGCGTGATCGAGCAAATTGTTGATCGCGGTACGGCTTCCGAGCGGGCAGCCTTGTTCTGGCGCTGGACCATGGGCTTTAACGCTACGATGGAATCCATTCACCGCTGGGCTTGGTGG
MALINA	st620	3m	Otu001	288_st620_3m_MALINA_PufM_ADN	GGGAACCTGTTCTACAACCCATTCCACGCACTATCCATTGTGTTTTTGTACGGTGCTGTCTTGTTGTTTGCGATGCACGGCGCCACGATCCTGGCTGTTACACGCTACGGCGGTGAGCGCGAGATCGAGCGAATCGTTGACCGCGGTACGGCTTCCGAGCGCGCCGCCCTCTTCTGGCGCTGGACCATGGGCTATAACGCCACGATGGAATCCATTCACCGCTGGGCCTGGTGG
MALINA	st170	5m	Otu001	308_st170_5m_MALINA_PufM_ADN	GGCAACCTGTACTACAACCCGTTCCACGCACTATCCATTGTGTTTTTGTACGGTGCTGTCTTGTTGTTTGCGATGCACGGCGCCACGATCCTGGCTGTTACACGCTACGGCGGTGAGCGCGAGATCGAGCAAATTGTTGATCGCGGTACGGCTTCCGAGCGCGCCGCCCTCTTCTGGCGCTGGACCATGGGCTATAACGCCACGATGGAATCCATTCACCGCTGGGCATGGTGG
MALINA	st170	5m	Otu001	309_st170_5m_MALINA_PufM_ADN	GGCAACCTGTACTACAACCCGTTCCACGCACTATCCATTGTGTTTTTGTACGGTGCTGTCTTGTTGTTTGCGATGCACGGCGCCACGATCCTGGCTGTTACACGCTACGGCGGTGAGCGCGAGATCGAGCAAATTGTTGATCGCGGTACGGCTTCCGAGCGCGCCGCCCTCTTCTGGCGCTGGACCATGGGCTATAACGCCACGATGGAATCCATTCACCGCTGGGCATGGTGG
MALINA	st170	5m	Otu001	310_st170_5m_MALINA_PufM_ADN	GGCAACCTGTACTACAACCCGTTCCACGCACTATCCATTGTGTTTTTGTACGGTGCTGTCTTGTTGTTTGCGATGCACGGCGCCACGATCCTGGCTGTTACACGCTACGGCGGTGAGCGCGAGATCGAGCAAATTGTTGATCGCGGTACGGCTTCCGAGCGCGCCGCCCTCTTCTGGCGCTGGACCATGGGCTATAACGCCACGATGGAATCCATTCACCGCTGGGCATGGTGG
MALINA	st170	5m	Otu001	311_st170_5m_MALINA_PufM_ADN	GGCAACCTGTACTACAACCCGTTCCACGCACTATCCATTGTGTTTTTGTACGGTGCTGTCTTGTTGTTTGCGATGCACGGCGCCACGATCCTGGCTGTTACACGCTACGGCGGTGAGCGCGAGATCGAGCAAATTGTTGATCGCGGTACGGCTTCCGAGCGCGCCGCCCTCTTCTGGCGCTGGACCATGGGCTATAACGCCACGATGGAATCCATTCACCGCTGGGCATGGTGG
MALINA	st170	5m	Otu001	312_st170_5m_MALINA_PufM_ADN	GGCAACCTGTACTACAACCCGTTCCACGCACTATCCATTGTGTTTTTGTACGGTGCTGTCTTGTTGTTTGCGATGCACGGCGCCACGATCCTGGCTGTTACACGCTACGGCGGTGAGCGCGAGATCGAGCAAATTGTTGATCGCGGTACGGCTTCCGAGCGCGCCGCCCTCTTCTGGCGCTGGACCATGGGCTATAACGCCACGATGGAATCCATTCACCGCTGGGCATGGTGG
MALINA	st170	5m	Otu001	313_st170_5m_MALINA_PufM_ADN	GGCAACCTGTACTACAACCCGTTCCACGCACTATCCATTGTGTTTTTGTACGGTGCTGTCTTGTTGTTTGCGATGCACGGCGCCACGATCCTGGCTGTTACACGCTACGGCGGTGAGCGCGAGATCGAGCAAATTGTTGATCGCGGTACGGCTTCCGAGCGCGCCGCCCTCTTCTGGCGCTGGACCATGGGCTATAACGCCACGATGGAATCCATTCACCGCTGGGCATGGTGG
MALINA	st170	5m	Otu001	314_st170_5m_MALINA_PufM_ADN	GGCAACCTGTACTACAACCCGTTCCACGCACTATCCATTGTGTTTTTGTACGGTGCTGTCTTGTTGTTTGCGATGCACGGCGCCACGATCCTGGCTGTTACACGCTACGGCGGTGAGCGCGAGATCGAGCAAATTGTTGATCGCGGTACGGCTTCCGAGCGCGCCGCCCTCTTCTGGCGCTGGACCATGGGCTATAACGCCACGATGGAATCCATTCACCGCTGGGCATGGTGG
MALINA	st170	5m	Otu001	315_st170_5m_MALINA_PufM_ADN	GGCAACCTGTACTACAACCCGTTCCACGCACTATCCATTGTGTTTTTGTACGGTGCTGTCTTGTTGTTTGCGATGCACGGCGCCACGATCCTGGCTGTTACACGCTACGGCGGTGAGCGCGAGATCGAGCAAATTGTTGATCGCGGTACGGCTTCCGAGCGCGCCGCCCTCTTCTGGCGCTGGACCATGGGCTATAACGCCACGATGGAATCCATTCACCGCTGGGCATGGTGG
MALINA	st170	5m	Otu001	316_st170_5m_MALINA_PufM_ADN	GGCAACCTGTACTACAACCCGTTCCACGCACTATCCATTGTGTTTTTGTACGGTGCTGTCTTGTTGTTTGCGATGCACGGCGCCACGATCCTGGCTGTTACACGCTACGGCGGTGAGCGCGAGATCGAGCAAATTGTTGATCGCGGTACGGCTTCCGAGCGCGCCGCCCTCTTCTGGCGCTGGACCATGGGCTATAACGCCACGATGGAATCCATTCACCGCTGGGCATGGTGG
MALINA	st170	5m	Otu001	317_st170_5m_MALINA_PufM_ADN	GGCAACCTGTACTACAACCCGTTCCACGCACTATCCATTGTGTTTTTGTACGGTGCTGTCTTGTTGTTTGCGATGCACGGCGCCACGATCCTGGCTGTTACACGCTACGGCGGTGAGCGCGAGATCGAGCAAATTGTTGATCGCGGTACGGCTTCCGAGCGCGCCGCCCTCTTCTGGCGCTGGACCATGGGCTATAACGCCACGATGGAATCCATTCACCGCTGGGCATGGTGG
MALINA	st170	5m	Otu001	318_st170_5m_MALINA_PufM_ADN	GGCAACCTGTACTACAACCCGTTCCACGCACTATCCATTGTGTTTTTGTACGGTGCTGTCTTGTTGTTTGCGATGCACGGCGCCACGATCCTGGCTGTTACACGCTACGGCGGTGAGCGCGAGATCGAGCAAATTGTTGATCGCGGTACGGCTTCCGAGCGCGCCGCCCTCTTCTGGCGCTGGACCATGGGCTATAACGCCACGATGGAATCCATTCACCGCTGGGCATGGTGG
MALINA	st170	5m	Otu001	319_st170_5m_MALINA_PufM_ADN	GGCAACCTGTACTACAACCCGTTCCACGCACTATCCATTGTGTTTTTGTACGGTGCTGTCTTGTTGTTTGCGATGCACGGCGCCACGATCCTGGCTGTTACACGCTACGGCGGTGAGCGCGAGATCGAGCAAATTGTTGATCGCGGTACGGCTTCCGAGCGCGCCGCCCTCTTCTGGCGCTGGACCATGGGCTATAACGCCACGATGGAATCCATTCACCGCTGGGCATGGTGG
MALINA	st170	5m	Otu001	320_st170_5m_MALINA_PufM_ADN	GGCAACCTGTACTACAACCCGTTCCACGCACTATCCATTGTGTTTTTGTACGGTGCTGTCTTGTTGTTTGCGATGCACGGCGCCACGATCCTGGCTGTTACACGCTACGGCGGTGAGCGCGAGATCGAGCAAATTGTTGATCGCGGTACGGCTTCCGAGCGCGCCGCCCTCTTCTGGCGCTGGACCATGGGCTATAACGCCACGATGGAATCCATTCACCGCTGGGCATGGTGG
MALINA	st170	5m	Otu001	321_st170_5m_MALINA_PufM_ADN	GGCAACCTGTACTACAACCCGTTCCACGCACTATCCATTGTGTTTTTGTACGGTGCTGTCTTGTTGTTTGCGATGCACGGCGCCACGATCCTGGCTGTTACACGCTACGGCGGTGAGCGCGAGATCGAGCAAATTGTTGATCGCGGTACGGCTTCCGAGCGCGCCGCCCTCTTCTGGCGCTGGACCATGGGCTATAACGCCACGATGGAATCCATTCACCGCTGGGCATGGTGG
MALINA	st170	5m	Otu001	322_st170_5m_MALINA_PufM_ADN	GGCAACCTGTACTACAACCCGTTCCACGCACTATCCATTGTGTTTTTGTACGGTGCTGTCTTGTTGTTTGCGATGCACGGCGCCACGATCCTGGCTGTTACACGCTACGGCGGTGAGCGCGAGATCGAGCAAATTGTTGATCGCGGTACGGCTTCCGAGCGCGCCGCCCTCTTCTGGCGCTGGACCATGGGCTATAACGCCACGATGGAATCCATTCACCGCTGGGCATGGTGG
MALINA	st170	5m	Otu001	323_st170_5m_MALINA_PufM_ADN	GGCAACCTGTACTACAACCCGTTCCACGCACTATCCATTGTGTTTTTGTACGGTGCTGTCTTGTTGTTTGCGATGCACGGCGCCACGATCCTGGCTGTTACACGCTACGGCGGTGAGCGCGAGATCGAGCAAATTGTTGATCGCGGTACGGCTTCCGAGCGCGCCGCCCTCTTCTGGCGCTGGACCATGGGCTATAACGCCACGATGGAATCCATTCACCGCTGGGCATGGTGG
MALINA	st170	5m	Otu001	324_st170_5m_MALINA_PufM_ADN	GGCAACCTGTACTACAACCCGTTCCACGCACTATCCATTGTGTTTTTGTACGGTGCTGTCTTGTTGTTTGCGATGCACGGCGCCACGATCCTGGCTGTTACACGCTACGGCGGTGAGCGCGAGATCGAGCAAATTGTTGATCGCGGTACGGCTTCCGAGCGCGCCGCCCTCTTCTGGCGCTGGACCATGGGCTATAACGCCACGATGGAATCCATTCACCGCTGGGCATGGTGG
MALINA	st170	5m	Otu001	325_st170_5m_MALINA_PufM_ADN	GGCAACCTGTACTACAACCCGTTCCACGCACTATCCATTGTGTTTTTGTACGGTGCTGTCTTGTTGTTTGCGATGCACGGCGCCACGATCCTGGCTGTTACACGCTACGGCGGTGAGCGCGAGATCGAGCAAATTGTTGATCGCGGTACGGCTTCCGAGCGCGCCGCCCTCTTCTGGCGCTGGACCATGGGCTATAACGCCACGATGGAATCCATTCACCGCTGGGCATGGTGG
MALINA	st170	5m	Otu001	326_st170_5m_MALINA_PufM_ADN	GGCAACCTGTACTACAACCCGTTCCACGCACTATCCATTGTGTTTTTGTACGGTGCTGTCTTGTTGTTTGCGATGCACGGCGCCACGATCCTGGCTGTTACACGCTACGGCGGTGAGCGCGAGATCGAGCAAATTGTTGATCGCGGTACGGCTTCCGAGCGCGCCGCCCTCTTCTGGCGCTGGACCATGGGCTATAACGCCACGATGGAATCCATTCACCGCTGGGCATGGTGG
MALINA	st170	5m	Otu001	327_st170_5m_MALINA_PufM_ADN	GGCAACCTGTACTACAACCCGTTCCACGCACTATCCATTGTGTTTTTGTACGGTGCTGTCTTGTTGTTTGCGATGCACGGCGCCACGATCCTGGCTGTTACACGCTACGGCGGTGAGCGCGAGATCGAGCAAATTGTTGATCGCGGTACGGCTTCCGAGCGCGCCGCCCTCTTCTGGCGCTGGACCATGGGCTATAACGCCACGATGGAATCCATTCACCGCTGGGCATGGTGG
MALINA	st170	5m	Otu001	328_st170_5m_MALINA_PufM_ADN	GGCAACCTGTACTACAACCCGTTCCACGCACTATCCATTGTGTTTTTGTACGGTGCTGTCTTGTTGTTTGCGATGCACGGCGCCACGATCCTGGCTGTTACACGCTACGGCGGTGAGCGCGAGATCGAGCAAATTGTTGATCGCGGTACGGCTTCCGAGCGCGCCGCCCTCTTCTGGCGCTGGACCATGGGCTATAACGCCACGATGGAATCCATTCACCGCTGGGCATGGTGG
MALINA	st170	5m	Otu001	329_st170_5m_MALINA_PufM_ADN	GGCAACCTGTACTACAACCCGTTCCACGCACTATCCATTGTGTTTTTGTACGGTGCTGTCTTGTTGTTTGCGATGCACGGCGCCACGATCCTGGCTGTTACACGCTACGGCGGTGAGCGCGAGATCGAGCAAATTGTTGATCGCGGTACGGCTTCCGAGCGCGCCGCCCTCTTCTGGCGCTGGACCATGGGCTATAACGCCACGATGGAATCCATTCACCGCTGGGCATGGTGG
MALINA	st170	5m	Otu001	330_st170_5m_MALINA_PufM_ADN	GGCAACCTGTACTACAACCCGTTCCACGCACTATCCATTGTGTTTTTGTACGGTGCTGTCTTGTTGTTTGCGATGCACGGCGCCACGATCCTGGCTGTTACACGCTACGGCGGTGAGCGCGAGATCGAGCAAATTGTTGATCGCGGTACGGCTTCCGAGCGCGCCGCCCTCTTCTGGCGCTGGACCATGGGCTATAACGCCACGATGGAATCCATTCACCGCTGGGCATGGTGG
MALINA	st170	5m	Otu001	331_st170_5m_MALINA_PufM_ADN	GGCAACCTGTACTACAACCCGTTCCACGCACTATCCATTGTGTTTTTGTACGGTGCTGTCTTGTTGTTTGCGATGCACGGCGCCACGATCCTGGCTGTTACACGCTACGGCGGTGAGCGCGAGATCGAGCAAATTGTTGATCGCGGTACGGCTTCCGAGCGCGCCGCCCTCTTCTGGCGCTGGACCATGGGCTATAACGCCACGATGGAATCCATTCACCGCTGGGCATGGTGG
MALINA	st170	5m	Otu001	332_st170_5m_MALINA_PufM_ADN	GGCAACCTGTACTACAACCCGTTCCACGCACTATCCATTGTGTTTTTGTACGGTGCTGTCTTGTTGTTTGCGATGCACGGCGCCACGATCCTGGCTGTTACACGCTACGGCGGTGAGCGCGAGATCGAGCAAATTGTTGATCGCGGTACGGCTTCCGAGCGCGCCGCCCTCTTCTGGCGCTGGACCATGGGCTATAACGCCACGATGGAATCCATTCACCGCTGGGCATGGTGG
MALINA	st170	5m	Otu001	333_st170_5m_MALINA_PufM_ADN	GGCAACCTGTACTACAACCCGTTCCACGCACTATCCATTGTGTTTTTGTACGGTGCTGTCTTGTTGTTTGCGATGCACGGCGCCACGATCCTGGCTGTTACACGCTACGGCGGTGAGCGCGAGATCGAGCAAATTGTTGATCGCGGTACGGCTTCCGAGCGCGCCGCCCTCTTCTGGCGCTGGACCATGGGCTATAACGCCACGATGGAATCCATTCACCGCTGGGCATGGTGG
MALINA	st398	0m	Otu001	358_st398_0m_MALINA_PufM_ADN	GGCAACCTGTACTACAACCCGTTCCACGCACTATCCATTGTGTTTTTGTACGGTGCTGTCTTGTTGTTTGCGATGCACGGCGCCACGATCCTGGCTGTTACACGCTACGGCGGTGAGCGCGAGATCGAGCAAATTGTTGATCGCGGTACGGCTTCCGAGCGCGCCGCCCTCTTCTGGCGCTGGACCATGGGCTATAACGCCACGATGGAATCCATTCACCGCTGGGCATGGTGG
MALINA	st398	0m	Otu001	359_st398_0m_MALINA_PufM_ADN	GGCAACCTGTACTACAACCCGTTCCACGCACTATCCATTGTGTTTTTGTACGGTGCTGTCTTGTTGTTTGCGATGCACGGCGCCACGATCCTGGCTGTTACACGCTACGGCGGTGAGCGCGAGATCGAGCAAATTGTTGATCGCGGTACGGCTTCCGAGCGCGCCGCCCTCTTCTGGCGCTGGACCATGGGCTATAACGCCACGATGGAATCCATTCACCGCTGGGCATGGTGG
MALINA	st398	0m	Otu001	360_st398_0m_MALINA_PufM_ADN	GGCAACCTGTACTACAACCCGTTCCACGCACTATCCATTGTGTTTTTGTACGGTGCTGTCTTGTTGTTTGCGATGCACGGCGCCACGATCCTGGCTGTTACACGCTACGGCGGTGAGCGCGAGATCGAGCAAATTGTTGATCGCGGTACGGCTTCCGAGCGCGCCGCCCTCTTCTGGCGCTGGACCATGGGCTATAACGCCACGATGGAATCCATTCACCGCTGGGCATGGTGG
MALINA	st398	0m	Otu001	361_st398_0m_MALINA_PufM_ADN	GGCAACCTGTACTACAACCCGTTCCACGCACTATCCATTGTGTTTTTGTACGGTGCTGTCTTGTTGTTTGCGATGCACGGCGCCACGATCCTGGCTGTTACACGCTACGGCGGTGAGCGCGAGATCGAGCAAATTGTTGATCGCGGTACGGCTTCCGAGCGCGCCGCCCTCTTCTGGCGCTGGACCATGGGCTATAACGCCACGATGGAATCCATTCACCGCTGGGCATGGTGG
MALINA	st398	0m	Otu001	362_st398_0m_MALINA_PufM_ADN	GGCAACCTGTACTACAACCCGTTCCACGCACTATCCATTGTGTTTTTGTACGGTGCTGTCTTGTTGTTTGCGATGCACGGCGCCACGATCCTGGCTGTTACACGCTACGGCGGTGAGCGCGAGATCGAGCAAATTGTTGATCGCGGTACGGCTTCCGAGCGCGCCGCCCTCTTCTGGCGCTGGACCATGGGCTATAACGCCACGATGGAATCCATTCACCGCTGGGCATGGTGG
MALINA	st398	0m	Otu001	363_st398_0m_MALINA_PufM_ADN	GGCAACCTGTACTACAACCCGTTCCACGCACTATCCATTGTGTTTTTGTACGGTGCTGTCTTGTTGTTTGCGATGCACGGCGCCACGATCCTGGCTGTTACACGCTACGGCGGTGAGCGCGAGATCGAGCAAATTGTTGATCGCGGTACGGCTTCCGAGCGCGCCGCCCTCTTCTGGCGCTGGACCATGGGCTATAACGCCACGATGGAATCCATTCACCGCTGGGCATGGTGG
MALINA	st398	0m	Otu001	364_st398_0m_MALINA_PufM_ADN	GGCAACCTGTACTACAACCCGTTCCACGCACTATCCATTGTGTTTTTGTACGGTGCTGTCTTGTTGTTTGCGATGCACGGCGCCACGATCCTGGCTGTTACACGCTACGGCGGTGAGCGCGAGATCGAGCAAATTGTTGATCGCGGTACGGCTTCCGAGCGCGCCGCCCTCTTCTGGCGCTGGACCATGGGCTATAACGCCACGATGGAATCCATTCACCGCTGGGCATGGTGG
MALINA	st398	0m	Otu001	365_st398_0m_MALINA_PufM_ADN	GGCAACCTGTACTACAACCCGTTCCACGCACTATCCATTGTGTTTTTGTACGGTGCTGTCTTGTTGTTTGCGATGCACGGCGCCACGATCCTGGCTGTTACACGCTACGGCGGTGAGCGCGAGATCGAGCAAATTGTTGATCGCGGTACGGCTTCCGAGCGCGCCGCCCTCTTCTGGCGCTGGACCATGGGCTATAACGCCACGATGGAATCCATTCACCGCTGGGCATGGTGG
MALINA	st398	0m	Otu001	366_st398_0m_MALINA_PufM_ADN	GGCAACCTGTACTACAACCCGTTCCACGCACTATCCATTGTGTTTTTGTACGGTGCTGTCTTGTTGTTTGCGATGCACGGCGCCACGATCCTGGCTGTTACACGCTACGGCGGTGAGCGCGAGATCGAGCAAATTGTTGATCGCGGTACGGCTTCCGAGCGCGCCGCCCTCTTCTGGCGCTGGACCATGGGCTATAACGCCACGATGGAATCCATTCACCGCTGGGCATGGTGG
MALINA	st398	0m	Otu001	367_st398_0m_MALINA_PufM_ADN	GGCAACCTGTACTACAACCCGTTCCACGCACTATCCATTGTGTTTTTGTACGGTGCTGTCTTGTTGTTTGCGATGCACGGCGCCACGATCCTGGCTGTTACACGCTACGGCGGTGAGCGCGAGATCGAGCAAATTGTTGATCGCGGTACGGCTTCCGAGCGCGCCGCCCTCTTCTGGCGCTGGACCATGGGCTATAACGCCACGATGGAATCCATTCACCGCTGGGCATGGTGG
MALINA	st398	0m	Otu001	368_st398_0m_MALINA_PufM_ADN	GGCAACCTGTACTACAACCCGTTCCACGCACTATCCATTGTGTTTTTGTACGGTGCTGTCTTGTTGTTTGCGATGCACGGCGCCACGATCCTGGCTGTTACACGCTACGGCGGTGAGCGCGAGATCGAGCAAATTGTTGATCGCGGTACGGCTTCCGAGCGCGCCGCCCTCTTCTGGCGCTGGACCATGGGCTATAACGCCACGATGGAATCCATTCACCGCTGGGCATGGTGG
MALINA	st398	0m	Otu001	369_st398_0m_MALINA_PufM_ADN	GGCAACCTGTACTACAACCCGTTCCACGCACTATCCATTGTGTTTTTGTACGGTGCTGTCTTGTTGTTTGCGATGCACGGCGCCACGATCCTGGCTGTTACACGCTACGGCGGTGAGCGCGAGATCGAGCAAATTGTTGATCGCGGTACGGCTTCCGAGCGCGCCGCCCTCTTCTGGCGCTGGACCATGGGCTATAACGCCACGATGGAATCCATTCACCGCTGGGCATGGTGG
MALINA	st398	0m	Otu001	370_st398_0m_MALINA_PufM_ADN	GGCAACCTGTACTACAACCCGTTCCACGCACTATCCATTGTGTTTTTGTACGGTGCTGTCTTGTTGTTTGCGATGCACGGCGCCACGATCCTGGCTGTTACACGCTACGGCGGTGAGCGCGAGATCGAGCAAATTGTTGATCGCGGTACGGCTTCCGAGCGCGCCGCCCTCTTCTGGCGCTGGACCATGGGCTATAACGCCACGATGGAATCCATTCACCGCTGGGCATGGTGG
MALINA	st398	0m	Otu001	371_st398_0m_MALINA_PufM_ADN	GGCAACCTGTACTACAACCCGTTCCACGCACTATCCATTGTGTTTTTGTACGGTGCTGTCTTGTTGTTTGCGATGCACGGCGCCACGATCCTGGCTGTTACACGCTACGGCGGTGAGCGCGAGATCGAGCAAATTGTTGATCGCGGTACGGCTTCCGAGCGCGCCGCCCTCTTCTGGCGCTGGACCATGGGCTATAACGCCACGATGGAATCCATTCACCGCTGGGCATGGTGG
MALINA	st398	0m	Otu001	372_st398_0m_MALINA_PufM_ADN	GGCAACCTGTACTACAACCCGTTCCACGCACTATCCATTGTGTTTTTGTACGGTGCTGTCTTGTTGTTTGCGATGCACGGCGCCACGATCCTGGCTGTTACACGCTACGGCGGTGAGCGCGAGATCGAGCAAATTGTTGATCGCGGTACGGCTTCCGAGCGCGCCGCCCTCTTCTGGCGCTGGACCATGGGCTATAACGCCACGATGGAATCCATTCACCGCTGGGCATGGTGG
MALINA	st398	0m	Otu001	373_st398_0m_MALINA_PufM_ADN	GGCAACCTGTACTACAACCCGTTCCACGCACTATCCATTGTGTTTTTGTACGGTGCTGTCTTGTTGTTTGCGATGCACGGCGCCACGATCCTGGCTGTTACACGCTACGGCGGTGAGCGCGAGATCGAGCAAATTGTTGATCGCGGTACGGCTTCCGAGCGCGCCGCCCTCTTCTGGCGCTGGACCATGGGCTATAACGCCACGATGGAATCCATTCACCGCTGGGCATGGTGG
MALINA	st620	80m	Otu001	391_st620_80m_MALINA_PufM_ADN	GGCAACCTGTACTACAACCCGTTCCACGCACTATCCATTGTGTTTTTGTACGGTGCTGTCTTGTTGTTTGCGATGCACGGCGCCACGATCCTGGCTGTTACACGCTACGGCGGTGAGCGCGAGATCGAGCAAATTGTTGATCGCGGTACGGCTTCCGAGCGCGCCGCCCTCTTCTGGCGCTGGACCATGGGCTATAACGCCACGATGGAATCCATTCACCGCTGGGCATGGTGG
MALINA	st620	80m	Otu001	393_st620_80m_MALINA_PufM_ADN	GGCAACCTGTACTACAACCCGTTCCACGCACTATCCATTGTGTTTTTGTACGGTGCTGTCTTGTTGTTTGCGATGCACGGCGCCACGATCCTGGCTGTTACACGCTACGGCGGTGAGCGCGAGATCGAGCAAATTGTTGATCGCGGTACGGCTTCCGAGCGCGCCGCCCTCTTCTGGCGCTGGACCATGGGCTATAACGCCACGATGGAATCCATTCACCGCTGGGCATGGTGG
MALINA	st620	80m	Otu001	394_st620_80m_MALINA_PufM_ADN	GGCAACCTGTACTACAACCCGTTCCACGCACTATCCATTGTGTTTTTGTACGGTGCTGTCTTGTTGTTTGCGATGCACGGCGCCACGATCCTGGCTGTTACACGCTACGGCGGTGAGCGCGAGATCGAGCAAATTGTTGATCGCGGTACGGCTTCCGAGCGCGCCGCCCTCTTCTGGCGCTGGACCATGGGCTATAACGCCACGATGGAATCCATTCACCGCTGGGCATGGTGG
MALINA	st620	80m	Otu001	395_st620_80m_MALINA_PufM_ADN	GGCAACCTGTACTACAACCCGTTCCACGCACTATCCATTGTGTTTTTGTACGGTGCTGTCTTGTTGTTTGCGATGCACGGCGCCACGATCCTGGCTGTTACACGCTACGGCGGTGAGCGCGAGATCGAGCAAATTGTTGATCGCGGTACGGCTTCCGAGCGCGCCGCCCTCTTCTGGCGCTGGACCATGGGCTATAACGCCACGATGGAATCCATTCACCGCTGGGCATGGTGG
MALINA	st620	80m	Otu001	396_st620_80m_MALINA_PufM_ADN	GGCAACCTGTACTACAACCCGTTCCACGCACTATCCATTGTGTTTTTGTACGGTGCTGTCTTGTTGTTTGCGATGCACGGCGCCACGATCCTGGCTGTTACACGCTACGGCGGTGAGCGCGAGATCGAGCAAATTGTTGATCGCGGTACGGCTTCCGAGCGCGCCGCCCTCTTCTGGCGCTGGACCATGGGCTATAACGCCACGATGGAATCCATTCACCGCTGGGCATGGTGG
MALINA	st620	80m	Otu001	398_st620_80m_MALINA_PufM_ADN	GGCAACCTGTACTACAACCCGTTCCACGCACTATCCATTGTGTTTTTGTACGGTGCTGTCTTGTTGTTTGCGATGCACGGCGCCACGATCCTGGCTGTTACACGCTACGGCGGTGAGCGCGAGATCGAGCAAATTGTTGATCGCGGTACGGCTTCCGAGCGCGCCGCCCTCTTCTGGCGCTGGACCATGGGCTATAACGCCACGATGGAATCCATTCACCGCTGGGCATGGTGG
MALINA	st620	80m	Otu001	399_st620_80m_MALINA_PufM_ADN	GGCAACCTGTACTACAACCCGTTCCACGCACTATCCATTGTGTTTTTGTACGGTGCTGTCTTGTTGTTTGCGATGCACGGCGCCACGATCCTGGCTGTTACACGCTACGGCGGTGAGCGCGAGATCGAGCAAATTGTTGATCGCGGTACGGCTTCCGAGCGCGCCGCCCTCTTCTGGCGCTGGACCATGGGCTATAACGCCACGATGGAATCCATTCACCGCTGGGCATGGTGG
MALINA	st620	80m	Otu001	400_st620_80m_MALINA_PufM_ADN	GGCAACCTGTACTACAACCCGTTCCACGCACTATCCATTGTGTTTTTGTACGGTGCTGTCTTGTTGTTTGCGATGCACGGCGCCACGATCCTGGCTGTTACACGCTACGGCGGTGAGCGCGAGATCGAGCAAATTGTTGATCGCGGTACGGCTTCCGAGCGCGCCGCCCTCTTCTGGCGCTGGACCATGGGCTATAACGCCACGATGGAATCCATTCACCGCTGGGCATGGTGG
MALINA	st620	80m	Otu001	401_st620_80m_MALINA_PufM_ADN	GGCAACCTGTACTACAACCCGTTCCACGCACTATCCATTGTGTTTTTGTACGGTGCTGTCTTGTTGTTTGCGATGCACGGCGCCACGATCCTGGCTGTTACACGCTACGGCGGTGAGCGCGAGATCGAGCAAATTGTTGATCGCGGTACGGCTTCCGAGCGCGCCGCCCTCTTCTGGCGCTGGACCATGGGCTATAACGCCACGATGGAATCCATTCACCGCTGGGCATGGTGG
MALINA	st620	80m	Otu001	402_st620_80m_MALINA_PufM_ADN	GGCAACCTGTACTACAACCCGTTCCACGCACTATCCATTGTGTTTTTGTACGGTGCTGTCTTGTTGTTTGCGATGCACGGCGCCACGATCCTGGCTGTTACACGCTACGGCGGTGAGCGCGAGATCGAGCAAATTGTTGATCGCGGTACGGCTTCCGAGCGCGCCGCCCTCTTCTGGCGCTGGACCATGGGCTATAACGCCACGATGGAATCCATTCACCGCTGGGCATGGTGG
MALINA	st620	80m	Otu001	405_st620_80m_MALINA_PufM_ADN	GGCAACCTGTACTACAACCCGTTCCACGCACTATCCATTGTGTTTTTGTACGGTGCTGTCTTGTTGTTTGCGATGCACGGCGCCACGATCCTGGCTGTTACACGCTACGGCGGTGAGCGCGAGATCGAGCAAATTGTTGATCGCGGTACGGCTTCCGAGCGCGCCGCCCTCTTCTGGCGCTGGACCATGGGCTATAACGCCACGATGGAATCCATTCACCGCTGGGCATGGTGG
MALINA	st620	80m	Otu001	406_st620_80m_MALINA_PufM_ADN	GGCAACCTGTACTACAACCCGTTCCACGCACTATCCATTGTGTTTTTGTACGGTGCTGTCTTGTTGTTTGCGATGCACGGCGCCACGATCCTGGCTGTTACACGCTACGGCGGTGAGCGCGAGATCGAGCAAATTGTTGATCGCGGTACGGCTTCCGAGCGCGCCGCCCTCTTCTGGCGCTGGACCATGGGCTATAACGCCACGATGGAATCCATTCACCGCTGGGCATGGTGG
MALINA	st620	80m	Otu001	407_st620_80m_MALINA_PufM_ADN	GGCAACCTGTACTACAACCCGTTCCACGCACTATCCATTGTGTTTTTGTACGGTGCTGTCTTGTTGTTTGCGATGCACGGCGCCACGATCCTGGCTGTTACACGCTACGGCGGTGAGCGCGAGATCGAGCAAATTGTTGATCGCGGTACGGCTTCCGAGCGCGCCGCCCTCTTCTGGCGCTGGACCATGGGCTATAACGCCACGATGGAATCCATTCACCGCTGGGCATGGTGG
MALINA	st620	80m	Otu001	408_st620_80m_MALINA_PufM_ADN	GGCAACCTGTACTACAACCCGTTCCACGCACTATCCATTGTGTTTTTGTACGGTGCTGTCTTGTTGTTTGCGATGCACGGCGCCACGATCCTGGCTGTTACACGCTACGGCGGTGAGCGCGAGATCGAGCAAATTGTTGATCGCGGTACGGCTTCCGAGCGCGCCGCCCTCTTCTGGCGCTGGACCATGGGCTATAACGCCACGATGGAATCCATTCACCGCTGGGCATGGTGG
MALINA	st620	80m	Otu001	409_st620_80m_MALINA_PufM_ADN	GGCAACCTGTACTACAACCCGTTCCACGCACTATCCATTGTGTTTTTGTACGGTGCTGTCTTGTTGTTTGCGATGCACGGCGCCACGATCCTGGCTGTTACACGCTACGGCGGTGAGCGCGAGATCGAGCAAATTGTTGATCGCGGTACGGCTTCCGAGCGCGCCGCCCTCTTCTGGCGCTGGACCATGGGCTATAACGCCACGATGGAATCCATTCACCGCTGGGCATGGTGG
MALINA	st680	45m	Otu001	415_st680_45m_MALINA_PufM_ADN	GGCAACCTGTACTACAACCCGTTCCACGCACTATCCATTGTGTTTTTGTACGGTGCTGTCTTGTTGTTTGCGATGCACGGCGCCACGATCCTGGCTGTTACACGCTACGGCGGTGAGCGCGAGATCGAGCAAATTGTTGATCGCGGTACGGCTTCCGAGCGCGCCGCCCTCTTCTGGCGCTGGACCATGGGCTATAACGCCACGATGGAATCCATTCACCGCTGGGCATGGTGG
MALINA	st680	45m	Otu001	416_st680_45m_MALINA_PufM_ADN	GGCAACCTGTACTACAACCCGTTCCACGCACTATCCATTGTGTTTTTGTACGGTGCTGTCTTGTTGTTTGCGATGCACGGCGCCACGATCCTGGCTGTTACACGCTACGGCGGTGAGCGCGAGATCGAGCAAATTGTTGATCGCGGTACGGCTTCCGAGCGCGCCGCCCTCTTCTGGCGCTGGACCATGGGCTATAACGCCACGATGGAATCCATTCACCGCTGGGCATGGTGG
MALINA	st680	45m	Otu001	417_st680_45m_MALINA_PufM_ADN	GGCAACCTGTACTACAACCCGTTCCACGCACTATCCATTGTGTTTTTGTACGGTGCTGTCTTGTTGTTTGCGATGCACGGCGCCACGATCCTGGCTGTTACACGCTACGGCGGTGAGCGCGAGATCGAGCAAATTGTTGATCGCGGTACGGCTTCCGAGCGCGCCGCCCTCTTCTGGCGCTGGACCATGGGCTATAACGCCACGATGGAATCCATTCACCGCTGGGCATGGTGG
MALINA	st680	45m	Otu001	418_st680_45m_MALINA_PufM_ADN	GGCAACCTGTACTACAACCCGTTCCACGCACTATCCATTGTGTTTTTGTACGGTGCTGTCTTGTTGTTTGCGATGCACGGCGCCACGATCCTGGCTGTTACACGCTACGGCGGTGAGCGCGAGATCGAGCAAATTGTTGATCGCGGTACGGCTTCCGAGCGCGCCGCCCTCTTCTGGCGCTGGACCATGGGCTATAACGCCACGATGGAATCCATTCACCGCTGGGCATGGTGG
MALINA	st680	45m	Otu001	420_st680_45m_MALINA_PufM_ADN	GGCAACCTGTACTACAACCCGTTCCACGCACTATCCATTGTGTTTTTGTACGGTGCTGTCTTGTTGTTTGCGATGCACGGCGCCACGATCCTGGCTGTTACACGCTACGGCGGTGAGCGCGAGATCGAGCAAATTGTTGATCGCGGTACGGCTTCCGAGCGCGCCGCCCTCTTCTGGCGCTGGACCATGGGCTATAACGCCACGATGGAATCCATTCACCGCTGGGCATGGTGG
MALINA	st680	45m	Otu001	421_st680_45m_MALINA_PufM_ADN	GGCAACCTGTACTACAACCCGTTCCACGCACTATCCATTGTGTTTTTGTACGGTGCTGTCTTGTTGTTTGCGATGCACGGCGCCACGATCCTGGCTGTTACACGCTACGGCGGTGAGCGCGAGATCGAGCAAATTGTTGATCGCGGTACGGCTTCCGAGCGCGCCGCCCTCTTCTGGCGCTGGACCATGGGCTATAACGCCACGATGGAATCCATTCACCGCTGGGCATGGTGG
MALINA	st680	45m	Otu001	422_st680_45m_MALINA_PufM_ADN	GGCAACCTGTACTACAACCCGTTCCACGCACTATCCATTGTGTTTTTGTACGGTGCTGTCTTGTTGTTTGCGATGCACGGCGCCACGATCCTGGCTGTTACACGCTACGGCGGTGAGCGCGAGATCGAGCAAATTGTTGATCGCGGTACGGCTTCCGAGCGCGCCGCCCTCTTCTGGCGCTGGACCATGGGCTATAACGCCACGATGGAATCCATTCACCGCTGGGCATGGTGG
MALINA	st680	45m	Otu001	423_st680_45m_MALINA_PufM_ADN	GGCAACCTGTACTACAACCCGTTCCACGCACTATCCATTGTGTTTTTGTACGGTGCTGTCTTGTTGTTTGCGATGCACGGCGCCACGATCCTGGCTGTTACACGCTACGGCGGTGAGCGCGAGATCGAGCAAATTGTTGATCGCGGTACGGCTTCCGAGCGCGCCGCCCTCTTCTGGCGCTGGACCATGGGCTATAACGCCACGATGGAATCCATTCACCGCTGGGCATGGTGG
MALINA	st680	45m	Otu001	424_st680_45m_MALINA_PufM_ADN	GGCAACCTGTACTACAACCCGTTCCACGCACTATCCATTGTGTTTTTGTACGGTGCTGTCTTGTTGTTTGCGATGCACGGCGCCACGATCCTGGCTGTTACACGCTACGGCGGTGAGCGCGAGATCGAGCAAATTGTTGATCGCGGTACGGCTTCCGAGCGCGCCGCCCTCTTCTGGCGCTGGACCATGGGCTATAACGCCACGATGGAATCCATTCACCGCTGGGCATGGTGG
MALINA	st680	45m	Otu001	425_st680_45m_MALINA_PufM_ADN	GGCAACCTGTACTACAACCCGTTCCACGCACTATCCATTGTGTTTTTGTACGGTGCTGTCTTGTTGTTTGCGATGCACGGCGCCACGATCCTGGCTGTTACACGCTACGGCGGTGAGCGCGAGATCGAGCAAATTGTTGATCGCGGTACGGCTTCCGAGCGCGCCGCCCTCTTCTGGCGCTGGACCATGGGCTATAACGCCACGATGGAATCCATTCACCGCTGGGCATGGTGG
MALINA	st680	45m	Otu001	426_st680_45m_MALINA_PufM_ADN	GGCAACCTGTACTACAACCCGTTCCACGCACTATCCATTGTGTTTTTGTACGGTGCTGTCTTGTTGTTTGCGATGCACGGCGCCACGATCCTGGCTGTTACACGCTACGGCGGTGAGCGCGAGATCGAGCAAATTGTTGATCGCGGTACGGCTTCCGAGCGCGCCGCCCTCTTCTGGCGCTGGACCATGGGCTATAACGCCACGATGGAATCCATTCACCGCTGGGCATGGTGG
MALINA	st680	45m	Otu001	427_st680_45m_MALINA_PufM_ADN	GGCAACCTGTACTACAACCCGTTCCACGCACTATCCATTGTGTTTTTGTACGGTGCTGTCTTGTTGTTTGCGATGCACGGCGCCACGATCCTGGCTGTTACACGCTACGGCGGTGAGCGCGAGATCGAGCAAATTGTTGATCGCGGTACGGCTTCCGAGCGCGCCGCCCTCTTCTGGCGCTGGACCATGGGCTATAACGCCACGATGGAATCCATTCACCGCTGGGCATGGTGG
MALINA	st680	45m	Otu001	428_st680_45m_MALINA_PufM_ADN	GGCAACCTGTACTACAACCCGTTCCACGCACTATCCATTGTGTTTTTGTACGGTGCTGTCTTGTTGTTTGCGATGCACGGCGCCACGATCCTGGCTGTTACACGCTACGGCGGTGAGCGCGAGATCGAGCAAATTGTTGATCGCGGTACGGCTTCCGAGCGCGCCGCCCTCTTCTGGCGCTGGACCATGGGCTATAACGCCACGATGGAATCCATTCACCGCTGGGCATGGTGG
MALINA	st680	45m	Otu001	429_st680_45m_MALINA_PufM_ADN	GGCAACCTGTACTACAACCCGTTCCACGCACTATCCATTGTGTTTTTGTACGGTGCTGTCTTGTTGTTTGCGATGCACGGCGCCACGATCCTGGCTGTTACACGCTACGGCGGTGAGCGCGAGATCGAGCAAATTGTTGATCGCGGTACGGCTTCCGAGCGCGCCGCCCTCTTCTGGCGCTGGACCATGGGCTATAACGCCACGATGGAATCCATTCACCGCTGGGCATGGTGG
MALINA	st680	45m	Otu001	430_st680_45m_MALINA_PufM_ADN	GGCAACCTGTACTACAACCCGTTCCACGCACTATCCATTGTGTTTTTGTACGGTGCTGTCTTGTTGTTTGCGATGCACGGCGCCACGATCCTGGCTGTTACACGCTACGGCGGTGAGCGCGAGATCGAGCAAATTGTTGATCGCGGTACGGCTTCCGAGCGCGCCGCCCTCTTCTGGCGCTGGACCATGGGCTATAACGCCACGATGGAATCCATTCACCGCTGGGCATGGTGG
MALINA	st680	45m	Otu001	431_st680_45m_MALINA_PufM_ADN	GGCAACCTGTACTACAACCCGTTCCACGCACTATCCATTGTGTTTTTGTACGGTGCTGTCTTGTTGTTTGCGATGCACGGCGCCACGATCCTGGCTGTTACACGCTACGGCGGTGAGCGCGAGATCGAGCAAATTGTTGATCGCGGTACGGCTTCCGAGCGCGCCGCCCTCTTCTGGCGCTGGACCATGGGCTATAACGCCACGATGGAATCCATTCACCGCTGGGCATGGTGG
MALINA	st680	45m	Otu001	435_st680_45m_MALINA_PufM_ADN	GGCAACCTGTACTACAACCCGTTCCACGCACTATCCATTGTGTTTTTGTACGGTGCTGTCTTGTTGTTTGCGATGCACGGCGCCACGATCCTGGCTGTTACACGCTACGGCGGTGAGCGCGAGATCGAGCAAATTGTTGATCGCGGTACGGCTTCCGAGCGCGCCGCCCTCTTCTGGCGCTGGACCATGGGCTATAACGCCACGATGGAATCCATTCACCGCTGGGCATGGTGG
MALINA	st680	45m	Otu001	436_st680_45m_MALINA_PufM_ADN	GGCAACCTGTACTACAACCCGTTCCACGCACTATCCATTGTGTTTTTGTACGGTGCTGTCTTGTTGTTTGCGATGCACGGCGCCACGATCCTGGCTGTTACACGCTACGGCGGTGAGCGCGAGATCGAGCAAATTGTTGATCGCGGTACGGCTTCCGAGCGCGCCGCCCTCTTCTGGCGCTGGACCATGGGCTATAACGCCACGATGGAATCCATTCACCGCTGGGCATGGTGG
MALINA	st680	45m	Otu001	437_st680_45m_MALINA_PufM_ADN	GGCAACCTGTACTACAACCCGTTCCACGCACTATCCATTGTGTTTTTGTACGGTGCTGTCTTGTTGTTTGCGATGCACGGCGCCACGATCCTGGCTGTTACACGCTACGGCGGTGAGCGCGAGATCGAGCAAATTGTTGATCGCGGTACGGCTTCCGAGCGCGCCGCCCTCTTCTGGCGCTGGACCATGGGCTATAACGCCACGATGGAATCCATTCACCGCTGGGCATGGTGG
MALINA	st680	45m	Otu001	439_st680_45m_MALINA_PufM_ADN	GGCAACCTGTACTACAACCCGTTCCACGCACTATCCATTGTGTTTTTGTACGGTGCTGTCTTGTTGTTTGCGATGCACGGCGCCACGATCCTGGCTGTTACACGCTACGGCGGTGAGCGCGAGATCGAGCAAATTGTTGATCGCGGTACGGCTTCCGAGCGCGCCGCCCTCTTCTGGCGCTGGACCATGGGCTATAACGCCACGATGGAATCCATTCACCGCTGGGCATGGTGG
MALINA	st680	45m	Otu001	441_st680_45m_MALINA_PufM_ADN	GGCAACCTGTACTACAACCCGTTCCACGCACTATCCATTGTGTTTTTGTACGGTGCTGTCTTGTTGTTTGCGATGCACGGCGCCACGATCCTGGCTGTTACACGCTACGGCGGTGAGCGCGAGATCGAGCAAATTGTTGATCGCGGTACGGCTTCCGAGCGCGCCGCCCTCTTCTGGCGCTGGACCATGGGCTATAACGCCACGATGGAATCCATTCACCGCTGGGCATGGTGG
MALINA	st694	0m	Otu001	448_st694_0m_MALINA_PufM_ADN	GGCAACCTGTTCTACAACCCGTTCCACGCACTATCCATTGTGTTTTTGTACGGTGCTGTCTTGTTGTTTGCGATGCACGGCGCCACGATCCTGGCTGTTACACGCTACGGCGGTGAGCGCGAGATCGAGCAAATCGTTGACCGCGATACGGCTTCCGAGCGCGCCGCCCTCTTCTGGCGCTGGACCATGGGCTATAACGCCACGATGGAATCCATTCACCGCTGGGCCTGGTGG
MALINA	st694	0m	Otu001	449_st694_0m_MALINA_PufM_ADN	GGCAACCTGTTCTACAACCCATTCCACGCACTATCCATTGTGTTTTTGTACGGTGCTGTCTCGTTGTTTGCGATGCACGGCGCCACGATCCTGGCTGTTACACGCTACGGCGGTGAGCGCGAGATCGAGCAAATCGTTGACCGCGGTACGGCTTCCGAGCGCGCCGCCCTCTTCTGGCGCTGGACCATGGGCTATAACGCCACGATGGAATCCATTCACCGCTGGGCCTGGTGG
MALINA	st694	0m	Otu001	450_st694_0m_MALINA_PufM_ADN	GGCAACCTGTTCTACAACCCGTTCCACGCACTATCCATTGTGTTTTTGTACGGTGCTGTCTTGTTGTTTGCGATGCACGGCGCCACGATCCTGGCTGTTACACGCTACGGCGGTGAGCGCGAGATCGAGCAAATTGTTGATCGCGGTACGGCTTCCGAGCGCGCCGCCCTCTTCTGGCGCTGGACCATGGGCTATAACGCCACGATGGAATCCATTCACCGCTGGGCCTGGTGG
MALINA	st694	0m	Otu001	451_st694_0m_MALINA_PufM_ADN	GGGAACCTGTACTACAACCCGTTCCACGCACTATCCATTGTGTTTTTGCACGGTGCTGTCTTGTTGTTTGCGATGCACGGCGCCACGATCCTGGCTGTTACACGCTACGGCGGTGAGCGCGAGATCGAGCAAATCGTTGACCGCGGTACGGCTTCCGAGCGCGCCGCCCTCTTCTGGCGCTGGACCATGGGCTATAACGCCACGATGGAATCCATTCACCGCTGGGCATGGTGG
MALINA	st694	0m	Otu001	454_st694_0m_MALINA_PufM_ADN	GGCAACCTGTTCTACAACCCATTCCACGCACTATCCATTGTGTTTTTGTACGGTGCTGTCTCGTTGTTTGCGATGCACGGCGCCACGATCCTGGCTGTTACACGCTACGGCGGTGAGCGCGAGATCGAGCAAATCGTTGACCGCGGTACGGCTTCCGAGCGCGCCGCCCTCTTCTGGCGCTGGACCATGGGCTATAACGCCACGATGGAATCCATTCACCGCTGGGCCTGGTGG
MALINA	st694	0m	Otu001	455_st694_0m_MALINA_PufM_ADN	GGGAACCTGTACTACAACCCGTTCCACGCACTATCCATTGTGTTTTTGTACGGTGCTGTCTTGTTGTTTGCGATGCACGGCGCCACGGTCCTGGCTGTTACACGCTACGGCGGTGAGCGCGAGATCGAGCAAATTGTTGATCGCGGTACGGCTTTCGAGCGCGCCGCCCTCTTCTGGCGCTGGACCATGGGCTATAACGCCACGATGGAATCCATTCACCGCTGGGCGTGGTGG
MALINA	st694	0m	Otu001	456_st694_0m_MALINA_PufM_ADN	GGGAACCTGTTCTACAACCCATTCCACGCACTATCCATTGTGTTTTTGTACGGTGCTGTCTTGTTGTTTGCGATGCACGGCGCCACGATCCTGGCTGTTACACGCTACGGCGGTGAGCGCGAGATCGAGCAAATCGTTGACCGCGGTACGGCTTCCGAGCGCGCCGCCCTCTTCTGGCGCTGGACCATGGGCTATAACGCCACGACGGAATCCATTCACCGCTGGGCTTGGTGG
MALINA	st694	0m	Otu001	457_st694_0m_MALINA_PufM_ADN	GGGAACCTGTTCTACAACCCGTTCCACGCACTATCCATTGTGTTTTTGTACGGTGCTGTCTTGTTGTTTGCGATGCACGGCGCCACGATCTTGGCTGTTACACGCTACGGCGGTGAGCGCGAGATCGAGCAAATTGTTGACCGCGGTACGGCTTCCGAGCGCGCCGCCCTCTTCTGGCGCTGGACCATGGGCTATAACGCCACGATGGAATCCATTCACCGCTGGGCCTGGTGG
MALINA	st694	0m	Otu001	458_st694_0m_MALINA_PufM_ADN	GGGAACCTGTTCTACAACCCGTTCCACGCACTATCCATTGTGTTTTTGTACGGTGCTGTCTTGTTGTTTGCGATGCACGGCGCCACGATCTTGGCTGTTACACGCTACGGCGGTGAGCGCGAGATCGAGCAAATTGTTGACCGCGGTACGGCTTCCGAGCGCGCAGCCCTCTTCTGGCGCTGGACCATGGGCTATAACGCCACGATGGAATCGATTCACCGCTGGGCGTGGTGG
MALINA	st694	0m	Otu001	459_st694_0m_MALINA_PufM_ADN	GGGAACCTGTTCTACAACCCGTTCCACGCACCATCTATTGTGTTTTTATACGGTGCTGTCTTGTTGTTTGCGATGCACGGCGCCACGATCCTGGCTGTTACACGCTACGGCGGTGAGCGCGAGATCGAGCAAATTGTTGATCGCGGTACGGCTTCCGAGCGCGCCGCTCTCTTCTGGCGCTGGACCATGGGCTATAACGCCACGATGGAATCCATTCACCGCTGGGCTTGGTGG
MALINA	st694	0m	Otu001	460_st694_0m_MALINA_PufM_ADN	GGGAACCTGTTCTACAACCCGTTCCACGCACTATCCATTGTGTTTTTATACGGTGCTGTCTTGTTGTTTGCGATGCACGGCGCCACGATCCTGGCTGTTACACGCTACGGCGGTGAGCGCGAGATCGAGCAAATTGTTGATCGCGGTACGGCTTCCGAGCGCGCCGCCCTCTTCTGGCGCTGGACCATGGGCTATAACGCCACGATGGAATCCATTCACCGCTGGGCCTGGTGG
MALINA	PAC2	0m	Otu001	334_PAC2_0m_MALINA_PufM_ADN	GGCAACCTGTACTACAACCCGTTCCACGCACTATCCATTGTGTTTTTGTACGGTGCTGTCTTGTTGTTTGCGATGCACGGCGCCACGATCCTGGCTGTTACACGCTACGGCGGTGAGCGCGAGATCGAGCAAATTGTTGATCGCGGTACGGCTTCCGAGCGCGCCGCCCTCTTCTGGCGCTGGACCATGGGCTATAACGCCACGATGGAATCCATTCACCGCTGGGCATGGTGG
MALINA	PAC2	0m	Otu001	336_PAC2_0m_MALINA_PufM_ADN	GGCAACCTGTACTACAACCCGTTCCACGCACTATCCATTGTGTTTTTGTACGGTGCTGTCTTGTTGTTTGCGATGCACGGCGCCACGATCCTGGCTGTTACACGCTACGGCGGTGAGCGCGAGATCGAGCAAATTGTTGATCGCGGTACGGCTTCCGAGCGCGCCGCCCTCTTCTGGCGCTGGACCATGGGCTATAACGCCACGATGGAATCCATTCACCGCTGGGCATGGTGG
MALINA	PAC2	0m	Otu001	337_PAC2_0m_MALINA_PufM_ADN	GGCAACCTGTACTACAACCCGTTCCACGCACTATCCATTGTGTTTTTGTACGGTGCTGTCTTGTTGTTTGCGATGCACGGCGCCACGATCCTGGCTGTTACACGCTACGGCGGTGAGCGCGAGATCGAGCAAATTGTTGATCGCGGTACGGCTTCCGAGCGCGCCGCCCTCTTCTGGCGCTGGACCATGGGCTATAACGCCACGATGGAATCCATTCACCGCTGGGCATGGTGG
MALINA	PAC2	0m	Otu001	338_PAC2_0m_MALINA_PufM_ADN	GGCAACCTGTACTACAACCCGTTCCACGCACTATCCATTGTGTTTTTGTACGGTGCTGTCTTGTTGTTTGCGATGCACGGCGCCACGATCCTGGCTGTTACACGCTACGGCGGTGAGCGCGAGATCGAGCAAATTGTTGATCGCGGTACGGCTTCCGAGCGCGCCGCCCTCTTCTGGCGCTGGACCATGGGCTATAACGCCACGATGGAATCCATTCACCGCTGGGCATGGTGG
MALINA	PAC2	0m	Otu001	340_PAC2_0m_MALINA_PufM_ADN	GGCAACCTGTACTACAACCCGTTCCACGCACTATCCATTGTGTTTTTGTACGGTGCTGTCTTGTTGTTTGCGATGCACGGCGCCACGATCCTGGCTGTTACACGCTACGGCGGTGAGCGCGAGATCGAGCAAATTGTTGATCGCGGTACGGCTTCCGAGCGCGCCGCCCTCTTCTGGCGCTGGACCATGGGCTATAACGCCACGATGGAATCCATTCACCGCTGGGCATGGTGG
MALINA	PAC2	0m	Otu001	341_PAC2_0m_MALINA_PufM_ADN	GGCAACCTGTACTACAACCCGTTCCACGCACTATCCATTGTGTTTTTGTACGGTGCTGTCTTGTTGTTTGCGATGCACGGCGCCACGATCCTGGCTGTTACACGCTACGGCGGTGAGCGCGAGATCGAGCAAATTGTTGATCGCGGTACGGCTTCCGAGCGCGCCGCCCTCTTCTGGCGCTGGACCATGGGCTATAACGCCACGATGGAATCCATTCACCGCTGGGCATGGTGG
MALINA	PAC2	0m	Otu001	342_PAC2_0m_MALINA_PufM_ADN	GGCAACCTGTACTACAACCCGTTCCACGCACTATCCATTGTGTTTTTGTACGGTGCTGTCTTGTTGTTTGCGATGCACGGCGCCACGATCCTGGCTGTTACACGCTACGGCGGTGAGCGCGAGATCGAGCAAATTGTTGATCGCGGTACGGCTTCCGAGCGCGCCGCCCTCTTCTGGCGCTGGACCATGGGCTATAACGCCACGATGGAATCCATTCACCGCTGGGCATGGTGG
MALINA	PAC2	0m	Otu001	343_PAC2_0m_MALINA_PufM_ADN	GGCAACCTGTACTACAACCCGTTCCACGCACTATCCATTGTGTTTTTGTACGGTGCTGTCTTGTTGTTTGCGATGCACGGCGCCACGATCCTGGCTGTTACACGCTACGGCGGTGAGCGCGAGATCGAGCAAATTGTTGATCGCGGTACGGCTTCCGAGCGCGCCGCCCTCTTCTGGCGCTGGACCATGGGCTATAACGCCACGATGGAATCCATTCACCGCTGGGCATGGTGG
MALINA	PAC2	0m	Otu001	344_PAC2_0m_MALINA_PufM_ADN	GGCAACCTGTACTACAACCCGTTCCACGCACTATCCATTGTGTTTTTGTACGGTGCTGTCTTGTTGTTTGCGATGCACGGCGCCACGATCCTGGCTGTTACACGCTACGGCGGTGAGCGCGAGATCGAGCAAATTGTTGATCGCGGTACGGCTTCCGAGCGCGCCGCCCTCTTCTGGCGCTGGACCATGGGCTATAACGCCACGATGGAATCCATTCACCGCTGGGCATGGTGG
MALINA	PAC2	0m	Otu001	345_PAC2_0m_MALINA_PufM_ADN	GGCAACCTGTACTACAACCCGTTCCACGCACTATCCATTGTGTTTTTGTACGGTGCTGTCTTGTTGTTTGCGATGCACGGCGCCACGATCCTGGCTGTTACACGCTACGGCGGTGAGCGCGAGATCGAGCAAATTGTTGATCGCGGTACGGCTTCCGAGCGCGCCGCCCTCTTCTGGCGCTGGACCATGGGCTATAACGCCACGATGGAATCCATTCACCGCTGGGCATGGTGG
MALINA	PAC2	0m	Otu001	347_PAC2_0m_MALINA_PufM_ADN	GGCAACCTGTACTACAACCCGTTCCACGCACTATCCATTGTGTTTTTGTACGGTGCTGTCTTGTTGTTTGCGATGCACGGCGCCACGATCCTGGCTGTTACACGCTACGGCGGTGAGCGCGAGATCGAGCAAATTGTTGATCGCGGTACGGCTTCCGAGCGCGCCGCCCTCTTCTGGCGCTGGACCATGGGCTATAACGCCACGATGGAATCCATTCACCGCTGGGCATGGTGG
MALINA	PAC2	0m	Otu001	348_PAC2_0m_MALINA_PufM_ADN	GGCAACCTGTACTACAACCCGTTCCACGCACTATCCATTGTGTTTTTGTACGGTGCTGTCTTGTTGTTTGCGATGCACGGCGCCACGATCCTGGCTGTTACACGCTACGGCGGTGAGCGCGAGATCGAGCAAATTGTTGATCGCGGTACGGCTTCCGAGCGCGCCGCCCTCTTCTGGCGCTGGACCATGGGCTATAACGCCACGATGGAATCCATTCACCGCTGGGCATGGTGG
MALINA	PAC2	0m	Otu001	350_PAC2_0m_MALINA_PufM_ADN	GGCAACCTGTACTACAACCCGTTCCACGCACTATCCATTGTGTTTTTGTACGGTGCTGTCTTGTTGTTTGCGATGCACGGCGCCACGATCCTGGCTGTTACACGCTACGGCGGTGAGCGCGAGATCGAGCAAATTGTTGATCGCGGTACGGCTTCCGAGCGCGCCGCCCTCTTCTGGCGCTGGACCATGGGCTATAACGCCACGATGGAATCCATTCACCGCTGGGCATGGTGG
MALINA	PAC2	0m	Otu001	351_PAC2_0m_MALINA_PufM_ADN	GGCAACCTGTACTACAACCCGTTCCACGCACTATCCATTGTGTTTTTGTACGGTGCTGTCTTGTTGTTTGCGATGCACGGCGCCACGATCCTGGCTGTTACACGCTACGGCGGTGAGCGCGAGATCGAGCAAATTGTTGATCGCGGTACGGCTTCCGAGCGCGCCGCCCTCTTCTGGCGCTGGACCATGGGCTATAACGCCACGATGGAATCCATTCACCGCTGGGCATGGTGG
MALINA	PAC2	0m	Otu001	352_PAC2_0m_MALINA_PufM_ADN	GGCAACCTGTACTACAACCCGTTCCACGCACTATCCATTGTGTTTTTGTACGGTGCTGTCTTGTTGTTTGCGATGCACGGCGCCACGATCCTGGCTGTTACACGCTACGGCGGTGAGCGCGAGATCGAGCAAATTGTTGATCGCGGTACGGCTTCCGAGCGCGCCGCCCTCTTCTGGCGCTGGACCATGGGCTATAACGCCACGATGGAATCCATTCACCGCTGGGCATGGTGG
MALINA	PAC2	0m	Otu001	354_PAC2_0m_MALINA_PufM_ADN	GGCAACCTGTACTACAACCCGTTCCACGCACTATCCATTGTGTTTTTGTACGGTGCTGTCTTGTTGTTTGCGATGCACGGCGCCACGATCCTGGCTGTTACACGCTACGGCGGTGAGCGCGAGATCGAGCAAATTGTTGATCGCGGTACGGCTTCCGAGCGCGCCGCCCTCTTCTGGCGCTGGACCATGGGCTATAACGCCACGATGGAATCCATTCACCGCTGGGCATGGTGG
MALINA	PAC2	0m	Otu001	355_PAC2_0m_MALINA_PufM_ADN	GGCAACCTGTACTACAACCCGTTCCACGCACTATCCATTGTGTTTTTGTACGGTGCTGTCTTGTTGTTTGCGATGCACGGCGCCACGATCCTGGCTGTTACACGCTACGGCGGTGAGCGCGAGATCGAGCAAATTGTTGATCGCGGTACGGCTTCCGAGCGCGCCGCCCTCTTCTGGCGCTGGACCATGGGCTATAACGCCACGATGGAATCCATTCACCGCTGGGCATGGTGG
MALINA	PAC2	0m	Otu001	356_PAC2_0m_MALINA_PufM_ADN	GGCAACCTGTACTACAACCCGTTCCACGCACTATCCATTGTGTTTTTGTACGGTGCTGTCTTGTTGTTTGCGATGCACGGCGCCACGATCCTGGCTGTTACACGCTACGGCGGTGAGCGCGAGATCGAGCAAATTGTTGATCGCGGTACGGCTTCCGAGCGCGCCGCCCTCTTCTGGCGCTGGACCATGGGCTATAACGCCACGATGGAATCCATTCACCGCTGGGCATGGTGG
MALINA	ARC1	0m	Otu001	289_ARC1_0m_MALINA_PufM_ADN	GGCAACCTGTACTACAACCCATTCCACGCACTGTCCATTGTGTTTTTGTACGGTGCTGTCTTGTTGTTTGCGATGCACGGCGCCACGATCCTGGCTGTTACACGCTACGGCGGTGAGCGCGAGATCGAGCAAATCGTTGACCGCGGTACGGCTTCCGAGCGCGCCGCCCTCTTCTGGCGCTGGACCATGGGCTATAACGCCACGATGGAATCCATTCACCGCTGGGCTTGGTGG
MALINA	ARC1	0m	Otu001	290_ARC1_0m_MALINA_PufM_ADN	GGGAACCTGTTCTACAACCCATTCCACGCACTATCCATTGTGTTTTTGTACGGTGCAGTCTTGTTGTTTGCGATGCACGGCGCCACGATCCTGGCTGTTACACGCTACGGCGGTGAGCGCGAGATCGAGCAAATCGTTGACCGCGGTACGGCTTCCGAGCGCGCCGCCCTCTTCTGGCGCTGGACCATGGGCTATAACGCCACGATGGAATCCATTCACCGCTGGGCTTGGTGG
MALINA	ARC1	0m	Otu001	291_ARC1_0m_MALINA_PufM_ADN	GGGAACCTGTACTACAACCCATTCCACGCACTATCCATTGTGTTTTTGTACGGTGCTGTCTTGTTGTTTGCGATGCACGGCGCCACGATCCTGGCTGTTACACGCTACGGCGGTGAGCGCGAGATCGAGCAAATCGTTGACCGCGGTACGGCTTCCGAGCGCGCCGCCCTCTTCTGGCGCTGGACCATGGGCTATAACGCCACGATGGAATCCATTCACCGCTGGGCATGGTGG
MALINA	ARC1	0m	Otu001	292_ARC1_0m_MALINA_PufM_ADN	GGCAACCTGTTCTACAACCCGTTCCACGCACTATCCATTGTGTTTTTGTACGGTGCTGTCTTGTTGTTTGCGATGCACGGCGCCACGATCCTGGCTGTTACACGCTACGGCGGTGAGCGCGAGATCGAGCAAATTGTTGATCGCGGTACGGCTTCCGAGCGCGCCGCCCTCTTCTGGCGCTGGACCATGGGCTATAACGCCACGATGGAATCCATTCACCGCTGGGCATGGTGG
MALINA	ARC1	0m	Otu001	293_ARC1_0m_MALINA_PufM_ADN	GGCAACCTGTTCTACAACCCGTTCCACGCACTATCCATTGTGTTTTTGTACGGTGCTGTCTTGTTGTTTGCGATGCACGGCGCCACGATCCTGGCTGTTACACGCTACGGCGGTGAGCGCGAGATCGAGCAAATCGTTGACCGCGGTACGGCTTCCGAGCGCGCCGCCCTCTTCTGGCGCTGGACCATGGGCTATAACGCCACGATGGAATCCATTCACCGCTGGGCATGGTGG
MALINA	ARC1	0m	Otu001	297_ARC1_0m_MALINA_PufM_ADN	GGGAACCTGTACTACAACCCATTCCACGCACTATCCATTGTGTTTTTGTACGGTGCTGTCTTGTTGTTTGCGATGCACGGCGCCACGATCCTGGCTGTTACACGCTACGGCGGTGAGCGCGAGATCGAGCAAATCGTTGACCGCGGTACGGCTTCCGAGCGCGCCGCCCTCTTCTGGCGCTGGACCATGGGCTATAACGCCACGATGGAATCCATTCACCGCTGGGCATGGTGG
MALINA	ARC1	0m	Otu001	299_ARC1_0m_MALINA_PufM_ADN	GGCAACCTGTACTACAACCCGTTCCACGCACTATCCATTGTGTTTTTGTACGGTGCTGTCTTGTTGTTTGCGATGCACGGCGCCACGATCCTGGCTGTTACACGCTACGGCGGTGAGCGCGAGATCGAGCAAATTGTTGATCGCGGTACGGCTTCCGAGCGCGCCGCCCTCTTCTGGCGCTGGACCATGGGCTATAACGCTACGATGGAATCCATTCACCGCTGGGCCTGGTGG
MALINA	ARC1	0m	Otu001	300_ARC1_0m_MALINA_PufM_ADN	GGCAACCTGTTCTACAACCCGTTCCACGCACTATCCATTGTGTTTTTGTACGGTGCTGTCTTGTTGTTTGCGATGCACGGCGCCACGATCCTGGCTGTTACACGCTACGGCGGTGAGCGCGAGATCGAGCAAATTGTTGATCGCGGTACGGCTTCCGAGCGCGCCGCCCTCTTCTGGCGCTGGACCATGGGCTATAACGCCACGATGGAATCCATTCACCGCTGGGCATGGTGG
MALINA	ARC1	0m	Otu001	301_ARC1_0m_MALINA_PufM_ADN	GGGAACCTGTTCTACAACCCGTTCCACGCACTATCCATTGTGTTTTTGTACGGTGCTGTCTTGTTGTTTGCGATGCACGGCGCCACGATCCTGGCTGTTACACGCTACGGCGGTGAGCGCGAGATCGAGCAAATTGTTGATCGCGGTACGGCTTCCGAGCGCGCCGCCCTCTTCTGGCGCTGGACCATGGGCTATAACGCCACGATGGAGTCCATTCACCGCTGGGCATGGTGG
MALINA	ARC1	0m	Otu001	302_ARC1_0m_MALINA_PufM_ADN	GGGAACCTGTTCTACAACCCGTTCCACGCACTATCCATTGTGTTTTTGTACGGTGCTGTCTTGTTGTTTGCGATGCACGGCGCCACGATCCTGGCTGTTACACGCTACGGCGGTGAGCGCGAGATCGAGCAAATTGTTGATCGCGGTACGGCTTCCGAGCGCGCCGCCCTCTTCTGGCGCTGGACCATGGGCTATAACGCCACGATGGAATCCATTCACCGCTGGGCATGGTGG
MALINA	ARC1	0m	Otu001	307_ARC1_0m_MALINA_PufM_ADN	GGCAACCTGTACTACAACCCGTTCCACGCACTATCCATTGTGTTTTTGTACGGTGCTGTCTTGTTGTTTGCGATGCACGGCGCCACGATCCTGGCTGTTACACGCTACGGCGGTGAGCGCGAGATCGAGCAAATTGTTGATCGCGGTACGGCTTCCGAGCGCGCCGCCCTCTTCTGGCGCTGGACCATGGGCTATAACGCCACGATGGAATCCATTCACCGCTGGGCATGGTGG
MALINA	st360	3m	Otu005	001_st360_3m_MALINA_PufM_ADN	GGGAACCTGTACTACAACCCGTTCCACGCACTTAGCATTGTGTTCCTCTATGGATCTGCCCTGCTGTTTGCGATGCACGGTGCGACGATCCTCGCTGTTTCCCGCTTTGGTGGTGAACGTGAGATTGAACAGATCGTGGATCGTGGAACAGCATCCGAACGTGCTGCCCTTTTCTGGCGCTGGACGATGGGCTTTAACGCGACGATGGAAGGTATCCACCGTTGGGCATGGTGG
MALINA	st360	3m	Otu005	002_st_360_3m_MALINA_PufM_ADN	GGCAACCTGTTCTACAACCCGTTCCACGCACTTAGCATTGTGTTCCTCTATGGATCTGCCCTGCTGTTTGCGATGCACGGTGCGACGATCCTCGCTGTTTCCCGCTTTGGTGGTGAACGTGAGATTGAACAGATCGTGGATCGTGGAACAGCATCCGAACGTGCCGCCCTTTTCTGGCGCTGGACGATGGGCTTTAACGCGACGATGGAAGGTATCCACCGTTGGGCATGGTGG
MALINA	st360	3m	Otu005	003_st_360_3m_MALINA_PufM_ADN	GGGAACCTGTACTACAACCCGTTCCACGCACTTAGCATTGTGTTCCTCTATGGATCTGCCCTGCTGTTTGCGATGCACGGTGCGACGATCCTCGCTGTTTCCCGCTTTGGTGGTGAACGTGAGATTGAACAGATCGTGGATCGTGGAACAGCATCCGAACGTGCCGCCCTTTTCTGGCGCTGGACGATGGGCTTTAACGCGACGATGGAAGGTATCCACCGTTGGGCCTGGTGG
MALINA	st360	3m	Otu005	004_st_360_3m_MALINA_PufM_ADN	GGGAACCTGTTCTACAACCCGTTCCACGCACTTAGCATTGTGTTCCTCTATGGATCTGCCCTGCTGTTTGCGATGCACGGTGCGACGATCCTCGCTGTTTCCCGCTTTGGTGGTGAACGTGAGATTGAACAGATCGTGGATCGTGGAACAGCATCCGAACGTGCCGCCCTTTTCTGGCGCTGGACGATGGGCTTTAACGCGACGATGGAAGGTATCCACCGTTGGGCATGGTGG
MALINA	st360	3m	Otu005	008_st_360_3m_MALINA_PufM_ADN	GGCAACCTGTTCTACAACCCGTTCCACGCACTTAGCATTGTGTTCCTCTATGGATCTGCCCTGCTGTTTGCGATGCACGGTGCGACGATCCTCGCTGTTTCCCGCTTTGGTGGTGAACGTGAGATTGAACAGATCGTGGATCGTGGAACAGCATCCGAACGTGCCGCCCTTTTCTGGCGCTGGACGATGGGCTTTAACGCGACGATGGAAGGTATCCACCGTTGGGCCTGGTGG
MALINA	st360	3m	Otu005	010_st360_3m_MALINA_PufM_ADN	GGGAACCTGTTCTACAACCCGTTCCACGCACTTAGCATTGTGTTCCTCTATGGATCTGCCCTGCTGTTTGCGGTGCACGGTGCGACGATCCTCGCTGTTTCCCGCTTTGGTGGTGAACGTGAGATTGAACAGATCGTGGATCGTGGAACAGCATCCGAACGTGCCGCCCTTTTCTGGCGCTGGACGATGGGCTTTAACGCGACGATGGAAGGTATCCACCGTTGGGCGTGGTGG
MALINA	st360	3m	Otu005	012_st360_3m_MALINA_PufM_ADN	GGCAACCTGTTCTACAACCCGTTCCACGCACTTAGCATTGTGTTCCTCTATGGATCTGCCCTGCTGTTTGCGATGCACGGTGCGACGATCCTCGCTGTTTCCCGCTTTGGTGGTGAACGTGAGATTGAACAGATCGTGGATCGTGGAACAGCATCCGAACGTGCCGCCCTTTTCTGGCGCTGGACGATGGGCTTTAACGCGACGATGGAAGGTATCCACCGTTGGGCCTGGTGG
MALINA	st360	3m	Otu005	013_st360_3m_MALINA_PufM_ADN	GGCAACCTGTTCTACAACCCGTTCCACGCACTTAGCATTGTGTTCCTCTATGGATCTGCCCTGCTGTTTGCGATGCACGGTGCGACGATCCTCGCTGTTTCCCGCTTTGGTGGTGAACGTGAGATTGAACAGATCGTGGGTCGTGGAACAGCATCCGAACGTGCCGCCCTTTTCTGGCGCTGGACGATGGGCTTTAACGCGACGATGGAAGGTATCCACCGTTGGGCATGGTGG
MALINA	st360	3m	Otu005	017_st360_3m_MALINA_PufM_ADN	GGGAACCTGTTCTACAACCCGTTCCACGCACTTAGCATTGTGTTCCTCTATGGATCTGCCCTGCTGTTTGCGATGCACGGTGCGACGATCCTCGCTGTTTCCCGCTTTGGTGGTGAACGTGAGATTGAACAGATCGTGGATCGTGGAACAGCATCCGAACGTGCCGCCCTTTTCTGGCGCTGGACGATGGGCTTTAACGCGACGATGGAAGGTATCCACCGTTGGGCCTGGTGG
MALINA	st360	3m	Otu005	018_st360_3m_MALINA_PufM_ADN	GGGAACCTGTTCTACAACCCGTTCCACGCACTTAGCATTGTGTTCCTCTATGGATCTGCCCTGCTGTTTGCGATGCACGGTGCGACGATCCTCGCTGTTTCCCGCTTTGGTGGTGAACGTGAGATTGAACAGATCGTGGATCGTGGAACAGCATCCGAACGTGCCGCCCTTTTCTGGCGCTGGACGATGGGCTTTAACGCGACGATGGAAGGTATCCACCGTTGGGCCTGGTGG
MALINA	st360	3m	Otu005	020_st360_3m_MALINA_PufM_ADN	GGCAACCTGTTCTACAACCCGTTCCACGCACTTAGCATTGTGTTCCTCTATGGATCTGCCCTGCTGTTTGCGATGCACGGTGCGACGATCCTCGCTGTTTCCCGCTTTGGTGGTGAACGTGAGATTGAACAGATCGTGGATCGTGGAACAGCATCCGAACGTGCCGCCCTTTTCTGGCGCTGGACGATGGGCTTTAACGCGACGATGGAAGGTATCCACCGTTGGGCCTGGTGG
MALINA	st360	3m	Otu005	023_st360_3m_MALINA_PufM_ADN	GGCAACCTGTTCTACAACCCGTTCCACGCACTTAGCATTGTGTTCCTCTATGGATCTGCCCTGCTGTTTGCGATGCACGGTGCGACGATCCTCGCTGTTTCCCGCTTTGGTGGTGAACGTGAGATTGAACAGATCGTGGATCGTGGAACAGCATCCGAACGTGCCGCCCTTTTCTGGCGCTGGACGATGGGCTTTAACGCGACGATGGAAGGTATCCACCGTTGGGCATGGTGG
MALINA	st360	3m	Otu005	024_st360_3m_MALINA_PufM_ADN	GGGAACCTGTTCTACAACCCGTTCCACGCACTTAGCATTGTGTTCCTCTATGGATCTGCCCTGCTGTTTGCGATGCACGGTGCGACGATCCTCGCTGTTTCCCGCTTTGGTGGTGAACGTGAGATTGAACAGATCGTGGATCGTGGAACAGCATCCGAACGTGCCGCCCTTTTCTGGCGCTGGACGATGGGCTTTAACGCGACGATGGAAGGTATCCACCGTTGGGCGTGGTGG
MALINA	st360	3m	Otu005	026_st360_3m_MALINA_PufM_ADN	GGGAACCTGTTCTACAACCCGTTCCACGCACTTAGCATTGTGTTCCTCTATGGATCTGCCGTGCTGTTTGCGATGCACGGTGCGACGATCCTCGCTGTTTCCCGCTTTGGTGGTGAACGTGAGATTGAACAGATCGTGGATCGTGGAACAGCATCCGAACGTGCCGCCCTTTTCTGGCGCTGGACGATGGGCTTTAACGTGACGATGGAAGGTATCCACCGTTGGGCATGGTGG
MALINA	st360	3m	Otu005	027_st360_3m_MALINA_PufM_ADN	GGGAACCTGTTCTACAACCCGTTCCACGCACTTAGCATTGTGTTCCTCTATGGATCTGCCCTGCTGTTTGCGATGCACGGTGCGACGATCCTCGCTGTTTCCCGCTTTGGTGGTGAACGTGAGATTGAACAGATCGTGGATCGTGGAACAGCATCCGAACGTGCCGCCCTTTTCTGGCGCTGGACGATGGGCTTTAACGCGACGATGGAAGGTATCCACCGTTGGGCATGGTGG
MALINA	st360	3m	Otu005	028_st360_3m_MALINA_PufM_ADN	GGCAACCTGTTCTACAACCCGTTCCACGCACTTAGCATTGTGTTCCTCTATGGATCTGCCCTGCTGTTTGCGATGCACGGTGCGACGATCCTCGCTGTTTCCCGCTTTGGTGGTGAACGTGAGATTGAACAGATCGTGGATCGTGGAACAGCATCCGAACGTGCCGCCCTTTTCTGGCGCTGGACGATGGGCTTTAACGCGACGATGGAAGGTATCCACCGTTGGGCATGGTGG
MALINA	st360	3m	Otu005	030_st360_3m_MALINA_PufM_ADN	GGCAACCTGTTCTACAACCCGTTCCACGCACTTAGCATTGTGTTCCTCTATGGATCTGCCCTGCTGTTTGCGATGCACGGTGCGACGATCCTCGCTGTTTCCCGCTTTGGTGGTGAACGTGAGATTGAACAGATCGTGGATCGTGGAACAGCATCCGAACGTGCCGCCCTTTTCTGGCGCTGGACGATGGGCTTTAACGCGACGATGGAAGGTATCCACCGTTGGGCTTGGTGG
MALINA	st360	3m	Otu005	032_st360_3m_MALINA_PufM_ADN	GGCAACCTGTACTACAACCCGTTCCACGCACTTAGCATTGTGTTCCTCTATGGATCTGCCCTGCTGTTTGCGATGCACGGTGCGACGATCCTCGCTGTTTCCCGCTTTGGTGGTGAACGTGAGATTGAACAGATCGTGGATCGTGGAACAGCATCCGAACGTGCCGCCCTTTTCTGGCGCTGGACGATGGGCTTTAACGCGACGATGGAAGGTATCCACCGTTGGGCGTGGTGG
MALINA	st360	60m	Otu005	034_st360_60m_MALINA_PufM_ADN	GGCAACCTGTTCTACAACCTGTTCCACGCACTTAGCATTGTGTTCCTCTATGGATCTGCCCTGCTGTTTGCGATGCACGGTGCGACGATCCTCGCTGTTTCCCGCTTTGGTGGTGAACGTGAGATTGAACAGATCGTGGATCGTGGAACAGCATCCGAACGTGCCGCCCTTTTCTGGCGCTGGACGATGGGCTTTAACGCGACGATGGAAGGTATCCACCGTTGGGCCTGGTGG
MALINA	st360	60m	Otu005	050_st360_60m_MALINA_PufM_ADN	GGCAACCTGTACTACAACCCGTTCCACGCACTTAGCATTGTGTTCCTCTATGGATCTGCCCTGCTGTTTGCGATGCACGGTGCGACGATCCTCGCTGTTTCCCGCTTTGGTGGTGAACGTGAGATTGAACAGATCGTGGATCGTGGAACAGCATCCGAACGTGCCGCCCTTTTCTGGCGCTGGACGATGGGCTTTAACGCGACGATGGAAGGTATCCACCGTTGGGCATGGTGG
MALINA	st680	45m	Otu005	197_st680_45m_MALINA_PufM_ADN	GGCAACCTGTACTACAACCCGTTCCACGCACTTAGCATTGTGTTCCTCTATGGATCTGCCCTGCTGTTTGCGATGCACGGTGCGACGATCCTCGCTGTTTCCCGCTTTGGTGGTGAACGTGAGATTGAACAGATCGTGGATCGTGGAACAGCATCCGAACGTGCCGCCCTTTTCTGGCGCTGGACGATGGGCTTTAACGCGACGATGGAAGGTATCCACCGTTGGGCATGGTGG
MALINA	st680	3m	Otu005	217_st680_3m_MALINA_PufM_ADN	GGCAACCTGTTCTACAACCCGTTCCACGCACTTAGCATTGTGTTCCTCTATGGATCTGCCCTGCTGTTTGCGATGCACGGTGCGACGATCCTCGCTGTTTCCCGCTTTGGTGGTGAACGTGAGATTGAACAGATCGTGGATCGTGGAACAGCATCCGAACGTGCCGCCCTTTTCTGGCGCTGGACGATGGGCTTTAACGCGACGATGGAAGGTATCCACCGTTGGGCTTGGTGG
MALINA	st680	3m	Otu005	226_st680_3m_MALINA_PufM_ADN	GGCAACCTGTTCTACAACCCGTTCCACGCACTTAGCATTGTGTTCCTCTATGGATCTGCCCTGCTGTTTGCGATGCACGGTGCGACGATCCTCGCTGTTTCCCGCTTTGGTGGTGAACGTGAGATTGAACAGATCGTGGATCGTGGAACAGCATCCGAACGTGCCGCCCTTTTCTGGCGCTGGACGATGGGCTTTAACGCGACGATGGAAGGTATCCACCGTTGGGCGTGGTGG
MALINA	st620	3m	Otu005	265_st620_3m_MALINA_PufM_ADN	GGCAACCTGTTCTACAACCCGTTCCACGCACTTAGCATTGTGTTCCTCTATGGATCTGCCCTGCTGTTTGCGATGCACGGTGCGACGATCCTCGCTGTTTCCCGCTTCGGTGGTGAACGTGAGATTGAACAGATCGTGGATCGTGGAACAGCATCCGAACGTGCCGCCCTTTTCTGGCGCTGGACGATGGGCTTTAACGCGACGATGGAAGGTATCCACCGTTGGGCATGGTGG
MALINA	st620	3m	Otu005	270_st620_3m_MALINA_PufM_ADN	GGGAACCTGTTCTACAACCCGTTCCACGCACTTAGCATTGTGTTCCTCTATGGATCTGCCCTGCTGTTTGCGATGCACGGTGCGACGATCCTCGCTGTTTCCCGCTTTGGTGGTGAACGTGAGATTGAACAGATCGTGGATCGTGGAACAGCATCCGAACGTGCCGCCCTTTTCTGGCGCTGGACGATGGGCTTTAACGCGACGATGGAAGGTATCCACCGTTGGGCCTGGTGG
MALINA	st620	3m	Otu005	275_st620_3m_MALINA_PufM_ADN	GGGAACCTGTACTACAACCCGTTCCACGCACTTAGCATTGTGTTCCTCTATGGATCTGCCCTGCTGTTTGCGATGCACGGTGCGACGATCCTCGCTGTTTCCCGCTTTGGTGGTGAACGTGAGATTGAACAGATCGTGGATCGTGGAACAGCATCCGAACGTGCCGCCCTTTTCTGGCGCTGGACGATGGGCTTTAACGCGACGATGGAAGGTATCCACCGCTGGGCCTGGTGG
MALINA	st620	3m	Otu005	280_st620_3m_MALINA_PufM_ADN	GGGAACCTGTTCTACAACCCGTTCCACGCACTTAGCATTGTGTTCCTCTATGGATCTGCCCTGCTGTTTGCGATGCACGGTGCGACGATCCTCGCTGTTTCCCGCTTTGGTGGTGAACGTGAGATTGAACAGATCGTGGATCGTGGAACAGCATCCGAACGTGCCGCCCTTTTCTGGCGCTGGACGATGGGCTTTAACGCGACGATGGAAGGTATCCACCGTTGGGCATGGTGG
MALINA	st620	3m	Otu005	284_st620_3m_MALINA_PufM_ADN	GGCAACCTGTACTACAACCCGTTCCACGCACTTAGCATTGTGTTCCTCTATGGATCTGCCCTGCTGTTTGCGATGCACGGTGCGACGATCCTCGCTGTTTCCCGCTTTGGTGGTGAACGTGAGATTGAACAGATCGTGGATCGTGGAACAGCATCCGAACGTGCCGCCCTTTTCTGGCGTTGGACGATGGGCTTTAACGCGACGATGGAAGGTATCCGCCGTTGGGCATGGTGG
MALINA	st620	3m	Otu005	286_st620_3m_MALINA_PufM_ADN	GGCAACCTGTTCTACAACCCGTTCCACGCACTTAGCATTGTGTTCCTCTATGGATCTGCCCTGCTGTTTGCGATGCACGGTGCGACGATCCTCGCTGTTTCCCGCTTTGGTGGTGAACGTGAGATTGAACAGATCGTGGATCGTGGAACAGCATCCGAACGTGCCGCCCTTTTCTGGCGTTGGACGATGGGCTTTAACGCGACGATGGAAGGTATCCACCGTTGGGCATGGTGG
MALINA	st620	3m	Otu005	287_st620_3m_MALINA_PufM_ADN	GGCAACCTGTTCTACAACCCGTTCCACGCACTTAGCATTGTGTTCCTCTATGGATCTGCCCTGCTGTTTGCGATGCACGGTGCGACGATCCTCGCTGTTTCCCGCTTTGGTGGTGAACGTGAGATTGAACAGATCGTGGATCGTGGAACAGCATCCGAACGTGCCGCCCTTTTCTGGCGTTGGACGATGGGCTTTAACGCGACGATGGAAGGTATCCACCGTTGGGCGTGGTGG
MALINA	ARC1	0m	Otu005	065_ARC1_0m_MALINA_PufM_ADN	GGCAACCTGTTCTACAACCCGTTCCACGCACTTAGCATTGTGTTCCTCTATGGATCTGCCCTGCTGTTTGCGATGCACGGTGCGACGATCCTCGCTGTTTCCCGCTTTGGTGGTGAACGTGAGATTGAACAGATCGTGGATCGTGGAACAGCATCCGAACGTGCCGCCCTTTTCTGGCGCTGGACGATGGGCTTTAACGCGACGATGGAAGGTATCCACCGTTGGGCGTGGTGG
MALINA	ARC1	0m	Otu005	066_ARC1_0m_MALINA_PufM_ADN	GGGAACCTGTTCTACAACCCGTTCCACGCACTTAGCATTGTGTTCCTCTATGGATCTGCCCTGCTGTTTGCGATGCACGGTGCGACGATCCTCGCTGTTTCCCGCTTTGGTGGTGAACGTGAGATTGAACAGATCGTGGATCGTGGAACAGCATCCGAACGTGCCGCCCTTTTCTGGCGCTGGACGATGGGCTTTAACGCGACGATGGAAGGTATCCACCGTTGGGCTTGGTGG
MALINA	ARC1	0m	Otu005	067_ARC1_0m_MALINA_PufM_ADN	GGGAACCTGTTCTACAACCCGTTCCACGCACTTAGCATTGTGTTCCTCTATGGATCTGCCCTGCTGTTCGCGATGCACGGTGCGACGATCCTCGCTGTTTCCCGCTTTGGTGGTGAACGTGAGATTGAACAGATCGTGGATCGTGGAACAGCATCCGAACGTGCCGCCCTTTTCTGGCGCTGGACGATGGGCTTTAACGCGACGATGGAAGGTATCCACCGTTGGGCCTGGTGG
MALINA	ARC1	0m	Otu005	070_ARC1_0m_MALINA_PufM_ADN	GGCAACCTGTTCTACAACCCGTTCCACGCACTTAGCATTGTGTTCCTCTATGGATCTGCCCTGCTGTTTGCGATGCACGGTGCGACGATCCTCGCTGTTTCCCGCTTTGGTGGTGAACGTGAGATTGAACAGATCGTGGATCGTGGAACAGCATCCGAACGTGCCGCCCTTTTCTGGCGCTGGACGATGGGCTTTAACGCGACGATGGAAGGTATCCACCGTTGGGCCTGGTGG
MALINA	ARC1	0m	Otu005	071_ARC1_0m_MALINA_PufM_ADN	GGCAACCTGTTCTACAACCCGTTCCACGCACTTAGCATTGTGTTCCTCTATGGATCTGCCCTGCTGTTTGCGATGCACGGTGCGACGATCCTCGCTGTTTCCCGCTTTGGTGGTGAACGTGAGATTGAACAGATCGTGGATCGTGGAACAGCATCCGAACGTGCCGCCCTTTTCTGGCGCTGGACGATGGGCTTTAACGCGACGATGGAAGGTATCCACCGTTGGGCTTGGTGG
MALINA	ARC1	0m	Otu005	073_ARC1_0m_MALINA_PufM_ADN	GGCAACCTGTTCTACAACCCGTTCCACGCACTTAGCATTGTGTTCCTCTATGGATCTGCCCTGCTGTTTGCGATGCACGGTGCGACGATCCTCGCTGTTTCCCGCTTTGGTGGTGAACGTGAGGTTGAACAGATCGTGGATCGTGGAACAGCATCCGAACGTGCCGCCCTTTTCTGGCGCTGGACGATGGGCTTTAACGCGACGATGGAAGGTATCCACCGTTGGGCGTGGTGG
MALINA	ARC1	0m	Otu005	074_ARC1_0m_MALINA_PufM_ADN	GGGAACCTGTTCTACAACCCGTTCCACGCACTTAGCATTGTGTTCCTCTATGGATCTGCCCTGCTGTTTGCGATGCACGGTGCGACGATCCTCGCTGTTTCCCGCTTTGGTGGTGAACGTGAGATTGAACAGATCGTGGATCGTGGAACAGCATCCGAACGTGCCGCCCTTTTCTGGCGCTGGACGATGGGCTTTAACGCGACGATGGAAGATATCCACCGTTGGGCTTGGTGG
MALINA	ARC1	0m	Otu005	075_ARC1_0m_MALINA_PufM_ADN	GGGAACCTGTTCTACAACCCGTTCCACGCACTTAGCATTGTGTTCCTCTATGGATCTGCCCTGCTGTTTGCGATGCACGGTGCGACGATCCTCGCTGTTTCCCGCTTTGGTGGTGAACGTGAGATTGAACAGATCGTGGATCGTGGAACAGCATCCGAACGTGCCGCCCTTTTCTGGCGCTGGACGATGGGCTTTAACGCGACGATGGAAGGTATCCACCGTTGGGCATGGTGG
MALINA	ARC1	0m	Otu005	076_ARC1_0m_MALINA_PufM_ADN	GGGAACCTGTTCTACAACCCGTTCCACGCACTTAGCATTGTGTTCCTCTATGGATCTGCCCTGCTGTTCGCGATGCACGGTGCGACGATCCTCGCTGTTTCCCGCTTTGGTGGTGAACGTGAGATTGAACAGATCGTGGATCGTGGAACAGCATCCGAACGTGCCGCCCTTTTCTGGCGCTGGACGATGGGCTTTAACGCGACGATGGAAGGTATCCACCGTTGGGCTTGGTGG
MALINA	ARC1	0m	Otu005	078_ARC1_0m_MALINA_PufM_ADN	GGGAACCTGTACTACAACCCGTTCCACGCACTTAGCATTGTGTTCCTCTATGGATCTGCCCTGCTGTTTGCGATGCACGGTGCGACGATCCTCGCTGCTTCCCGCTTTGGTGGTGAACGTGAGATTGAACAGATCGTGGATCGTGGTACAGCATCCGAACGTGCCGCCCTTTTCTGGCGTTGGACGATGGGCTTTAACGCGACGATGGAAGGTATCCACCGTTGGGCTTGGTGG
MALINA	ARC1	0m	Otu005	080_ARC1_0m_MALINA_PufM_ADN	GGGAACCTGTTCTACAACCCGTTCCACGCACTTAGCATTGTGTTCCTCTATGGATCTGCCCTGCTGTTTGCGATGCACGGTGCGACGATCCTCGCTGTTTCCCGCTTTGGTGGTGAACGTGAGATTGAACAGATCGTGGATCGTGGAACAGCATCCGAACGTGCTGCCCTTTTCTGGCGCTGGACGATGGGCTTTAACGCTACGATGGAAGGTATCCATCGCTGGGCTTGGTGG
MALINA	ARC1	0m	Otu005	081_ARC1_0m_MALINA_PufM_ADN	GGGAACCTGTTCTACAACCCGTTCCACGCACTTAGCATTGTGTTCCTCTATGGATCTGCCCTGCTGTTTGCGATGCACGGTGCGACGATCCTCGCTGTTTCCCGCTTTGGTGGTGAACGTGAGATTGAACAGATCGTGGATCGTGGAACAGCATCCGAACGTGCCGCCCTTTTCTGGCGCTGGACGATGGGCTTTAACGCGACGATGGAAGGTATCCACCGTTGGGCATGGTGG
MALINA	ARC1	0m	Otu005	082_ARC1_0m_MALINA_PufM_ADN	GGCAACCTGTACTACAACCCGTTCCACGCACTTAGCATTGTGTTCCTCTATGGATCTGCCCTGCCGTTTGCGATGCACGGTGCGACGATCCTCGCTGTTTCCCGCTTTGGTGGTGAACGTGAGATTGAACAGATCGTGGATCGTGGAACAGCATCCGAACGTGCCGCCCTTTTCTGGCGCTGGACGATGGGCTTTAACGCGACGATGGAAGGTATCCACCGTTGGGCCTGGTGG
MALINA	ARC1	0m	Otu005	083_ARC1_0m_MALINA_PufM_ADN	GGGAACCTGTTCTACAACCCGTTCCACGCACTTAGCATTGTGTTCCTCTATGGATCTGCCCTGCTGTTTGCGATGCACGGTGCGACGATCCTCGCTGTTTCCCGCTTTGGTGGTGAACGTGAGATTGAACAGATCGTGGATCGTGGAACAGCATCCGAACGTGCTGCCCTTTTCTGGCGCTGGACGATGGGCTTTAACGCGACGATGGAAGGTATCCACCGTTGGGCTTGGTGG
MALINA	ARC1	0m	Otu005	084_ARC1_0m_MALINA_PufM_ADN	GGGAACATGTTCTACAACCCGTTCCACGCACTTAGCATTGTGTTCCTCTATGGATCTGCCCTGCTGTTCGCGTTGCACGGTGCGACGATCCTCGCTGTTTCCCGCTTTGGTGGTGAACGTGAGATTGAACAGATCGTGGATCGCGGAACAGCACCCGAACGTGCCGCCCTTTTCTGGCGCTGGACGATGGGCTTTAACGCGACGATGGAAGGTATCCACCGTTGGGCATGGTGG
MALINA	ARC1	0m	Otu005	085_ARC1_0m_MALINA_PufM_ADN	GGCAACCTGTTCTACAACCCGTTCCACGCACTTAGCATTGTGTTCCTCTATGGATCTGCCCTGCTGTTTGCGATGCACGGTGCGACGATCCTCGCTGTTTCCCGCTTTGGTGGTGAACGTGAGATTGAACAGATCGTGGATCGTGGAACAGCATCCGAACGTGCCGCCCTTTTCTGGCGCTGGACGATGGGCTTTAACGCGACGATGGAAGGTATCCACCGTTGGGCCTGGTGG
MALINA	ARC1	0m	Otu005	086_ARC1_0m_MALINA_PufM_ADN	GGCAACCTGTTCTACAACCCGTTCCACGCACTTAGCATTGTGTTCCTCTATGGATCTGCCCTGCTGTTTGCGATGCACGGTGCGACGATCCTCGCTGTTTCCCGCTTTGGTGGTGAACGTGAGATTGAACAGATCGTGGATCGTGGAACAGCATCCGAACGTGCCGCCCTTTTCTGGCGCTGGACGATGGGCTTTAACGCGACGATGGAAGGTATCCACCGTTGGGCCTGGTGG
MALINA	ARC1	0m	Otu005	087_ARC1_0m_MALINA_PufM_ADN	GGGAACCTGTACTACAACCCGTTCCACGCACTTAGCATTGTGTTCCTCTATGGATCTGCCCTGCTGTTTGCGATGCACGGTGCGACGATCCTCGCTGTTTCCCGCTTTGGTGGTGAACGTGAGATTGAACAGATCGTGGATCGTGGAACAGCATCCGAACGTGCCGCCCTTTTCTGGCGCTGGACGATGGGCTTTAACGCGACGATGGAAGGTATCCACCGTTGGGCCTGGTGG
MALINA	ARC1	0m	Otu005	088_ARC1_0m_MALINA_PufM_ADN	GGGAACCTGTTCTACAACCCGTTCCACGCACTTAGCATTGTGTTCCTCTATGGATCTGCCCTGCTGTTTGCGATGCACGGTGCGACGATCCTCGCTGTTTCCCGCTTTGGTGGTGAACGTGAGATTGAACAGATCGTGGATCGTGGAACAGCATCCGAACGTGCTGCCCTTTTCTGGCGCTGGACGATGGGCTTTAACGCGACGATGGAAGGTACCCACCGTTGGGCATGGTGG
MALINA	ARC1	0m	Otu005	089_ARC1_0m_MALINA_PufM_ADN	GGGAACCTGTTCTACAACCCGTTCCACGCACTTAGCATTGTGTTCCTCTATGGATCTGCCCTGCTGTTTGCGATGCACGGTGCGACGATCCTCGCTGTTTCCCGCTTTGGTGGTGAACGTGAGATTGAACAGATCGTGGATCGTGGAACAGCATCCGAACGTGCCGCCCTTTTCTGGCGTTGGACGATGGGCTTTAACGCGACGATGGAAGGTATCCACCGTTGGGCCTGGTGG
MALINA	ARC1	0m	Otu005	091_ARC1_0m_MALINA_PufM_ADN	GGGAACCTGTTCTACAACCCGTTCCACGCACTTAGCATTGTGTTCCTCTATGGATCTGCCCTGCTGTTTGCGATGCACGGTGCGACGATCCTCGCTGTTTCCCGCTTTGGTGGTGAACGTGAGATTGAACAGATCGTGGATCGTGGAACAGCATCCGAACGTGCTGCCCTTTTCTGGCGCTGGACGATGGGCTTTAACGCGACGATGGAAGGTATCCACCGTTGGGCCTGGTGG
MALINA	ARC1	0m	Otu005	092_ARC1_0m_MALINA_PufM_ADN	GGCAACCTGTTCTACAACCCGTTCCACGCACTTAGCATTGTGTTCCTCTATGGATCTGCCGTGCTGTTTGCGATGCACGGTGCGACGATCCTCGCTGTTTCCCGCTTTGGTGGTGAACGTGAGATTGAACAGATCGTGGATCGTGGAACAGCATCCGAACGTGCTGCCCTTTTCTGGCGGTGGACGATGGGTTTTAACGCGACGATGGAAGGTATCCACCGTTGGGCGTGGTGG
MALINA	ARC1	0m	Otu005	093_ARC1_0m_MALINA_PufM_ADN	GGCAACCTGTACTACAACCCGTTCCACGCACTTAGCATTGTGTTCCTCTATGGATCTGCCCTGCTGTTTGCGATGCACGGTGCGACGATCCTCGCTGTTTCCCGCTTTGGTGGTGAACGTGAGATTGAACAGATCGTGGATCGTGGAACAGCATCCGAACGTGCCGCCCTTTTCTGGCGCTGGACGATGGGCTTTAACGCGACGATGGAAGGTATCCACCGTTGGGCATGGTGG
MALINA	ARC1	0m	Otu005	094_ARC1_0m_MALINA_PufM_ADN	GGCAACCTGTTCTACAACCCGTTCCACGCACTTAGCATTGTGTTCCTCTATGGATCTGCCCTGCTGTTTGCGATGCACGGTGCGACGATCCTCGCTGTTTCCCGCTTTGGTGGTGAACGTGAGATTGAACAGATCGTGGATCGTGGAACAGCATCCGAACGTGCTGCCCTTTTCTGGCGCTGGACGATGGGCTTTAACGCGACGATGGAAGGTATCCACCGTTGGGCTTGGTGG
MALINA	ARC1	0m	Otu005	095_ARC1_0m_MALINA_PufM_ADN	GGGAACCTGTTCTACAACCCGTTCCACGCACTTAGCATTGTGTTCCTCTATGGATCTGCCCTGCTGTTTGCGATGCACGGTGCGACGATCCTCGCTGTTTCCCGCTTTGGTGGTGAACGTGAGATTGAACAGATCGTGGATCGTGGAACAGCATCCGAACGTGCTGCCCTTTTCTGGCGCTGGACGATGGGCTTTAACGCGACGATGGAAGGTATCCACCGTTGGGCATGGTGG
MALINA	ARC1	0m	Otu005	096_ARC1_0m_MALINA_PufM_ADN	GGGAACCTGTTCTACAACCCGTTCCACGCACTTAGCATTGTGTTCCTCTATGGATCTGCCCTGCTGTTCGCGATGCACGGTGCGACGATCCTCGCTGTTTCCCGCTTTGGTGGTGAACGTGAGATTGAACAGATCGTGGATCGTGGAACAGCATCCGAACGTGCCGCCCTTTTCTGGCGCTGGACGATGGGCTTTAACGCGACGATGGAAGGTATCCACCGTTGGGCTTGGTGG
MALINA	ARC1	0m	Otu005	294_ARC1_0m_MALINA_PufM_ADN	GGGAACCTGTTCTACAACCCGTTCCACGCACTTAGCATTGTGTTCCTCTATGGATCTGCCCTGCTGTTTGCGATGCACGGTGCGACGATCCTCGCTGTTTCCCGCTTTGGTGGTGAACGTGAGATTGAACAGATCGTGGATCGTGGAACAGCATCCGAACGTGCTGCCCTTTTCTGGCGCTGGACGATGGGCTTTAACGCGACGATGGAAGGTATCCACCGTTGGGCCTGGTGG
MALINA	ARC1	0m	Otu005	295_ARC1_0m_MALINA_PufM_ADN	GGCAACCTGTTCTACAACCCGTTCCACGCACTTAGCATTGTGTTCCTCTATGGATCTGCCCTGCTGTTTGCGATGCACGGTGCGACGATCCTCGCTGTTTCCCGCTTTGGTGGTGAACGTGAGATTAAACAGATCGTGGATCGTGGAACAGCATCCGAACGTGCCGCCCTTTTCTGGCGTTGGACGATGGGCTTTAACGCGACGATGGAAGGTATCCACCGTTGGGCATGGTGG
MALINA	ARC1	0m	Otu005	296_ARC1_0m_MALINA_PufM_ADN	GGCAACCTGTTCTACAACCCGTTCCACGCACTTAGCATTGTGTTCCTCTATGGATCTGCCCTGCTGTTTGCGATGCACGGTGCGACGATCCTCGCTGTTTCCCGCTTTGGTGGTGAACGTGAGATTGAACAGATCGTGGATCGTGGAACAGCATCCGAACGTGCTGCCCTTTTCTGGCGCTGGACGATGGGCTTTAACGCGACGATGGAAGGTATCCACCGTTGGGCATGGTGG
MALINA	ARC1	0m	Otu005	298_ARC1_0m_MALINA_PufM_ADN	GGGAACCTGTTCTACAACCCGTTCCACGCACTTAGCATTGTGTTCCTCTATGGATCTGCCCTGCTGTTTGCGATGCACGGTGCGACGATCCTCGCTGTTTCCCGCTTTGGTGGTGAACGTGAGATTGAACAGATCGTGGATCGTGGAACAGCATCCGAACGTGCTGCCCTTTTCTGGCGCTGGACGATGGGCTTTAACGCGACGATGGAAGGTATCCACCGTTGGGCCTGGTGG
MALINA	ARC1	0m	Otu005	303_ARC1_0m_MALINA_PufM_ADN	GGCAACCTGTACTACAACCCGTTCCACGCACTTAGCATTGTGTTCCTCTATGGATCTGCCCTGCTGTTTGCGATGCACGGTGCGACGATCCTCGCTGTTTCCCGCTTTGGTGGTGAACGTGAGATTGAACAGATCGTGGATCGTGGAACAGCATCCGAACGTGCTGCCCTTTTCTGGCGCTGGACGATGGGCTTTAACGCGACGATGGAAGGTATCCACCGTTGGGCATGGTGG
MALINA	st360	3m	Otu017	011_st360_3m_MALINA_PufM_ADN	GGGAACCTGTTCTACAATCCGTTCCACGCGCTTTCGATCGCGTTTCTTTATGGATCGGCCCTGCTGTTTGCGATGCACGGTGTGACCATTCTTTCGGTCAGCCGCTTTGGTGGCGAACGCGAGATTGAACAGATCGTTGACCGCGGCACGGCATCCGAGCGGGCAGCCTTGTTCTGGCGCTGGACCATGGGCTTTAACGCTACGATGGAATCCATTCACCGCTGGGCCTGGTGG
MALINA	st360	60m	Otu017	025_st360_60m_MALINA_PufM_ADN	GGGAACCTGTTCTACAATCCGTTCCACGCGCTTTCGATCGCGTTTCTTTATGGATCGGCCCTGCTGTTTGCGATGCACGGTGCGACCATTCTTTCGGTCAGCCGCTTTGGTGGCGAACGCGAGATTGAACAGATCGTTGACCGCGGCACGGCATCCGAGCGGGCAGCCTTGTTCTGGCGCTGGACCATGGGCTTTAACGCCACGATGGAATCCATTCACCGCTGGGCTTGGTGG
MALINA	st360	3m	Otu017	033_st360_3m_MALINA_PufM_ADN	GGGAACCTGTTCTACAATCCGTTCCACGCGCTTTCGATCGCGTTTCTTTATGGATCGGCCCTGCTGTTTGCGATGCACGGTGCGACCATTCTTTCGGTCAGCCGCTTTGGTGGCGAACGCGAGATTGAACAGATCGTTGACCGCGGCACGGCATCCGAGCGGGCAGCCTTGTTCTGGCGCTGGACCATGGGCTTTAACGCCACGATGGAATCCATTCACCGCTGGGCTTGGTGG
MALINA	st398	0m	Otu017	128_st398_0m_MALINA_PufM_ADN	GGGAACCTGTTCTACAATCCGTTCCACGCGCTTTCGATCGCGTTTCTTTATGGATCGGCCCTGCTGTTTGCGATGCACGGTGCGACCATTCTTTCGGTCAGCCGCTTTGGTGGCGGACGCGAGATTGAACAGATCGTTGACCGCGGCACGGCATCCGAGCGGGCAGCCTTGTTCTGGCGCTGGACCATGGGCTTTAACGCTACGATGGAATCCATTCACCGCTGGGCGTGGTGG
MALINA	st680	3m	Otu017	206_st680_3m_MALINA_PufM_ADN	GGGAACCTGTTCTACAATCCGTTCCACGCGCTTTCGATCGCGTTTCTTTATGGATCGGCCCTGCTGTTTGCGATGCACGGTGCGACCATTCTTTCGGTCAGCCGCTTTGGTGGCGAACGCGAGATTGAACAGATCGTTGACCGCGGCACGGCATCCGAGCGGGCAGCCTTGTTCTGGCGCTGGACCATGGGCTTTAACGCTACGATGGAATCCATTCACCGCTGGGCATGGTGG
MALINA	st680	3m	Otu017	212_st680_3m_MALINA_PufM_ADN	GGGAACCTGTTCTACAATCCGTTCCACGCGCTTTCGATCGCGTTTCTTTATGGATCGGCCCTGCTGTTTGCGATGCACGGTGCGACCATTCTTTCGGTCAGCCGCTTTGGTGGCGAACGCGAGATTGAGCAGATCGTTGACCGCGGCACGGCATCCGAGCGGGCAGCCTTGTTCTGGCGCTGGACCATGGGCTTTAACGCTACGATGGAATCCATTCACCGCTGGGCGTGGTGG
MALINA	st680	3m	Otu017	214_st680_3m_MALINA_PufM_ADN	GGGAACCTGTTCTACAATCCGTTCCACGCGCTTTCGACCGCGTTTCTTTATGGATCGGCCCTGCTGTTTGCGATGCACGGTGCGACCATTCTTTCGGTCAGCCGCTTTGGTGGCGAACGCGAGATTGAACAGATCGTTGACCGCGGCACGGCATCCGAGCGGGCAGCCTTGTTCTGGCGCTGGACTATGGGCTTTAACGCTACGATGGAATCCATTCACCGCTGGGCATGGTGG
MALINA	st680	3m	Otu017	215_st680_3m_MALINA_PufM_ADN	GGGAACCTGTTCTACAATCCGTTCCACGCGCTTTCGATCGCGTTTCTTTATGGATCGGCCCTGCTGTTTGCGATGCACGGTGCGACCATTCTTTCGGTCAGCCGCTTTGGTGGCGAACGCGAGATTGAACAGATCGTTGACCGCGGAACGGCATCCGAGCGGGCAGCCTTGTTCTGGCGCTGGACTATGGGCTTTAACGCTACGATGGAATCCATTCACCGCTGGGCATGGTGG
MALINA	st680	3m	Otu017	220_st680_3m_MALINA_PufM_ADN	GGGAACCTGTTCTACAATCCGTTCCACGCGCTTTCGATCGCGTTTCTTTATGGATCGGCCCTGCTGTTTGCGATGCACGGTGCGACCATTCTTTCGGTCAGCCGCTTTGGTGGCGAACGCGAGATTGAACAGATCGTTGACCGCGGCACGGCATCCGAGCGGGCAGCCTTGTTCTGGCGCTGGACCATGGGCTTTAACGCTACGATGGAATCCATTCACCGCTGGGCTTGGTGG
MALINA	st680	3m	Otu017	221_st680_3m_MALINA_PufM_ADN	GGGAACCTGTTCTACAATCCGTTCCACGCGCTTTCGATCGCGTTTCTTTATGGATCGGCCCTGCTGTTTGCGATGCACGGTGCGACCATTCTTTCGGTCAGCCGCTTTGGTGGCGAACGCGAGATTGAACAGATCGTTGACCGCGGCACGGCATCCGAGCGGGCAGCCTTGTTCTGGCGCTGGACCATGGGCTTTAACGCTACGATGGAATCCATTCACCGCTGGGCTTGGTGG
MALINA	st680	3m	Otu017	229_st680_3m_MALINA_PufM_ADN	GGGAACCTGTTCTACAATCCGTTCCACGCGCTTTCGATCGCGTTTCTTTATGGATCGGCCCTGCTGTTTGCGATGCACGGTGCGACCATTCTTTCGGTCAGCCGCTTTGGTGGCGAACGCGAGATTGAACAGATCGTTGACCGCGGCACGGCATCCGAGCGGGCAGCCTTGTTCTGGCGCTGGACCATGGGCTTTAACGCTACGATGGAATCCATTCACCGCTGGGCATGGTGG
MALINA	st620	80m	Otu017	249_st620_80m_MALINA_PufM_ADN	GGGAACCTGTTCTACAATCCGTTCCACGCGCTTTCGATCGCGTTTCTTTATGGATCGGCCCTGCTGTTTGCGATGCACGGTGCGACCATTCTTTCGGTCAGCCGCTTTGGTGGCGAACGCGAGATTGAACAGATCGTTGACCGCGGCACGGCATCCGAGCGGGCAGCCTTGTTCTGGCGCTGGACCATGGGCTTTAACGCTACGATGGAATCCATTCACCGCTGGGCTTGGTGG
MALINA	st620	3m	Otu017	262_st620_3m_MALINA_PufM_ADN	GGGAACCTGTTCTACAATCCGTTCCACGCGCTTTCGATCGCGTTTCTTTATGGATCGGCCCTGCTGTTTGCGATGCACGGTGCGACCATTCTTTCGGTCAGCCGCTTTGGTGGCGAACGCGAGATTGAACAGATCGTTGACCGCGGCACGGCATCCGAGCGGGCAGCCTTGTTCTGGCGCTGGACCATGGGCTTTAACGCTACGATGGAATCCATTCACCGCTGGGCTTGGTGG
MALINA	st620	3m	Otu017	266_st620_3m_MALINA_PufM_ADN	GGGAACCTGTTCTACAATCCGTTCCACGCGCTTTCGATCGCGTTTCTTTATGGATCGGCCCTGCTGTTTGCGATGCACGGTGCGACCATTCTTTCGGTCAGCCGCTTTGGTGGCGAACGCGAGATTGAACAGATCGTTGACCGCGGCACGGCATCCGAGCGGGCAGCCTTGTTCTGGCGCTGGACCATGGGCTTTAACGCTACGATGGAATCCATTCACCGCTGGGCATGGTGG
MALINA	st620	3m	Otu017	272_st620_3m_MALINA_PufM_ADN	GGGAACCTGTTCTACAATCCGTTCCACGCGCTTTCGATCGCGTTTCTTTATGGATCGGCCCTGCTGTTTGCGATGCACGGTGCGACCATTCTTTCGGTCAGCCGCTTTGGTGGCGAACGCGAGATTGAACAGATCGTTGACCGCGGCACGGCATCCGAGCGGGCAGCCTTGTTCTGGCGCTGGACCATGGGCTTTAACGCTACGATGGAATCCATTCACCGCTGGGCCTGGTGG
MALINA	st620	3m	Otu017	276_st620_3m_MALINA_PufM_ADN	GGGAACCTGTTCTACAATCCGTTCCACGCGCTTTCGATCGCGTTTCTTTATGGATCGGCCCTGCTGTTTGCGATGCACGGTGCGACCATTCTTTCGGTCAGCCGCTTTGGTGGCGAACGCGAGATTGAACAGATCGTTGACCGCGGCACGGCATCCGAGCGGGCAGCCTTGTTCTGGCGCTGGACCATGGGCTTTAACGCTACGATGGAATCCATTCACCGCTGGGCTTGGTGG
MALINA	st620	3m	Otu017	277_st620_3m_MALINA_PufM_ADN	GGGAACCTGTTCTACAATCCGTTCCACGCGCTTTCGATCGCGTTTCTTTATGGATCGGCCCTGCTGTTTGCGATGCACGGTGCGACCATTCTTTCGGTCAGCCGCTTTGGTGGCGAACGCGAGATTGAACAGATCGTTGACCGCGGCACGGCATCCGAGCGGGCAGCCTTGTTCTGGCGCTGGACCATGGGCTTTAACGCTACGATGGAATCCATTCACCGCTGGGCCTGGTGG
MALINA	st620	3m	Otu017	283_st620_3m_MALINA_PufM_ADN	GGGAACCTGTTCTACAATCCGTTCCACGCGCTTTCGATCGCGTTTCTTTATGGATCGGCCCTGCTGTTTGCGATGCACGGTGCGACCATTCTTTCGGTCAGCCGCTTTGGTGGCGAACGCGAGATTGAACAGATCGTTGACCGCGGCGCGGCATCCGAGCGGGCAGCCTTGTTCTGGCGCTGGACCATGGGCTTTAACGCTACGATGGAATCCATTCACCGCTGGGCATGGTGG
MALINA	st694	0m	Otu017	461_st694_0m_MALINA_PufM_ADN	GGGAACCTGTTCTACAATCCGTTCCACGCGCTTTCGATCGCGTTTCTTTATGGATCGGCCCCGCTGTTTGCGATGCACGGTGCGACCATTCTTTCGGTCAGCCGCTTTGGTGGCGAACGCGAGATTGAACAGATCGTTGACCGCGGCACGGCATCCGAGCGGGCAGCCTTGTTCTGGCGCTGGACCATGGGCTTTAACGCTACGATGGAATCCATTCACCGCTGGGCATGGTGG
MALINA	st360	3m	Otu024	031_st360_3m_MALINA_PufM_ADN	GGGAACCTGTTCTACAACCCGTTCCATGCTTTGTCCATTGTGTTTTTGTATGGCTCGGTCTTGTTGTTTGCCATGCACGGCGCCACCATCTTGGCCGTTGGCCGTTACGGCGGCGAGCGTGAGATTGAACAAATCGTAGACCGCGGTACGGCTTCTGAGCGTGCTGGCTTGTTCTGGCGTTGGACCATGGGCTTTAACGCCAGCATGGAATCCATTCACCGCTGGGCCTGGTGG
MALINA	st697	0m	Otu024	167_st697_0m_MALINA_PufM_ADN	GGGAACCTGTTCTACAACCCGTTCCATGCTTTGTCCATTGTGTTTTTGTATGGCTCTGTGCTGTTGTTTGCCATGCACGGCGCGACCATCTTGGCCGTCGGACGTTACGGCGGTGAGCGTGAGATTGAACAAATCGTAGACCGCGGTACGGCTTCTGAGCGTGCTGGCTTGTTCTGGCGTTGGACCATGGGCTTTAACGCCACGATGGAGTCCATTCACCGCTGGGCGTGGTGG
MALINA	st697	0m	Otu024	168_st697_0m_MALINA_PufM_ADN	GGCAACCTGTACTACAACCCGTTCCATGCTCTGTCCATTGTGTTTTTGTATGGCTCGGTCTTGTTGTTTGCCATGCACGGCGCCACCATCTTGGCCGTCGGACGTTACGGCGGTGAGCGTGAGATTGAACAAATCGTAGACCGCGGTACGGCTTCTGAGCGTGCTGGCTTGTTCTGGCGCTGGACCATGGGCTTTAACGCCAGCATGGAATCCATTCACCGCTGGGCTTGGTGG
MALINA	st697	0m	Otu024	190_st697_0m_MALINA_PufM_ADN	GGCAACCTGTTCTACAACCCGTTCCATGCTTTGTCCATTGTGTTTTTGTATGGCTCGGTCTTGTTGTTTGCCATGCACGGCGCCACCATCTTGGCCGTTGGCCGTTATGGCGGCGAGCGTGAGATTGAACAAATTGTAGACCGCGGTACGGCTTCTGAGCGTGCTGGCTTGTTCTGGCCCTGGACCATGGGCTTTAACGCCAGCATGGAATCCATTCACCGCTGGGCCTGGTGG
MALINA	st694	0m	Otu024	447_st694_0m_MALINA_PufM_ADN	GGGAACCTGTTCTACAACCCGTTCCATGCCTTGTCGATTGTGTTCTTGTATGGCTCTGTGCTGTTGTTTGCCATGCACGGCGCGACCATCTTGGCCGTCGGACGTTACGGCGGTGAGCGTGAGATTGAACAAATCGTAGACCGCGGTACGGCTTCTGAGCGTGCTGGCTTGTTCTGGCGTTGGACCATGGGCTTTAACGCCACGATGGAATCCATTCACCGCTGGGCATGGTGG
MALINA	st697	0m	Otu024	475_st697_0m_MALINA_PufM_ADN	GGGAACCTGTTCTACAACCCGTTCCATGCGTTGTCGATTGTGTTCTTGTATGGCTCTGTGCTGTTGTTTGCCATGCACGGCGCCACCATCTTGGCCGTTGGACGTTACGGCGGCGAGCGCGAGATTGAACAAATCGTAGACCGCGGCACGGCTTCTGAGCGTGCTGGCTTGTTCTGGCGTTGGACCATGGGCTTTAACGCCAGCATGGAATCCATTCACCGCTGGGCCTGGTGG
MALINA	st697	0m	Otu024	476_st697_0m_MALINA_PufM_ADN	GGCAACCTGTTCTACAACCCGTTCCATGCCTTGTCGATTGTGTTCTTGTATGGCTCTGTGCTGTTGTTTGCCATGCACGGCGCGACCATCTTGGCCGTCGGACGTTACGGCGGTGAGCGTGAGATTGAACAAATCGTAGACCGCGGTACGGCTTCTGAGCGTGCTGGCTTGTTCTGGCGTTGGACCATGGGCTTTAACGCCACGATGGAATCCATTCACCGCTGGGCCTGGTGG
MALINA	st697	0m	Otu024	477_st697_0m_MALINA_PufM_ADN	GGCAACCTGTTCTACAACCCGTTCCATGCTTTGTCCATTGTGTTTTTGTATGGCTCGGTCTTGTTGTTTGCCATGCACGGCGCCACCATCTTGGCCGTCGGACGTTACGGCGGTGAGCGTGAGATTGAACAAATCGTAGACCGCGGTACGGCTTCTGAGCGTGCTGGCTTGTTCTGGCGTTGGACCATGGGCTTTAACGCCACGATGGAATCCATTCACCGCTGGGCATGGTGG
MALINA	st697	0m	Otu024	481_st697_0m_MALINA_PufM_ADN	GGCAACCTGTTCTACAACCCGTTCCATGCTTTGTCCATTGTGTTTTTGTATGGCTCGGTCTTGTTGTTTGCCATGCACGGCGCCACCATCTTGGCCGTCGGACGTTACGGCGGTGAGCGTGAGATTGAACAAATCGTAGACCGCGGTACGGCTTCTGAGCGTGCTGGCTTGTTCTGGCGTTGGACCATGGGCTTTAACGCCACGATGGAATCCATTCACCGCTGGGCATGGTGG
MALINA	st697	0m	Otu024	489_st697_0m_MALINA_PufM_ADN	GGCAACCTGTTCTACAACCCGTTCCATGCCTTGTCGATTGTGTTCTTGTATGGCTCTGTGCTGTTGTTTGCCATGCACGGCGCGACCATCTTGGCCGTCGGACGTTACGGCGGTGAGCGTGAGATTGAACAAATCGTAGACCGCGGTACGGCTTCTGAGCGTGCTGGCTTGTTCTGGCGTTGGACCATGGGCTTTAACGCCACGATGGAATCCATTCACCGCTGGGCGTGGTGG
MALINA	st697	0m	Otu024	491_st697_0m_MALINA_PufM_ADN	GGCAACCTGTTCTACAACTCGTTCCATGCTTTGTCCATTGTGTTTTTGTATGGCTCGGTCTTGTTGTTTGCCATGCACGGCGCCACCATCTTGGCCGTCGGACGTTACGGCGGTGAGCGTGAGATTGAACAAATCGTAGACCGCGGTACGGCTTCTGAGCGTGCTGGCTTGTTCTGGCGCTGGACCATGGGCTTTAACGCCAGCATGGAATCCATTCACCGCTGGGCATGGTGG
MALINA	st360	60m	Otu025	037_st360_60m_MALINA_PufM_ADN	GGGAACCTGTACTACAACCCGTTCCACATGCTCTCGATCACGTTCCTCTACGGGTCGACGCTGCTGTTCGCGATGCACGGGGGCACGATCCTGGCCTGCTCGCGTTACGGCGCGGAGCGCGAGATCGACCAGATCGTCGATCGCGGAACGGCCACGGAACGCGCCGCCCTGTTCTGGCGCTGGACCATGGGCTTCAACGCCACGATGGAGTCGATCCACCGCTGGGCGTGGTGG
MALINA	st360	60m	Otu025	057_st360_60m_MALINA_PufM_ADN	GGCAACCTGTACTACAACCCGTTCCACATGCTCTCGATCACGTTCCTCTACGGGTCGACGCTGCTGTTCGCGATGCACGGGGGCACGATCCTGGCCTGCTCGCGTTACGGCGCGGAGCGCGAGATCGACCAGATCGTCGATCGCGGAACGGCCACGGAACGCGCCGCCCTGTTCTGGCGCTGGACCATGGGCTTCAACGCCACGATGGAGTCGATCCACCGCTGGGCGTGGTGG
MALINA	st360	60m	Otu025	061_st360_60m_MALINA_PufM_ADN	GGCAACCTGTTCTACAACCCGTTCCACATGCTCTCGATCACGTTCCTCTACGGGTCGACGCTGCTGTTCGCGATGCACGGGGGCACGATCCTGGCCTGCTCGCGTTACGGCGCGGAGCGCGAGATCGACCAGATCGTCGATCGCGGAACGGCCACGGAACGCGCCGCCCTGTTCTGGCGCTGGACCATGGGCTTCAACGCCACGATGGAGTCGATCCACCGCTGGGCGTGGTGG
MALINA	st697	0m	Otu025	151_st697_0m_MALINA_PufM_ADN	GGGAACCTGTTCTACAACCCGTTCCACATGCTCTCGATCACGTTCCTCTACGGGTCGACGCTGCTGTTCGCGATGCACGGGGGCACGATCCTGGCCTGCTCGCGTTACGGCGCGGAGCGCGAGATCGACCAGATCGTCGATCGCGGAACGGCCACGGAACGCGCCGCCCTGTTCTGGCGCTGGACCATGGGCTTCAACGCCACGATGGAGTCGATCCACCGCTGGGCCTGGTGG
MALINA	st680	45m	Otu025	193_st680_45m_MALINA_PufM_ADN	GGCAACCTGTTCTACAACCCGTTCCACATGCTCTCGATCACGTTCCTCTACGGGTCGATGCTGCTGTTCGCGATGCACGGGGGCACGATCCTGGCCTGCTCGCGTTACGGCGCGGAGCGCGAGATCGACCAGATCGTCGATCGCGGAACGGCCACGGAACGCGCCGCCCTGTTCTGGCGCCGGACCATGGGCTTCAACGCCACGATGGAGTCGATCCACCGCTGGGCATGGTGG
MALINA	st620	80m	Otu025	236_st620_80m_MALINA_PufM_ADN	GGGAACCTGTACTACAACCCGTTCCACATGCTCTCGATCACGTTCCTCTACGGATCGACGCTGCTGTTCGCCATGCACGGGGGCACGATCCTGGCCTGCTCGCGCTACGGCGCGGAGCGCGAGATCGACCAGATCGTCGACCGCGGCACGGCCACCGAGCGCGCCGCCCTGTTCTGGCGCTGGACCATGGGCTTCAACGCCACGATGGAGTCGATCCACCGCTGGGCATGGTGG
MALINA	st620	80m	Otu025	241_st620_80m_MALINA_PufM_ADN	GGCAACCTGTACTACAACCCGTTCCACATGCTCTCGATCACGTTCCTCTACGGGTCGACGCTGCTGTTCGCGATGCACGGGGGCACGATCCTGGCCTGCTCGCGTTACGGCGCGGAGCGCGAGATCGACCAGATCGTCGATCGCGGAACGGCCACGGAACGCGCCGCCCTGTTCTGGCGCTGGACCATGGGCTTCAACGCCACGATGGAGTCGATCCACCGCTGGGCCTGGTGG
MALINA	ARC1	0m	Otu026	068_ARC1_0m_MALINA_PufM_ADN	GGGAACCTGTTCTACAATCCGTTCCATGCGCTCAGCATCGTGTTCCTCTATGGTTCCGCCCTGCTGTTTGCGATGCATGGTGCCACGATCCTCGCGGTGAGCCGTTATGGCGGCGAGCGTGAGATCGAACAGATCGTGGATCGCGGAACTGCCTCTGAACGTGCCGCTCTCTTCTGGCGCTGGACCATGGGCTTTAACGCTACGATGGAAGGTATCCATCGCTGGGCATGGTGG
MALINA	ARC1	0m	Otu026	069_ARC1_0m_MALINA_PufM_ADN	GGGAACCTGTTCTACAATCCGTTCCATGCGCTCAGCATCGTGTTCCTCTATGGTTCCGCCCTGCTGTTTGCCATGCATGGTGCCACGATCCTCGCGGTGAGCCGTTATGGCGGCGAGCGTGTGATCGAACAGATCGTGGATCGCGGAACTGCCTCTGAACGTGCCGCTCTCTTCTGGCGCTGGACCATGGGCTTTAACGCTACGATGGAAGGTATCCACCGCTGGGCATGGTGG
MALINA	ARC1	0m	Otu026	072_ARC1_0m_MALINA_PufM_ADN	GGGAACCTGTACTACAATCCGTTCCATGCGCTCAGCATCGTGTTCCTCTATGGTTCTGCCCTGCTGTTTGCCATGCATGGTGCCACGATCCTCGCGGTGAGCCGTTATGGCGGCGAGCGTGAGATCGAACAGATCGTGGATCGCGGAACTGCCTCTGAACGTGCCGCTCTCTTCTGGCGCTGGACCATGGGCTTTAACGCTACGATGGAAGGTATCCACCGCTGGGCTTGGTGG
MALINA	ARC1	0m	Otu026	077_ARC1_0m_MALINA_PufM_ADN	GGCAACCTGTTCTACAATCCGTTCCATGCGCTCAGCATCGTGTTCCTCTATGGCTCCGCCCTGCTGTTTGCCATGCATGGTGCCACGATCCTCGCGGTGAGCCGTTATGGCGGCGAGCGTGAGATCGAACAGATCGTGGATCGCGGAACTGCCTCTGAACGTGCCGCTCTCTTCTGGCGCTGGACCATGGGCTTTAACGCTACGATGGAAGGTATCCACCGCTGGGCCTGGTGG
MALINA	ARC1	0m	Otu026	079_ARC1_0m_MALINA_PufM_ADN	GGGAACCTGTTCTACAATCCGTTCCATGCGCTCAGCATCGTGTTCCTCTATGGTTCCGCCCTGCTGTTTGCCATGCGTGGTGCCACGATCCTCGCGGTGAGCCGTTATGGCGGCGAGCGTGAGATCGAACAGATCGTGGATCGCGGAACTGCCTCTGAACGTGCCGCTCTCTTCTGGCGCTGGACCATGGGCTTTAACGCTACGATGGAAGGTATCCACCGCTGGGCGTGGTGG
MALINA	ARC1	0m	Otu026	090_ARC1_0m_MALINA_PufM_ADN	GGGAACCTGTTCTACAATCCGTTCCATGCGCTCAGCATCGTATTCCTCTATGGTTCCGCCCTGCTGTTTGCCATGCATGGTGCCACGATCCTCGCGGTGAGCCGTTATGGCGGCGAGCGTGAGATCGAACAGATCGTGGATCGCGGAACTGCCTCTGAACGTGCCGCCCTCTTCTGGCGCTGGACCATGGGCTTTAACGCTACGATGGAAGGTATCCACCGCTGGGCTTGGTGG
MALINA	st360	60m	Otu027	036_st360_60m_MALINA_PufM_ADN	GGCAACCTGTTCTACAATCCTTTCCATATGCTTTCGATCGCCTTCCTGTACGGCTCGGCGCTGCTGTTTGCGATGCATGGCGCAACGGTGCTTGCGATCAGCCGCTACGGTGGCGAACGCGAGATCGAACAGATCGTCGACCGCGGGACGGCGTTCGAACGTGGCGCATTGTTCTGGCGCTGGACGATGGGGTTCAACGCGACGGCGGAATCGATCCATCGCTGGGCTTGGTGG
MALINA	st360	60m	Otu027	040_st360_60m_MALINA_PufM_ADN	GGGAACCTGTTCTACAATCCTTTCCATATGCTTTCGATCGCCTTCCTGTACGGCTCGGCGCTGCTGTTTGCGATGCATGGCGCAACGGTGCTTGCGATCAGCCGCTACGGTGGCGAACGCGAGATCGAACAGATCGTCGACCGCGGGACGGCGTTCGAACGTGGCGCATTGTTCTGGCGCTGGACGATGGGGTTCAACGCGACGGCGGAATCGATCCATCGCTGGGCATGGTGG
MALINA	st360	60m	Otu027	041_st360_60m_MALINA_PufM_ADN	GGGAACCTGTTCTACAATCCTTTCCATATGCTTTCGATCGCCTCCCTGTACGGCTCGGCGCTGCTGTTTGCGATGCATGGCGCAACGGTGCTTGCGATCAGCCGCTACGGTGGCGAACGCGAGATAGAACAGATCGTCGACCGCGGGACGGCGTTCGAACGTGGCGCATTGTTCTGGCGCTGGACGATGGGGTTCAACGCGACGGCGGAATCGATCCATCGCTGGGCCTGGTGG
MALINA	st360	60m	Otu027	042_st360_60m_MALINA_PufM_ADN	GGGAACCTGTTCTACAATCCTTTCCATATGCTTTCGATCGCCTTCCTGTACGGCTCGGCGCTGCTGTTTGCGATGCATGGCGCAACGGTGCTTGCGATCAGCCGCTACGGTGGCGAACGCGAGATCGAACAGATCGTCGACCGCGGGACGGCGTTCGAACGTGGCGCATTGTTCTGGCGCTGGACGATGGGGTTCAACGCGACGGCGGAATCGATCCATCGCTGGGCGTGGTGG
MALINA	st360	60m	Otu027	043_st360_60m_MALINA_PufM_ADN	GGCAACCTGTTCTACAATCCTTTCCATATGCTTTCGATCGCCTTCCTGTACGGCTCGGCGCTGCTGTCTGCGATGAATGGCGCAACGGTGCTTGCGATCAGCCGCTACGGTGGCGAACGCGAGATCGAACAGATCGTCGACCGCGGGACGGCGTTCGAACGTGGCGCATTGTTCTGGCGCTGGACGATGGGGTTCAACGCGACGGCGGAATCGATCCATCGCTGGGCTTGGTGG
MALINA	st360	60m	Otu027	054_st360_60m_MALINA_PufM_ADN	GGCAACCTGTTCTACAATCCTTTCCATATGCTTTCGATCGCCTTCCTGTACGGCTCGGCGCTGCTGTTTGCGATGCATGGCGCAACGGTGCTTGCGATCAGCCGCTACGGTGGCGAACGCGAGATCGAACAGATCGTCGACCGCGGGACGGCGTTCGAACGTGGCGCATTGTTCTGGCGCTGGACGATGGGGTTCAACGCGACGGCGGAATCGATCCATCGCTGGGCCTGGTGG
MALINA	st360	60m	Otu027	064_st360_60m_MALINA_PufM_ADN	GGGAACCTGTTCTACAATCCTTTCCATATGCTTTCGATCGCCTTCCTGTACGGCTCGGCGCTGCTGTTTGCGATGCATGGCGCAACGGTGCTTGCGATCAGCCGCTACGGTGGCGAACGCGAGATCGAACAGATCGTCGACCGCGGGACGGCGTTCGAACGTGGCGCATTGTTCTGGCGCTGGACGATGGGGTTCGACGCGACGGCGGAATCGATCCATCGCTGGGCGTGGTGG
MALINA	st360	60m	Otu028	038_st360_60m_MALINA_PufM_ADN	GGCAACCTGTTCTACAATCCGTTCCACTGCCTCTCGATCGCATTCCTGTACGGCTCTGCCCTGCTGTTCGCGATGCATGGCGGGACGATCCTTGCGGTCAGTCGCTATGGCGGGGAGCGGGAGATCGAACAGATCACCGATCGCGGTACGGCAGCGGAACGGGCGGGTCTGTTCTGGCGCTGGACGATGGGCTTCAACGCGACCATGGAATCGATCCACCGCTGGGCGTGGTGG
MALINA	st360	60m	Otu028	048_st360_60m_MALINA_PufM_ADN	GGGAACCTGTTCTACAATCCGTTCCACTGCCTCTCGATCGCATTCCTGTACGGCTCTGCCCTGCTGTTCGCGATGCATGGCGGGACGGTCCTTGCGGTCAGTCGCTATGGCGGGGAGCGGGAGATCGAACAGATCACCGATCGCGGTACGGCAGCGGAACGGGCGGGTCTGTTCTGGCGCTGGACGATGGGCTTCAACGCGACCATGGAATCGATCCACCGCTGGGCCTGGTGG
MALINA	st360	60m	Otu028	049_st360_60m_MALINA_PufM_ADN	GGCAACCTGTTCTACAATCCGTTCCACTGCCTCTCGATCGCATTCCTGTACGGCTCTGCCCTGCTGTTCGCGATGCATGGCGGGACGATCCTTGCGGTCAGTCGCTATGGCGGGGAGCGGGAGATCGAACAGATCACCGATCGCGGTACGGCAGCGGAACGGGCGGGTCTGTTCTGGCGCTGGACGATGGGCTTCAACGCGACCATGGAATCGATCCACCGCTGGGCGTGGTGG
MALINA	st360	60m	Otu028	056_st360_60m_MALINA_PufM_ADN	GGGAACCTGTTCTACAATCCGTTCCACTGCCTCTCGATCGCATTCCTGTACGGCTCTGCCCTGCTGTTCGCGATGCATGGCGGGACGATCCTTGCGGTCAGTCGCTATGGCGGGGAGCGGGAGATCGAACAGATCACCGATCGCGGTACGGCAGCGGAACGGGCGGGTCTGTTCTGGCGCTGGACGATGGGCTTCAACGCGACCATGGAATCGATCCACCGCTGGGCCTGGTGG
MALINA	st680	45m	Otu028	181_st680_45m_MALINA_PufM_ADN	GGCAACCTGTACTACAATCCGTTCCACTGCCTCTCGATCGCATTCCTGTACGGCTCTGCCCTGCTGTTCGCGATGCATGGCGGGACGATCCTTGCGGTCAGTCGCTATGGCGGGGAGCGGGAGATCGAACAGATCACCGATCGCGGTACGGCAGCGGAACGGGCGGGTCTGTTCTGGCGCTGGACGATGGGCTTCAACGCGACCATGAAATCGATCCACCGCTGGGCTTGGTGG
MALINA	st680	45m	Otu028	198_st680_45m_MALINA_PufM_ADN	GGCAACCTGTTCTACAATCCGTTCCACTGCCTCTCGATCGCATTCCTGTACGGCTCTGCCCTGCTGTTCACGATGCATGGCGGGACGATCCTTGCGGTCAGTCGCTATGGCGGGGAGCGGGAGATCCAACAGATCACCGATCGCGGTACAGCAGCGGAACGGGCGGGTCTGTTCTGGCGCTGGACGATGGGCTTCAACGCGACCATGGAATCGATCCACCGCTGGGCTTGGGGG
MALINA	st620	80m	Otu028	260_st620_80m_MALINA_PufM_ADN	GGCAACCTGTTCTACAATCCGTTCCACTGCCTCTCGATCGCATTCCTGTACGGCTCTGCCCTGCTGTTCGCGATGCATGGCGGGACGATCCTTGCGGTCAGTCGCTATGGCGGGGAGCGGGAGATCGAGCAGATCACCGATCGCGGTACGGCAGCGGAACGGGCGGGTCTGTTCTGGCGCTGGACGATGGGCTTCAACGCGACCATGGAATCGATCCACCGCTGGGCTTGGTGG
MALINA	st697	0m	Otu029	474_st697_0m_MALINA_PufM_ADN	GGGAACCTGTTCTACAACCCCTTCCACGCCCTGTCGATCGTCTTCCTCTACGGCTCGGTGCTGCTGTTTGCCATGCACGGTGCAACCATCCTGGCGGTCAGCCGGTATGGTGGCGAGCGCGAGATCGAGCAGATTGTCGATCGTGGCACCGCATCCGAGCGTGCCGGTCTGTTCTGGCGCTGGACAATGGGCTTTAACGCCACCATGGAGTCGATTCACCGCTGGGCCTGGTGG
MALINA	st697	0m	Otu029	478_st697_0m_MALINA_PufM_ADN	GGGAACCTGTTCTACAACCCCTTCCACGCCCTGTCGATCGTCTTCCTCTACGGCTCGGTGCTGCTGTTTGCCATGCACGGCGCAACCATTCTGGCGGTCAGCCGGTATGGTGGCGAGCGCGAGATCGAGCAGATCGCCGATCGTGGCACCGCGTCCGAACGTGCCGGCCTGTTCTGGCGCTGGACGATGGGCTTTAACGCCACCATGGAGTCGATTCACCGCTGGGCCTGGTGG
MALINA	st697	0m	Otu029	479_st697_0m_MALINA_PufM_ADN	GGGAACCTGTTCTACAACCCCTTCCACGCCCTGTCGATCGTCTTCCTCTACGGCTCGGTGCTGCTGTTTGCCATGCACGGTGCAACCATCCTGGCGGTCAGCCGGTATGGTGGCGAGCGCGAGATCGAGCAGATTGTCGATCGTGGCACCGCATCCGAGCGTGCCGGTCTGTTCTGGCGCTGGACGATGGGCTTTAACGCCACCATGGAGTCGATTCACCGCTGGGCGTGGTGG
MALINA	st697	0m	Otu029	484_st697_0m_MALINA_PufM_ADN	GGGAACCTGTTCTACAACCCCTTCCACGCCCTGTCGATCGTCTTCCTCTACGGCTCGGTGCTGCTGTTTGCCATGCACGGCGCAACCATTCTGGCGGTCAGCCGGTATGGTGGCGAGCGCGAGATCGAGCAGATCGTCGATCGTGGCACCGCGTCCGAACGTGCCGGCCTGTTCTGGCGCTGGACGATGGGCTTTAACGCCACCATGGAGTCGATTCACCGCTGGGCTTGGTGG
MALINA	st697	0m	Otu029	487_st697_0m_MALINA_PufM_ADN	GGCAACCTGTTCTACAACCCCTTCCACGCCCTGTCGATCGTCTCCCTCTACGGCTCGGTGCTGCTGTTTGCCATGCACGGCGCAACCATTCTGGCGGTCAGCCGGTATGGTGGCGAGCGCGAGATCGAGCAGATCGTCGATCGTGGCACCGCGTCCGAACGTGCCGGCCTGTTCTGGCGCTGGACGATGGGCTTTAACGCCACCATGGAGTCGATTCACCGCTGGGCCTGGTGG
MALINA	st697	0m	Otu029	488_st697_0m_MALINA_PufM_ADN	GGCAACCTGTTCTACAACCCCTTCCACGCCCTGTCGATCGTCTTCCTCTACGGCTCGGTGCTGCTGTTTGCCATGCACGGCGCAACCATTCTGGCGGTCAGCCGGTATGGTGGCGAGCGCGAGATCGAGCAGATCGTCGATCGTGGCACCGCGTCCGAACGTGCCGGCCTGTTCTGGCGCTGGACGATGGGCTTTAACGCCACCATGGAGTCGATTCACCGCTGGGCCTGGTGG
MALINA	st697	0m	Otu029	493_st697_0m_MALINA_PufM_ADN	GGGAACCTGTTCTACAACCCCTTCCACGCCCTGTCGATCGTCTTCCTCTACGGCTCGGTGCTGCTGTTTGCCATGCACGGTGCAACCATCCTGGCGGTCAGCCGGTATGGTGGCGAGCGCGAGATCGAGCAGATTGTCGATCGTGGCACCGCATCCGAGCGTGCCGGTCTGTTCTGGCGCTGGACAATGGGCTTTAACGCCACCATGGAGTCGATTCACCGCTGGGCATGGTGG
MALINA	st360	3m	Otu033	006_st_360_3m_MALINA_PufM_ADN	GGGAACCTGTTCTACAACCCGTTCCACATGCTCTCGATCGCGTTCCTGTACGGCTCGGCGCTGCTGTTTGCCATGCATGGTGCCACCATCCTTGCCGTCAGCCGTTATGGCGGTGAGCGCGAGATCGAGCAGATCGTCGATCGCGGCACGGCGCTGGAGCGGGCCGCTCTGTTCTGGCGCTGGACCATGGGTTTCAACGCCACCGCAGAATCGATCCATCGCTGGGCATGGTGG
MALINA	st360	60m	Otu033	044_st360_60m_MALINA_PufM_ADN	GGGAACCTGTTCTACAACCCGTTCCACATGCTCTCGATCGCGTTCCTGTACGGCTCGGCGCTGCTGTTTGCCATGCATGGTGCCACCATCCTTGCCGTCAGCCGTTATGGCGGTGAGCGCGAGATCGAGCAGATCGTCGATCGCGGCACGGCGCTGGAGCGGGCCGCTCTGTTCTGGCGCTGGACCATGGGTTTCAACGCCACCGCAGAATCGATCCATCGCTGGGCATGGTGG
MALINA	st360	60m	Otu033	045_st360_60m_MALINA_PufM_ADN	GGGAACCTGTTCTACAACCCGTTCCACATGCTCTCGATCGCGTTCCTGTACGGCTCGGCGCTGCTGTTTGCCATGCATGGTGCCACCATCCTTGCCGTCAGCCGTTATGGCGGTGAGCGCGAGATCGAGCAGATCGTCGATCGCGGCACGGCGCTGGAGCGGGCCGCTCTGTTCTGGCGCTGGACCATGGGTTTCAACGCCACCGCAGAATCGATCCATCGCTGGGCCTGGTGG
MALINA	st360	60m	Otu033	051_st360_60m_MALINA_PufM_ADN	GGGAACCTGTTCTACAACCCGTTCCACATGCTCTCGATCGCGTTCCCGTACGGCTCGGCGCTGCTGTTTGCCATGCATGGTGCCACCATCCTTGCCGTCAGCCGTTATGGCGGTGAGCGCGAGATCGAGCAGATCGTCGATCGCGGCACGGCGCTGGAGCGGGCCGCTCTGTTCTGGCGCTGGACCATGGGTTTCAACGCCACCGCAGAATCGATCCATCGCTGGGCGTGGTGG
MALINA	st360	60m	Otu033	053_st360_60m_MALINA_PufM_ADN	GGCAACCTGTTCTACAACCCGTTCCACATGCTCTCGATCGCGTTCCTGTACGGCTCGGCGCTGCTGTTTGCCATGCATGGTGCCACCATCCTTGCCGTCAGCCGTTATGGCGGTGAGCGCGAGATCGAGCAGATCGTCGATCGCGGCACGGCGCTGGAGCGGGCCGCTCTGTTCTGGCGCTGGACCATGGGTTTCAACGCCACCGCAGAATCGATCCATCGCTGGGCTTGGTGG
MALINA	st360	60m	Otu033	055_st360_60m_MALINA_PufM_ADN	GGCAACCTGTTCTACAACCCGTTCCACATGCTCTCGATCGCGTTCCTGTACGGCTCGGCGCTGCTGTTTGCCATGCATGGTGCCACCATCCTTGCCGTCAGCCGTTATGGCGGTGAGCGCGAGATCGAGCAGATCGTCGATCGCGGCACGGCGCTGGAGCGGGCCGCTCTGTTCTGGCGCTGGACCATGGGTTTCAACGCCACCGCAGAATCGATCCATCGCTGGGCATGGTGG
MALINA	st697	0m	Otu034	157_st697_0m_MALINA_PufM_ADN	GGGAACCTGTTCTACAACCCCTTCCACGCCCTGTCGATCGCCTTCCTCTACGGCTCGGTGCTGCTGTTCGCGATGCACGGCGCGACGATTCTGGCGGTCAGCCGCTTTGGCGGTGAGCGCGAGATTGAACAAATTGCCGACCGCGGTACGGCCTCCGAGCGCGCTGCTTTGTTCTGGCGCTGGACCATGGGCTTTAACGCCACCATGGAATCTATTCACCGCTGGGCATGGTGG
MALINA	st697	0m	Otu034	159_st697_0m_MALINA_PufM_ADN	GGCAACCTGTTCTACAACCCCTTCCACGCCCTGTCGATCGCCTTCCTGTACGGCTCGGTGCTGCTCTTCGCGATGCACGGCGCGACGATTCTGGCGGTCAGCCGCTTCGGCGGTGAGCGCGAGATCGAACAAATCGCCGATCGAGGAACCGCCTCCGAGCGTGCTGCTTTGTTCTGGCGCTGGACTATGGGCTTTAACGCCACCATGGAATCTATTCACCGCTGGGCCTGGTGG
MALINA	st697	0m	Otu034	472_st697_0m_MALINA_PufM_ADN	GGGAACCTGTTCTACAACCCCTTCCACGCCCTGTCGATCGCCTTCCTGTACGGCTCGGTGCTGCTCTTCGCGATGCACGGTGCAACGATTCTGGCGGTCAGCCGCTTCGGCGGTGAGCGCGAGATCGAACAAATCGCCGACCGCGGTACGGCCTCTGAGCGCGCCGCTTTGTTCTGGCGCTGGACCATGGGCTTTAACGCCACCATGGAGTCGATTCACCGCTGGGCTTGGTGG
MALINA	st697	0m	Otu034	480_st697_0m_MALINA_PufM_ADN	GGCAACCTGTTCTACAACCCCTTCCACGCCCTGTCGATCGCCTTCCTGTACGGCTCGGTGCTGCTCTTCGCGATGCACGGCGCGACGATTCTGGCGGTCAGCCGCTTTGGCGGTGAGCGCGAGATCGAACAAATCGCTGACCGCGGTACGGCCTCCGAGCGTGCTGCTTTGTTCTGGCGCTGGACCATGGGCTTTAACGCCACCATGGAATCTATTCACCGCTGGGCCTGGTGG
MALINA	st697	0m	Otu034	483_st697_0m_MALINA_PufM_ADN	GGGAACCTGTTCTACAACCCCTTCCACGCCCTGTCGATCGCCTTCCTCTACGGCTCGGTGCTGCTGTTCGCGATGCACGGCGCGACGATTCTGGCGGTCAGCCGCTTTGGCGGTGAGCGCGAGATTGAACAAATTGCCGACCGCGGTACGGCCTCCGAGCGCGCTGCTTTGTTCTGGCGCTGGACCATGGGCTTTAACGCCACCATGGAATCTATTCACCGCTGGGCTTGGTGG
MALINA	st360	3m	Otu036	007_st_360_3m_MALINA_PufM_ADN	GGGAACCTGTTCTACAACCCGTTCCACGCGCTATCGATCGCTTTCCTCTACGGATCCGCGCTGCTGTTCGCGATGCATGGGGGTACAATCCTGGCGGTCAGCCGCTACGGCGGGGAGCGGGAGATCGAGCAGATTACCGATCGCGGCACCGCGTCCGAAAGGGCCGGCCTGTTCTGGCGCTGGACCATGGGCTTCAATGCGACGATGGAATCGATCCACCGCTGGGCTTGGTGG
MALINA	st620	80m	Otu036	239_st620_80m_MALINA_PufM_ADN	GGCAACCTGTACTACAACCCGTTCCACGCGCTATCGATCGCTTTCCTCTACGGATCCGCGCTGCTGTTCGCGATGCATGGGGGTACAATCCTGGCGGTCAGCCGCTACGGCGGGGAGCGGGAGATCGAGCAGATTACCGATCGCGGCACCGCGTCCGAAAGGGCCGGCCTGTTCTGGCGCTGGACCATGGGCTTCAATGCGACGATGGAATCGAT-CACCGCTGGGCTTGGTGG
MALINA	st620	80m	Otu036	244_st620_80m_MALINA_PufM_ADN	GGCAACCTGTTCTACAACCCGCTCCACGCGCTATCGATCGCTTTCCTCTACGGATCCGCGCTGCTGTTCGCGATGCATGGGGGTACAATCCTGGCGGTCAGCCGCTACGGCGGGGAGCGGGAGATCGAGCAGATTACCGATCGCGGCACCGCGTCCGAAAGGGCCGGCCTGTTCTGGCGCTGGACCATGGGCTTCAATGCGACGATGGAATCGATCCACCGCTGGGCTTGGTGG
MALINA	st620	80m	Otu036	245_st620_80m_MALINA_PufM_ADN	GGGAACCTGTTCTACAACCCGTTCCACGCGCTATCGATCGCTTTCCTCTACGGATCCGCGCTGCTGTTCGCGATGCATGGGGGTACAATCCTGGCGGTCAGCCGCTACGGCGGGGAGCGGGAGATCGAGCAGATTACCGATCGCGGCACCGCGTCCGAAAGGGCCGGCCTGTTCTGGCGCTGGACCATGGGCTTCAATGCCACGATGGAATCGATCCACCGCTGGGCATGGTGG
MALINA	st620	80m	Otu036	255_st620_80m_MALINA_PufM_ADN	GGGAACCTGTTCTACAACCCGTTCCACGCGCTATCGATCGCTTTCCTCTACGGATCCGCGCTGCTGTTCGCGATGCATGGGGGTACAATCCTGGCGGTCAGCCGCTACGGCGGGGAGCGGGAGATCGAGCAGATTACCGATCGCGGCACCGCGTCCGAAAGGGCCGGCCTGTTCTGGCGCTGGACCATGGGCTTCAATGCGACGATGGAATCGATCCACCGCTGGGCCTGGTGG
MALINA	st360	3m	Otu039	009_st360_3m_MALINA_PufM_ADN	GGGAACCTGTTCTACAACCCGTTCCATGCCCTCAGCATTGTGTTCCTTTATGGATCTGCCCTGTTGTTTGCCATGCATGGTGCCACGATCCTCGCAGTGAGCCGTTACGGCGGCGAACGTGAGATCGAACAAATCGTGGACCGCGGAACTGCCTCTGAACGTGCCGCTCTCTTCTGGCGCTGGACCATGGGCTTTAACGCGACGATGGAAGGAATTCACCGCTGGGCGTGGTGG
MALINA	st360	3m	Otu039	014_st360_3m_MALINA_PufM_ADN	GGGAACCTGTTCTACAACCCGTTCCATGCCCTCAGCATTGTGTTCCTTTATGGATCTGCCCTGTTGTTTGCCATGCATGGTGCCACGATCCTCGCAGTGAGCCGTTACGGCGGCGAACGTGAGATCGAACAAATCGTGGACCGCGGAACTGCCTCTGAACGTGCCGCTCTCTTCTGGCGCTGGACCATGGGCTTTAACGCGACGATGGAAGGAATTCACCGCTGGGCTTGGTGG
MALINA	st398	0m	Otu043	126_st398_0m_MALINA_PufM_ADN	GGGAACCTGTACTACAATCCGTTCCACGCACTCTCCATCGTCTTCCTCTACGGCTCGGTGCTGCTCTTTGCGATGCACGCCGCGACGATTCTTGCCGTGAGCCGCCTCGGCGGCGAACGCGAGATTGAACAGATCACTGATCGCGGAACCGCGGCGGAACGCTCCCAGCTCTTCTGGCGCTGGACGATGGGCTTTAATGCGACGATGGAATCGATCCATCGTTGGGCTTGGTGG
MALINA	st680	45m	Otu043	195_st680_45m_MALINA_PufM_ADN	GGGAACCTGTACTACAATCCGTTCCACGCACTCTCCATCGTCTTCCTCTACGGCTCGGTGCTGCTCTTTGCGATGCACGCCGCGACGATTCTTGCCGTGAGCCGCCTCGGCGGCGAACGCGAGATTGAACAGATCACTGATCGCGGAACCGCGGCGGAACGCTCCCAGCTCTTCTGGCGCTGGACGATGGGCTTTAATGCGACGATGGAATCGATCCATCGTTGGGCTTGGTGG
MALINA	st697	0m	Otu043	482_st697_0m_MALINA_PufM_ADN	GGGAACCTGTACTACAATCCGTTCCACGCACTCTCCATCGTCTTCCTCTACGGCTCGGTGCTGCTCTTTGCGATGCACGCCGCGACGATTCTTGCCGTGAGCCGCCTCGGCGGCGAACGCGAGATTGAACAGATCACTGATCGCGGAACCGCGGCGGAACGCTCCCAGCTCTTCTGGCGCTGGACGATGGGCTTTAATGCGACGATGGAATCGATCCATCGTTGGGCCTGGTGG
MALINA	st697	0m	Otu043	492_st697_0m_MALINA_PufM_ADN	GGGAACCTGTACTACAATCCGTTCCACGCACTCTCCATCGTCTTCCTCTACGGCTCGGTGCTGCTCTTTGCGATGCACGCCGCGACGATTCTTGCCGTGAGCCGCCTCGGCGGCGAACGCGAGATCGAACAGATCACTGATCGCGGAACCGCGGCGGAACGCTCCCAGCTCTTCTGGCGCTGGACGATGGGCTTTAATGCGACGATGGAATCGATCCATCGTTGGGCCTGGTGG
MALINA	st360	60m	Otu044	039_st360_60m_MALINA_PufM_ADN	GGGAACCTGTTCTACAATCCGTTCCACGCGCTTTCGATCGCCTTCCTCTATGGCTCCACCTTGCTTTTTGCGATGCACGGCGCCACAATTCTGGCTGTGGGTCGCTATGGTGGCGAGCGCGAGATCGAACAGATCTACGATCGCGGAACGGCCAGCGAACGCGCCGGACTGTTCTGGCGCTGGACCATGGGCTTCAATGCCACCATGGAATCGATCCATCGTTGGGCATGGTGG
MALINA	st360	60m	Otu044	058_st360_60m_MALINA_PufM_ADN	GGCAACCTGTTCTACAATCCGTTCCACGCGCTTTCGATCGCCTTCCTCTATGGCTCCACCTTGCTTTTTGCGATGCACGGCGCCACAATTCTGGCTGTGGGTCGCTATGGTGGCGAGCGCGAGATCGAACAGATCTACGATCGCGGAACGGCCAGCGAACGCGCCGGACTGTTCTGGCGCTGGACCATGGGCTTCAATGCCACCATGGAATCGATCCATCGTTGGGCATGGTGG
MALINA	st360	60m	Otu044	062_st360_60m_MALINA_PufM_ADN	GGGAACCTGTTCTACAATCCGTTCCACGCGCTTTCGATCGCCCTCCTCTATGGCTCCACCTTGCTTTTTGCGATGCACGGCGCCTCAATTCTGGCTGTGGGTCGCTATGGTGGCGAGCGCGAGATCGAACAGATCTACGATCGCGGAACGGCCAGCGAACGCGCCGGACTGTTCTGGCGCTGGACCATGGGCTTCAATGCCACCATGGAATCGATCCATCGTTGGGCCTGGTGG
MALINA	st620	80m	Otu044	243_st620_80m_MALINA_PufM_ADN	GGGAACCTGTTCTACAATCCGTTCCACGCGCTTTCGATCGCCTTCCTGTATGGCTCCACCTTGCTTTTTGCGATGCATGGCGCCACAATTCTCGCTGTGGGTCGCTATGGTGGCGAGCGCGAGATCGAACAGATCTACGATCGCGGAACGGCCAGCGAACGCGCCGGACTGTTCTGGCGCTGGACCATGGGCTTCAATGCTACCATGGAATCGATCCATCGTTGGGCGTGGTGG
MALINA	st620	80m	Otu046	240_st620_80m_MALINA_PufM_ADN	GGGAACCTGTTCTACAACCCGTTCCACTGCCTTTCGATCGCGTTCCTGTACGGCTCTGCCCTGCTGTTCGCGATGCATGGCGGCACGATCCTTGCGGTCAGCCGCTATGGGGGGGAGCGCGAGATCGAGCAGATTACCGATCGCGGCTCTGCGGCGGAACGGGCGGGTCTGTTCTGGCGCTGGACGATGGGCTTCAATGCCACGATGGAATCGATCCACCGCTGGGCACGGTGG
MALINA	st620	80m	Otu046	246_st620_80m_MALINA_PufM_ADN	GGGAACCTGTTCTACAACCCGTTCCACTGCCTTTCGATCGCGTTCCTGTACGGCTCTGCCCTGCTCTTCGCGATGCGTGGCGGCACGATCCTTGCGGTCAGCCGCTATGGGGGGGAGCGCGAGATCGAGCAGATTACCGATCGCGGCACTGCGGCGGAACGGGCGGGTCTGTTCTGGCGCTGGACGATGGGCTTCAATGCCACGATGGAATCGATCCACCGCTGGGCATGGTGG
MALINA	ARC1	0m	Otu046	305_ARC1_0m_MALINA_PufM_ADN	GGGAACCTGTTCTACAACCCGTTCCACTGCCTTTCGATCGCGTTCCTGTACGGCTCTGCCCTGCTCTTCGCGATGCATGGCGGCACGATCCTTGCGGTCAGCCGCTATGGGGGGGAGCGCGAGATCGAGCAGATTACCGATCACGGCACTGCGGCGGAACGGGCGGGTCTGTTCTGGCGCTGGACGATGGGCTTCAATGCCACGATGGAATCGATCCACCGCTGGGCCTGGTGG
MALINA	st697	0m	Otu047	152_st697_0m_MALINA_PufM_ADN	GGCAACCTGTTCTACAACCCGTTCCATGCGCTTTCGATCGTCTTCCTTTACGGCTCGACGCTCCTCTTCGCGATGCACGCTGCAACCATTCTTGCAGTTGGTCGTTACGGCGGCGAGCGCGAAATCGAACAGATCCTGGATCGCGGAACGGCGTCCGAGCGCGCCGCTCTCTTCTGGCGCTGGACGATGGGCTTCAACGCGACGATGGAATCGATCCATCGGTGGGCATGGTGG
MALINA	st697	0m	Otu047	166_st697_0m_MALINA_PufM_ADN	GGGAACCTGTACTACAACCCGTTCCATGCGCTTTCGATCGTCTTCCTTTACGGCTCGACACTCCTCTTCGCGATGCACGCTGCAACCATTCTTGCGGTTGGTCGTTACGGCGGCGAACGCGAAATCGAACAGATCCTGGATCGCGGAACGGCGTCCGAGCGCGCCGCTCTCTTCTGGCGCTGGACGATGGGCTTCAACGCGACGATGGAATCGATCCATCGGTGGGCCTGGTGG
MALINA	st697	0m	Otu047	473_st697_0m_MALINA_PufM_ADN	GGCAACCTGTTCTACAACCCGTTCCATGCGCTTTCGATCGTCTTCCTTTACGGCTCGACGCTCCTCTTCGCGATGCACGCTGCAACCATTCTTGCAGTTGGTCGTTACGGCGGCGAACGCGAAATCGAACAGATCCTGGATCGCGGAACGGCGTCCGAGCGCGCCGCTCTCTTCTGGCGCTGGACGATGGGCTTCAACGCGACGATGGAATCCATCCACCGCTGGGCATGGTGG
MALINA	st620	80m	Otu055	259_st620_80m_MALINA_PufM_ADN	GGGAACCTGTTCTACAACCCGTTCCACACGCTCTCGATCACGTTCCTCTACGGATCGACGCTGCTGTTCGCGATGCATGGCGGCACGATCCTGGCCTGCTCGCGCTACGGCGCCGAACGGGAGATCGATCAGATCGTCGACCGCGGCACGGCCACCGAACGCGCAGCCCTGTTCTGGCGCTGGACCATGGGCTTCAACGCCACGATGGAGTCGATCCACCGCTGGGCGTGGTGG
MALINA	st697	0m	Otu056	158_st697_0m_MALINA_PufM_ADN	GGCAACCTGTTCTACAACCCCTTCCACGCGCTGTCCATCGTGTTCTTGTATGGCTCGGTGCTGCTGTTCGCTATGCACGGCGGAACCATCTTGGCAGTGAGCCGCTTTGGCGGCGAGCGCGAGATAGAGCAGATCGTGGACCGCGGTACTGCGTCCGAGCGTGCTGCCCTGTTCTGGCGCTGGACCATGGGGTTTAACGCCACCATGGAATCCATTCACCGCTGGGCATGGTGG
MALINA	st680	45m	Otu056	204_st680_45m_MALINA_PufM_ADN	GGGAACCTGTTCTACAACCCCTTCCACGCGCTGTCCATCGTGTTCTTGTATGGCTCGGTGCTGCTGTTCGCTATGCACGGCGGAACCATCTTGGCAGTGAGCCGCTTTGGCGGCGAGCGCGAGATAGAGCAGATCGTGGACCGCGGTACTGCGTCCGAGCGTGCCGCCCTGTTCTGGCGCTGGACCATGGGGTTTAACGCCACCATGGAATCCATTCACCGCTGGGCCTGGTGG
MALINA	st697	0m	Otu059	494_st697_0m_MALINA_PufM_ADN	GGGAACCTGTACTACAATCCGTTCCACGCGCTCTCGATCGTCTTCTTGTACGGCAGCGCGGTGCTCTTCGCCATGCACGGGGCGACGATCCTGGCGGTGGCCCGTCTCGGCGGTGAACGCGAGATCGAGCAGATCACCGATCGTGGTACGGCGGCCGAACGCTCCATGCTCTTCTGGCGCTGGACGATGGGCTTCAATGCCACGATGGAATCGGTTCATCGCTGGGCATGGTGG
MALINA	st697	0m	Otu064	490_st697_0m_MALINA_PufM_ADN	GGGAACCTGTTCTACAACCCGTTCCACATGTTGTCGATTGCGTTCCTGTACGGTTCCGCACTGCTGTTCGCGATGCACGGCGCCACCATCCTCGCGGTCAGCCGTTTCGGCGGCGGGCGCGAGATCGAGCAGATCACCGACCGGGGCACCGCCTCCGAACGTGCAGCACTGTTCTGGCGCTGGACCATGGGCTTTAACGCCACGATGGAATCCATTCACCGCTGGGCCTGGTGG
MALINA	st697	0m	Otu069	486_st697_0m_MALINA_PufM_ADN	GGGAACCTGTTCTACAACCCGTTCCACGCCTTGTCGATTGTGTTTTTGTATGGCTCTGCACTGTTGTTTGCAATGCACGGTGCCACCATCTTGGCCGTCGGCCGTTATGGCGGCGAGCGAGAGATTGAACAAATTGTAGATCGCGGTACAGCGTCTGAGCGTGCTGCCTTGTTCTGGCGCTGGACCATGGGCTTTAACGCCACCATGGAATCCATTCACCGCTGGGCTTGGTGG
MALINA	st697	0m	Otu070	485_st697_0m_MALINA_PufM_ADN	GGCAACCTGTTCTACAACCCGTTCCATGCGCTGTCGATTGTGTTCTTGTATGGCTCTGTGCTGTTGTTCGCAATGCACGGCGCTACCATCTTGGCAGTGGGTCGCTACGGCGGCGAGCGTGAGATTGAACAAATCGTAGACCGCGGTACGGCTTCTGAGCGTGCTGGCTTGTTCTGGCGCTGGACCATGGGCTTTAACGCCAGCATGGAATCCATTCACCGCTGGGCATGGTGG
MALINA	st697	0m	Otu071	471_st697_0m_MALINA_PufM_ADN	GGCAACCTGTACTACAACCCGTTCCATGCGTTGTCGATTGTGTTCTTGTATGGCTCTGCCTTGTTGTTTGCCTTGCACGGCGCCACCATTTTGGCGGTAACACGCTTTGGTGGTGAACGCGAAATTGAGCAAATTACCGATCGCGGTACCGCATCAGAGCGTGCAGCTTTGTTCTGGCGTTGGACCATGGGCTTTAACGCCACCATGGAATCGATTCACCGCTGGGCTTGGTGG
MALINA	st694	0m	Otu072	453_st694_0m_MALINA_PufM_ADN	GGCAACCTGTACTACAATCCGTTCCACGCGCTCTCGATCGCCTTCCTGTACGGTTCCGTGCTGTTGTTCGCGATGCATGCGGCAACAATTCTCGCCGTTAGTCGGTTGGGTGGTGAGCGCGAGATTGAACAGATCACTGATCGCGGAACCGCGGCTGAACGCTCCCAGCTCTTCTGGCGCTGGACGATGGGCTTTAATGCGACGATGGAATCGATTCACCGTTGGGCATGGTGG
MALINA	st694	0m	Otu074	452_st694_0m_MALINA_PufM_ADN	GGGAACCTGTTCTACAACCCGTTCCACGCACTATCCATTGTGTTTTTGTACGGTGCTGTCTTGTTGTTTGCGATGCACGGCGCCACCATCTTGGCCGTCGGACGTTACGGCGGTGAGCGTGAGATTGAACAAATCGTAGACCGCGGTACGGCTTCTGAGCGTGCTGGCTTGTTCTGGCGCTGGACCATGGGCTTTAACGCCACGATGGAATCCATTCACCGCTGGGCATGGTGG
MALINA	st697	0m	Otu075	165_st697_0m_MALINA_PufM_ADN	GGCAACCTGTTCTACAACCCCTTCCACGCCCTGTCCATCGTCTTCTTGTACGGCTCAGTGCTGCTGTTTGCCATGCACGGGGCAACTATTTTGGCAGTCAGCCGCTACGGCGGGGAGCGCGAGATTGAGCAAATCGTCGACCGCGGCACAGCCTCTGAGCGCGCCGCACTGTTCTGGCGCTGGACCATAGGTTTCAATGCCACGATGGAGTCGGTCCACCGCTGGGCGTGGTGG
MALINA	st697	0m	Otu076	160_st697_0m_MALINA_PufM_ADN	GGCAACCTGTTCTACAACCCTTTCCACGCCTTGTCCATCGTGTTTTTGTACGGCTCAGCCTTGTTGTTTGCCATGCACGGTGCCACCATTTTGGCCGTCACACGTTACGGTGGAGAGCGCGAGATCGAGCAGATCACCGACCGGGGCACGGCCTCTGAGCGCGCCGCCTTGTTCTGGCGCTGGACTATGGGGTTCAACGCCACCATGGAATCGATTCACCGTTGGGCGTGGTGG
MALINA	st697	0m	Otu077	153_st697_0m_MALINA_PufM_ADN	GGGAACCTGTTCTACAACCCCTTCCATGCGCTATCGATTGCCTTCCTCTACGGCGCCACCTTGCTGTTTGCCATGCACGGCGCAACCATCTTGGCGGTCAGCCAGTTTGGCGGCGAGCGCGAAATTGAGCAAATCGTGGACCGTGGCACGGCCTCGGAGCGCGCAGCCCTCTTTTGGCGCTGGACCATGGGCTTTAACGCCACCATGGAATCGATTCACCGCTGGGCCTGGTGG
MALINA	st697	0m	Otu078	150_st697_0m_MALINA_PufM_ADN	GGGAACCTGTTCTACAACCCGTTCCATGCGCTGTCGATCGCCTTCCTTTACGGCTCGGCGCTGCTGTTCGCGATGCATGGCGGCACGATCCTCGCGGTCACCCGATTCGGTGGCGAGCGTGAGATCGAGCAGATCGTCGATCGGGGCACGGCGTCCGAGCGTGCCGCGCTGTTCTGGCGCTGGACGATGGGCTTCAATGCCACGATGGAGTCGATCCATCGCTGGGCCTGGTGG
MALINA	st697	0m	Otu079	149_st697_0m_MALINA_PufM_ADN	GGCAACCTGTTCTACAACCCGTTCCACATGTTGTCGATTGTCTTTCTGTACGGCTCAGTGCTGCTGTTCGCCATGCACGGGGGCACGATTCTGGCTGTGAGCCGCTATGGCGGCGAGCGCGAAATCGAACAGATCACCGACCGCGGAACCGCTTCGGAGCGTGCTGGGCTGTTCTGGCGCTGGACCATGGGCTTCAACGCCACCATGGAATCCATTCACCGCTGGGCATGGTGG
MALINA	st694	0m	Otu081	134_st694_0m_MALINA_PufM_ADN	GGGAACCTGTTCTACAATCCGTTCCACGCGCTATCCATCGTCTTCCTTTACGGATCGGTGTTGTTGTTTGCGATGCATGCGGCCACCATTCTTGCGGTAGGTCGTTACGGCGGCGAGCGCGAGATTGAACAGATCGTCGATCGTGGCACGGCGTCCGAGCGCGCGGCACTGTTCTGGCGCTGGACGATGGGATTCAACGCTACGATGGAATCGATCCATCGCTGGGCCTGGTGG
MALINA	st398	0m	Otu082	101_st398_0m_MALINA_PufM_ADN	GGCAACCTGTTCTACAACCCCTTCCACGCGCTGTCTATCGTCTTTTTGTACGGCTCGGTGCTGCTGTTTGCCATGCACGGCGCCACCATCCTGGCTGTGGGCCGCTATGGCGGCGAGCGTGAGATCGAGCAAATCGTGGATCGCGGCACCGCGTCTGAGCGCGCTGGCCTGTTCTGGCGCTGGACCATGGGCTTTAACGCAACAATGGAATCGATTCACCGCTGGGCCTGGTGG
MALINA	st697	0m	Otu085	189_st697_0m_MALINA_PufM_ADN	GGGAACCTGTTCTACAACCCGTTCCACGCGCTTTCGATCGTGTTCCTTTACGGTTCGGCGCTGCTCTTCGCCATGCACGGGGCAACTATTTTGGCAGTCAGCCGCTACGGCGGGGAGCGCGAGATTGAGCAAATCGTCGATCGCGGCACAGCCTCTGAGCGCGCCGCACTGTTCTGGCGCTGGACCATGGGTTTCAATGCCACGATGGAGTCGGTCCACCGCTGGGCATGGTGG
MALINA	st697	0m	Otu087	191_st697_0m_MALINA_PufM_ADN	GGGAACCTGTACTACAACCCGTTCCATGCCCTCTCGATCGTCTTCCTTTACGGCTCGGTGCTGCTCTTCGCCATGCACGCGGCGACGATCCTCGCCGTGAGCCGTTTGGGCGGCGAGCGTGAGATCGAACAGATCACCGACCGCGGTACCGCCGCGGAGCGCTCGGCGATCTTCTGGCGCTGGACGATGGGATGGAACGCCACGATGGAGTCGATCCATCGCTGGGCTTGGTGG
MALINA	st697	0m	Otu088	192_st697_0m_MALINA_PufM_ADN	GGCAACCTGTACTACAACCCCTTCCACGCTCTGTCGATCGCCTCCCTCTACGGCTCGGTGCTGCTGTTCGCGATGCACGGAGCGACGATTCTGGCGGTCAGCCGCTTTGGTGGTGAGCGCGAGATCGAACAAATCGCTGACCGTGGCACAGCCTCTGAGCGCGCCGCTTTGTTCTGGCGCTGGACCATGGGCTTTAACGCCACCATGGAATCTATTCACCGCTGGGCATGGTGG
MALINA	ARC1	0m	Otu096	306_ARC1_0m_MALINA_PufM_ADN	GGCAACCTGTTCTACAATCCGTTCCACATGCTCTCGATCGCGTTCCTCTACGGCTCGGCGCTGCTGTTCGCCATGCACGGCGCCACCATCCTTGCGGTCAGCCGTTATGGCGGCGAGCGCGAGATCGAGCAGATCGTCGATCGCGGCACCGCGCTGGAGCGAGCGGCCTTGTTCTGGCGCTGGACCATGGGCTTCAACGCCACCGCCGAATCGATCCATCGCTGGGCTTGGTGG
PROSOPE	St.1	30m	Otu062	CTD11-30M-E6	TACGGGAACCTGTTCTACAACCCATTCCATATGCTCTCTATCGCCTTCCTATACGGCTCCGCCGTGCTGTTTGCGATGCATGGAGCCACTATTCTCGCCACTAGCCGGTATGGCGCTGACCGGGAGATCGATCAGATCTCCAATAGCGGCACCGCAGCAGAACGCGGTGCCTTGTTCCGGAGATGGTGCATGGGCTTCAACGCTCCACCCTAATACAAACACCGATGGGCATGGTGGTTCGCTAT
PROSOPE	St.MIO	50m	Otu002	CTD-28-50M-A5	TACGGGAACCTGTTCTACAACCCATTTCACATGTGGAGCATCTTCTTCCTGTATGGATCAGCGGTCTTGTTCGCTATGCACGGCGCGACCATTTTGGCGACAAGCCGGTACGGTGCAGACCGTGAAATCGATCAAATCACCGACCGCGGTACCGCCGCGGAGCGTGGCGCCCTCTTCTGGAGATGGACTATGGGCTTCAACGCTTCAATGGAATCAATTCACAAATGGGCCTGGTGGTTTGCAGT
PROSOPE	St.MIO	50m	Otu002	CTD-28-50m-C4	TACGGGAACCTGTACTACAACCCATTCCACATGTGGAGCATCTTCTTCCTGTATGGATCAGCGGTCTTGTTCGCTATGCACGGCGCGACCATTTTGGCGACAAGCCGGTACGGTGCAGACCGTGAAATCGATCAAATCACCGACCGCGGTACCGCCGCGGAGCGTGGCGCCCTCTTCTGGAGATGGACTATGGGCTTCAACGCTTCAATGGAATCAATTCACAAATGGGCTTGGTGGTTTGCAAT
PROSOPE	St.MIO	50m	Otu002	CTD-28-50m-D5	TACGGGAACCTGTTCTACAACCCATTCACATGTGGAGCATCTTCTTCCTGTATGGATCAGCGGTCTTGTTCGCTATGCACGGCGCGACCATTTTGGCGACAAGCCGGTACGGTGCAGACCGTGAAATCGATCAAATCACCGACCGCGGTACCGCCGCGGAGCGTGGCGCCCTCTTCTGGAGATGGACTATGGGCTTCAACGCTTCAATGGAATCAATTCACAAATGGGCTTGGTGGTTTGCTGT
PROSOPE	St.MIO	5m	Otu002	CTD-28-5m-B5	TACGGGAACCTGTACTACAACCCATTCCACATGTGGAGCATCTTCTTCCTGTATGGATCAGCGGTCTTGTTCGCTATGCACGGCGCGACCATTTTGGCGACAAGCCGGTACGGTGCAGACCGTGAAATCGATCAAATCACCGACCGCGGTACCGCCGCGGAGCGTGGCGCCCTCTTCTGGAGATGGACTATGGGCTTCAACGCTTCAATGGAATCAATTCACAAATGGGCGTGGTGGTTCGCGG
PROSOPE	St.MIO	5m	Otu002	CTD-28-5m-D4	TACGGGAACCTGTTCTACAACCCATTCCACATGTGGAGCATCTTCTTCCTGTATGGATCAGCGGTCTTATTTGCGATGCACGGCGCGACCATTTTGGCGACAAGCCGGTACGGTGCAGACCGTGAAATCGATCAAATCACCGACCGCGGTACCGCCGCGGAGCGTGGCGCCCTCTTCTGGAGATGGACTATGGGCTTCAACGCTTCAATGGAGTCAATTCACAAATGGGCATGGTGGTTCGCAAT
PROSOPE	St.1	30m	Otu002	CTD11-30M-C3	TACGGGAACCTGTTCTACAACCCATTCCACATGTGGAGCATCTTCTTCCTGTATGGATCAGCGGTCTTGTTCGCTATGCACGGCGCGACCATTTTGGCGACAAGCCGGTACGGTGCAGACCGTGAGATAGATCAAATCACCGACCGCGGTACCGCCGCGGAGCGTGGCGCCCTCTTCTGGAGATGGACTATGGGCTTCAACGCTTCAATGGAATCAATTCACAAATGGGCTTGGTGGTTTGCGAT
PROSOPE	St.1	30m	Otu002	CTD11-30m-G6	TACGGGAACCTGTTCTACAACCCATTCCACATGTGGAGCATCTTCTTCCTGTATGGATCAGCGGTCTTATTTGCGATGCACGGCGCGACCATTTTGGCGACAAGCCGGTACGGTGCAGACCGTGAAATCGATCAAATCACCGACCGCGGTACCGCCGCGGAGCGTGGCGCCCTCTTCTGGAGATGGACTATGGGCTTCAACGCTTCAATGGAGTCAATTCACAAATGGGCCTGGTGGTTTGCAAT
PROSOPE	St.1	5m	Otu002	CTD11-5m-A10	TACGGGAACCTGTACTACAACCCATTCCACATGTGGAGCATCTTCTTCCTGTATGGATCAGCGGTCTTGTTCGCTATGCACGGCGCGACCATTTTGGCGACAAGCCGGTACGGTGCAGACCGTGAAATCGATCAAATCACCGACCGCGGTACCGCCGCGGAGCGTGGCGCCCTCTTCTGGAGATGGACTATGGGCTTCAACGCTTCAATGGAATCAATTCACAAATGGGCATGGTGGTTTGCAAT
PROSOPE	St.1	5m	Otu002	CTD11-5m-A11	TACGGGAACCTGTACTACAACCCATTCCACATGTGGAGCATCTTCTTCCTGTATGGATCAGCGGTCTTATTTGCGATGCACGGCGCGACCATTTTGGCGACAAGCCGGTACGGTGCAGACCGTGAAATCGATCAAATCACCGACCGCGGTACCGCCGCGGAGCGTGGCGCCCTCTTCTGGAGATGGACTATGGGCTTCAACGCTTCAATGGAGTCAATTCACAAATGGGCGTGGTGGTTTGCAAT
PROSOPE	St.1	5m	Otu002	CTD11-5m-A2	TACGGGAACCTGTACTACAACCCATTCCACATGTGGAGCATCTTCTTCCTGTATGGATCAGCGGTCTTGTTCGCTATGCACGGCGCGACCATTTTGGCGACAAGCCGGTACGGTGCAGACCGTGAAATCGGTCAAATCACCGACCGCGGTACCGCCGCGGAGCGTGGCGCCCTCTTCTGGAGATGGACTATGGGCTTCAACGCTTCAATGGAATCAATTCACAAATGGGCATGGTGGTTTGCGAT
PROSOPE	St.1	5m	Otu002	CTD11-5m-B10	TACGGGAACCTGTTCTACAACCCATTCCACATGTGGAGCATCTTCTTCCTGTATGGATCAGCGGTCTTGTTCGCTATGCACGGCGCGACCATTTTGGCGACAAGCCGGTACGGTGCAGACCGTGAAATCGATCAAATCACCGACCGCGGTACCGCCGCGGAGCGTGGCGCCCTCTTCTGGAGATGGACTATGGGCTTCAACGCTTCAATGGAATCAATTCACAAATGGGCCTGGTGGTTCGCAAT
PROSOPE	St.1	5m	Otu002	CTD11-5m-B9	TACGGGAACCTGTTCTACAACCCATTCCACATGTGGAGCATCTTCTTCCTGTATGGATCAGCGGTCTTATTTGCGATGCACGGCGCGACCATTTTGGCGACAAGCCGGTACGGTGCAGACCGTGAAATCGATCAAATCACCGACCGCGGTACCGCCGCGGAGCGTGGCGCCCTCTTCTGGCGATGGACTATGGGCTTCAACGCTTCAATGGAGTCAATTCACAAATGGGCATGGTGGTTCGCTAT
PROSOPE	St.1	5m	Otu002	CTD11-5m-D1	TACGGGAACCTGTTCTACAACCCATTCCACATGTGGAGCATCTTCTTCCTGTATGGATCAGCGGTCTTATTTGCGATGCACGGCGCGACCATTTTGGCGACAAGCCGGTACGGTGCAGACCGTGAAATCGATCAAATCACCGACCGCGGTACCGCCGCGGAGCGTGGCGCCCTCTTCTGGAGATGGACTATGGGCTTCAACGCTTCAATGGAGTCAATTCACAAATGGGCCTGGTGGTTCGCGGT
PROSOPE	St.1	5m	Otu002	CTD11-5m-E7	TACGGGAACCTGTTCTACAACCCATTCCACATGTGGAGCATCTTCTTCCTGTATGGATCAGCGGTCTTGTTCGCTATGCACGGCGCGACCATTTTGGCGACAAGCCGGTACGGTGCAGACCGTGAAATCGATCAAATCACCGACCGCGGTACCGCCGCGGAGCGTGGCGCCCTCTTCTGGAGATGGACTATGGGCTTCAACGCTTCAATGGAATCAATTCACAAATGGGCGTGGTGGTTCGCGAT
PROSOPE	St.1	5m	Otu002	CTD11-5m-F1	TACGGGAACCTGTTCTACAACCCATTCCACATGTGGAGCATCTTCTTCCTGTATGGATCAGCGGTCTTGTTCGCTATGCACGGCGCGACCATTTTGGCGACAAGCCGGTACGGTGCAGACCGTGAAATCGATCAAATCACCGACCGCGGTACCGCCGCGGAGCGTGGCGCCCTCTTCTGGAGATGGACTATGGGCTTCAACGCTTCAATGGAATCAATTCACAAATGGGCTTGGTGGTTTGCGAT
PROSOPE	St.1	5m	Otu002	CTD11-5M-F9	TACGGGAACCTGTTCTACAACCCATTCCACATGTGGAGCATCTTCTTCCTGTATGGATCAGCGGTCTTATTTGCGATGCACGGCGCGACCATTTTGGCGACAAGCCGGTACGGTGCAGACCGTGAAATCGATCAAATCACCGACCGCGGTACCGCCGCGGAGCGTGGCGCCCTCTTCTGGAGATGGACTATGGGCTTCAACGCTTCAATGGAGTCGATTCACAAATGGGCGTGGTGGTTTGCGAT
PROSOPE	St.UPW	5m	Otu002	CTD2-5m-A11	TACGGGAACCTGTTCTACAACCCATTCCACACGTGGAGCATCTTCTTCCTGTATGGATCAGCGGTCTTGTTCGCTATGCACGGCGCGACCATTTTGGCGACAAGCCGGTACGGTGCAGACCGTGAAATCGATCAAATCACCGACCGCGGTACCGCCGCGGAGCGTGGCGCCCCCTTCTGGAGATGGACTATGGGCTTCAACGCTCCAATGGAATCAATTCACAAATGGGCGTGGTGGTTTGCGGT
PROSOPE	St.UPW	5m	Otu002	CTD2-5m-H3	TACGGGAACCTGTTCTACAACCCATTCCACATGTGGAGCATCTTCTTCCTGTATGGATCAGCGGTCTTATTTGCGATGCACGGCGCGACCATTTTGGCGACAAGCCGGTACGGTGCAGACCGTGAAATCGATCAAATCACCGACCGCGGTACCGCCGCGGAGCGTGGCGCCCTCTTCTGGAGATGGACTATGGGCTTCAACGCTTCAATGGAGTCAATTCACAAATGGGCATGGTGGTTCGCAAT
PROSOPE	St.MIO	50m	Otu002	CTD28-50m-E7	TACGGGAACCTGTTCTACAACCCATTCCACATGTGGAGCATCTTCTTCCTGTATGGATCAGCGGTCTTATTTGCGATGCACGGCGCGACCATTTTGGCGACAAGCCGGTACGGTGCAGACCGTGAAATCGATCAAATCATTGATTGGGGTACCGCCGCGGAGCGTGGCGCCCTCTTCTGGAGATGGACTATGGGCTTCAACGCTTCAATGGAGTCAATTCACAAATGGGCATGGTGGTTTGCTGT
PROSOPE	St.MIO	5m	Otu002	CTD28-5m-A6	TACGGGAACCTGTTCTACAACCCATTCCACATGTGGAGCATCTTCTTCCTGTATGGATCAGCGGTCTTGTTCGCTATGCACGGCGCGACCATTTTGGCGACAAGCCGGTACGGTGCAGACCGTGAAATCGATCAAATCACCGACCGCGGTACCGCCGCGGAGCGTGGCGCCCTCTTCTGGAGATGGACTATGGGCTTCAACGCTTCAATGGAATCAATTCACAAATGGGCCTGGTGGTTCGCAAT
PROSOPE	St.MIO	90m	Otu002	CTD28-90m-B11	TACGGGAACCTGTACTACAACCCATTCCACATGTGGAGCATCTTCTTCCTGTATGGATCAGCGGTCTTGTTCGCTATGCACGGCGCGACCATTTTGGCGACAAGCCGGTACGGTGCAGACCGTGAAATCGATCAAATCACCGACCGCGGTACCGCCGCGGAGCGTGGCGCCCTCTTCTGGAGATGGACTATGGGCTTCAACGCTTCAATGGAATCAATTCACAAATGGGCATGGTGGTTCGCGGT
PROSOPE	St.MIO	90m	Otu002	CTD28-90m-C12	TACGGGAACCTGTTCTACAACCCATTCCACATGTGGAGCATCTTCTTCCTGTATGGATCAGCGGTCTTGTTCGCTATGCACGGCGCGACCATTTTGGCGACAAGCCGGTACGGTGCAGACCGTGAAATCGATCAAATCACCGACCGGGGTACCGCCGCGGAGCGTGGCGCCCTCTTCTGGAGATGGACTATGGGCTTCAACGCTTCAATGGAATCAATTCACAAATGGGCATGGTGGTTCGCGAT
PROSOPE	St.MIO	90m	Otu002	CTD28-90m-C4	TACGGGAACCTGTTCTACAACCCATTCCACATGTGGAGCATCTTCTTCCTGTATGGATCAGCGGTCTTGTTCGCTATGCACGGCGCGACCATTTTGGCGACAAGCCGGTACGGTGCAGACCGTGAAATCGATCAAATCACCGACCGCGGTACCGCCGCGGAGCGTGGCGCCCTCTTCTGGAGATGGACTATGGGCTTCAACGCTTCAATGGAATCAATTCACAAATGGGCGTGGTGGTTCGCGAT
PROSOPE	St.MIO	90m	Otu002	CTD28-90m-C7	TACGGGAACCTGTTCTACAACCCATTCCACATGTGGAGCATCTTCTTCCTGTATGGATCAGCGGTCTTATTTGCGATGCACGGCGCGACCATTTTGGCGGCAAGCCGGTACGGTGCAGACCGTGAAATCGATCAAATCACCGACCGCGGTACCGCCGCGGAGCGTGGCGCCCTCTTCTGGAGATGGACCATGGGCTTCAACGCTTCAATGGAATCCATCCACAAGTGGGCATGGTGGTTCGCCAT
PROSOPE	St.MIO	90m	Otu002	CTD28-90M-D4	TACGGGAACCTGTTCTACAACCCATTCCACATGTGGAGCATCTTCTTCCTGTATGGATCAGCGGTCTTGTTCGCTATGCACGGCGCGACCATTTTGGCGACAAGCCGGTACGGTGCAGACCGTGAAATCGATCAAATCACCGACCGCGGTACCGCCGCGGAGCGTGGCGCCCTCTTCTGGAGATGGACTATGGGCTTCAACGCTTCAATGGAATCAATTCACAAATGGGCCTGGTGGTTTGCGAT
PROSOPE	St.MIO	90m	Otu002	CTD28-90m-D7	TACGGGAACCTGTTCTACAACCCATTCCACATGTGGAGCATCTTCTTCCTGTATGGATCAGCGGTCTTGTTCGCTATGCACGGGGCGACCATTTTGGCGACAAGCCGGTACGGTGCAGACCGTGAAATCGATCAAATCACCGACCGCGGTACCGCCGCGGAGCGTGGCGCCCTCTTTTGGAGATGGACTATGGGCTTCAACGCTTCAATGGAATCAATTTACAAATGGGCATGGTGGTTCGCTGT
PROSOPE	St.MIO	90m	Otu002	CTD28-90M-D8	TACGGGAACCTGTTCTACAACCCATTCCACATGTGGAGCATCTTCTTCCTGTATGGATCAGCGGTCTTGTTCGCTATGCACGGCGCGACCATTTTGGCGACAAGCCGGTACGGTGCAGACCGTGAAATCGATCAAATCACCGACCGCGGTACCGCCGCGGAGCGTGGCGCCCTCTTCTGGAGATGGACTATGGGCTTCAACGCTTCAATGGAATCAATTCACAAGTGGGCGTGGTGGTTCGCTAT
PROSOPE	St.MIO	90m	Otu002	CTD28-90M-G2	TACGGGAACCTGTTCTACAACCCATTCCACATGTGGAGCATCTTCTTCCTGTATGGATCAGCGGTCTTATTTGCGATGCACGGCGCGACCATTTTGGCGACAAGCCGGTACGGTGCAGACCGTGAAATCGATCAAATCACCGACCGCGGTACCGCCGCGGAGCGTGGCGCCCTCTTCTGGAGATGGACCATGGGCTTCAACGCTTCAATGGAATCCATCCACAAGTGGGCTTGGTGGTTCGCGAT
PROSOPE	St.MIO	90m	Otu002	CTD28-90M-H3	TACGGGAACCTGTTCTACAACCCATTCCACATGTGGAGCATCTTCTTCCTGTATGGATCAGCGGTCTTATTTGCGATGCACGGCGCGACCATTTTGGCGACAAGCCGGTACGGTGCAGACCGTGAAATCGATCAAATCACCGACCGCGGTACCGCCGCGGAGCGTGGCGCCCTCTTCTGGAGATGGACCATGGGCTTCAACGCTTCAATGGAATCCATCCACAAGTGGGCGTGGTGGTTCGCGGT
PROSOPE	St.9	65m	Otu002	CTD70-65M-E3	TACGGGAACCTGTTCTACAACCCATTCCGCATGTGGAGCATCTTCTTCCTGTATGGATCAGCGGTCTTATTTGCGATGCACGGCGCGACCATTTTGGCGACAAGCCGGTACGGTGCAGACCGTGAAATCGATCAAATCACCGACCGCGGTACCGCCGCGGAGCGTGGCGCCCTCTTCTGGAGATGGACTATGGGCTTCAACGCTTCAATGGAGTCAATTCACAAATGGGCATGGTGGTTTGCAAT
PROSOPE	St.DYF	15m	Otu002	CTD81-15m-A1	TACGGGAACCTGTTCTACAACCCATTCCACATGTGGAGCATCTTCTTCCTGTATGGATCAGCGGTCTTGTTCGCTATGCACGGCGCGACCATTTTGGCGACAAGCCGGTACGGTGCAGACCGTGAAATCGATCAAATCACCGACCGCGGTACCGCCGCGGAGCGTGGCGCCCTCTTCTGGAGATGGACTATGGGCTTCAACGCTTCAATGGAATCAATTCACAAATGGGCCTGGTGGTTTGCAGT
PROSOPE	St.DYF	15m	Otu002	CTD81-15m-A2	TACGGGAACCTGTACTACAACCCATTCCACATGTGGAGCATCTTCTTCCTGTATGGATCAGCGGTCTTGTTCGCTATGCACGGCGCGACCATTTTGGCGACAAGCCGGTACGGTGCAGACCGTGAAATCGATCAAATCACCGACCGCGGTACCGCCGCGGAGCGTGGCGCCCTCTTCTGGAGATGGACTATGGGCTTCAACGCTTCAATGGAATCAATTCACAAATGGGCATGGTGGTTTGCGGT
PROSOPE	St.DYF	15m	Otu002	CTD81-15M-A6	TACGGGAACCTGTTCTACAACCCATTCCACATGTGGAGCATCTTCTTCCTGTATGGATCAGCGGTCTTGTTCGCTATGCACGGCGCGACCATTTTGACGACAAGCCGGTACGGTGCAGACCGTGAAATCGATCAAATCACCGACCGCGGTACCGCCGCGGAGCGTGGCGCCCTCTTCTGGAGATGGACTATGGGCTTCAACGCTTCAATGGAATCAATTCACAAATGGGCGTGGTGGTTCGCAAT
PROSOPE	St.DYF	15m	Otu002	CTD81-15m-C7	TACGGGAACCTGTTCTACAACCCATTCCACATGTGGAGCATCTTCTTCCTGTATGGATCAGCGGTCTTGTTCGCTATGCACGGCGCGACCATTTTGGCGACAAGCCGGTACCGTGCAGACCGTGAAATCGATCAAATCACCGACCGCGGTACCGCCGCGGAGCGTGGCGCCCTCTTCTGGAGATGGACTATGGGCTTCAACGCTTCAATGGAATCAATTCACAAATGGGCCTGGTGGTTCGCGAT
PROSOPE	St.DYF	15m	Otu002	CTD81-15m-D3	TACGGGAACCTGTTCTACAACCCATTCCACATGTGGAGCATCTTCTTCCTGTATGGATCAGCGGTCTTATTTGCGATGCACGGCGCGACCATTTTGGCGACAAGCCGGTACGGTGCAGACCGTGAAATCGATCAAATCACCGACCGCGGTACCGCCGCGGAGCGTGGCGCCCTCTTCTGGAGATGGACTATGGGCTTCAACGCTTCAATGGAGTCAATTCACAAATGGGCTTGGTGGTTCGCAAT
PROSOPE	St.DYF	15m	Otu002	CTD81-15m-D4	TACGGGAACCTGTTCTACAACCCATTCCACATGTGGAGCATCTTCTTCCTGTATGGATCAGCGGTCTTGTTCGCTATGCACGGCGCGACCATTTTGGCGACAAGCCGGTACGGTGCAGACCGTGAAATCGATCAAATCACCGACCGCGGTACCGCCGCGGAGCGTGGCGCCCTCTTCTGGAGATGGACTATGGGCTTCAACGCTTCAATGGAATCAATTCACAAATGGGCTTGGTGGTTTGCTAT
PROSOPE	St.DYF	15m	Otu002	CTD81-15m-E6	TACGGGAACCTGTTCTACAACCCATTCCACATGTGGAGCATCTTCTTCCTGTATGGATCAGCGGTCTTGTTCGCTATGCACGGCGCGACCATTTTGGCGACAAGCCGGTACGGTGCAGACCGTGAAATCGATCAAATCACCGGCCGCAGTACCGCCGCGGAGCGTGGCGCCCTCTTCTGGAGATGGACTATGGGCTTTAACGCTTCAATGGAATCAATTCACAAATGGGCCTGGTGGTTTGCAAT
PROSOPE	St.DYF	15m	Otu002	CTD81-15m-F3	TACGGGAACCTGTTCTACAACCCATTCCACATGTGGAGCATCTTCTTCCTGTATGGATCAGCGGTCTTGTTCGCTATGCACGGCGCGACCATTTTGGCGACAAGCCGGTACGGTGCAGACCGTGAAATCGATCAAATCACCGACCGCGGTACCGCCGCGGAGCGTGGCGCCCTCTTCTGGAGATGGACTATGGGCTTCAACGCTTCAATGGAATCAATTCACAAATGGGCATGGTGGTTCGCGGT
PROSOPE	St.DYF	15m	Otu002	CTD81-15m-F4	TACGGGAACCTGTTCTACAACCCATTCCACATGTGGAGCATCTTCTTCCTGTATGGATCAGCGGTCTTGTTCGCTATGCACGGCGCGACCATTTTGGCGACAAGCCGGTACGGTGCAGACCGTGAAATCGATCAAATCACCGACCGCGGTACCGCCGCGGAGCGTGGCGCCCTCTTCTGGAGATGGACTATGGGCTTCAACGCTTCAATGGAATCAATTCACAAATGGGCATGGTGGTTTGCGAT
PROSOPE	St.DYF	15m	Otu002	CTD81-15m-H1	TACGGGAACCTGTTCTACAACCCATTCCACATGTGGAGCATCTTCTTCCTGTATGGATCAGCGGTCTTGTTCGCTATGCACGGCGCGACCATTTTGGCGACAAGCCGGTACGGTGCAGACCGTGAAATCGATCAAATCACCGACCGCGGTACCGCCGCGGAGCGTGGCGCCCTCTTCTGGAGATGGACTATGGGCTTCAACGCTTCAATGGAATCAATTCACAAATGGGCGTGGTGGTTTGCAGT
PROSOPE	St.DYF	15m	Otu002	CTD81-15m-H2	TACGGGAACCTGTTCTACAACCCATTCCACATGTGGAGCATCTTCTTCCTGTATGGATCAGCGGTCTTGTTCGCTATGCACGGCGCGACCATTTTGGCGACAAGCCGGTACGGTGCAGACCGTGAAATCGATCAAATCACCGACCGCGGTACCGCCGCGGAGCGTGGCGCCCTCTTCTGGAGATGGACTATGGGCTTCAACGCTTCAATGGAATCAATTCACAAATGGGCGTGGTGGTTTGCAGT
PROSOPE	St.DYF	15m	Otu002	CTD81-15M-H4	TACGGGAACCTGTTCTACAACCCATTCCACATGTGGAGCATCTTCTTCCTGTATGGATCAGCGGTCTTGTTCGCTATGCACGGCGCGACCATTTTGGCGACAAGCCGGTACGGTGCAGACCGTGAAATCGATCAAATCACCGACCGCGGTACCGCCGCGGAGCGTGGCGCCCTCTTCTGGAGATGGACTATGGGCTTCAACGCTTCAATGGAATCAATTCACAAATGGGCTTGGTGGTTCGCGGT
PROSOPE	St.DYF	50m	Otu002	CTD81-50M-E6	TACGGGAACCTGTTCTACAACCCATTCCACATGTGGAGCATCTTCTTCCTGTATGGATCAGCGGTCTTGTTCGCTATGCACGGCGCGACCATTTTGGCGACAAGCCGGTACGGTGCAGACCGTGAAATCGATCAAATCACCGACCGCGGTACCGCCGCGGAGCGTGGCGCCCTCTTCTGGAGATGGACTATGGGCTTCAACGCTTCAATGGAATCAATTCACAAATGGGCATGTGGTTCGCTATA
PROSOPE	St.MIO	50m	Otu003	CTD-28-50M-A2	TACGGGAACCTGTTCTACAACCCATTCCATATGTGGAGCATCTTTTTCCTCTATGGCTCGGCCGTACTGTTTGCCATGCATGGCGCAACTATCTTAGCTACTAGCCGCTACGGAGCAGATCGTGAGATCGACCAGATCACAGATCGCGGCACTGCGGCAGAGCGTGGGGCGTTGTTCTGGAGATGGACGATGGGCTTCAACGCATCGATTGAATTCATTCACAAGTGGGCATGGTGGTTTGCGAT
PROSOPE	St.MIO	50m	Otu003	CTD-28-50M-A4	TACGGGAACCTGTACTACAACCCATTCCACATGTGGAGCATCTTTTTCCTCTATGGCTCGGCCGTACTGTTTGCCATGCATGGCGCAACCATCTTAGCTACTAGCCGCTACGGAGCAGATCGTGAGATCGACCAGATCACAGATCGTGGCACTGCAGCAGAGCGTGGGGCGTTGTTCTGGAGATGGACGATGGGCTTCAACGCATCGATGGAATCCATTCACAAGTGGGCGTGGTGGTTTGCGAT
PROSOPE	St.MIO	50m	Otu003	CTD-28-50M-B4	TACGGCAACCTGTTCTACAACCCATTCCATATGTGGAGCATCTTTTTCCTCTATGGCTCGGCCGTACTGTTTGCCATGCATGGCGCAACCATTTTAGCTACTAGCCGCTACGGAGCAGATCGTGAGATCGACCAGATCACAGATCGCGGCACTGCGGCAGAGCGTGGGGCGTTGTTCTGGAGATGGACGATGGGCTTCAACGCATCGATGGAATCCATTCACAAGTGGGCATGGTGGTTTGCCGT
PROSOPE	St.MIO	50m	Otu003	CTD-28-50M-B5	TACGGGAACCTGTTCTACAACCCATTCCATATGTGGAGCATCTTTTTCCTCTATGGCTCGGCCGTACTGTTTGCCATGCATGGCGCAACTATATTAGCTACTAGCCGCTACGGAGCAGATCGTGAGATCGACCAGATCACAGATCGCGGCACTGCGGCAGAGCGTGGGGCGTTGTTCTGGAGATGGACGATGGGCTTCAACGCATCGATGGAATCCATTCACAAGTGGGCCTGGTGGTTCGCCAT
PROSOPE	St.MIO	50m	Otu003	CTD-28-50M-C2	TACGGGAACCTGTACTACAACCCATTCCATATGTGGAGCATCTTTTTCCTCTATGGCTCGGCCGTACTGTTTGCCATGCATGGCGCAACCATTTTAGCTACTAGCCGCTACGGAGCAGATCGTGAGATCGACCAGATCACAGATCGCGGCACTGCGGCAGAGCGTGGGGCGTTGTTCTGGAGATGGACGATGGGCTTCAACGCATCGATGGAATCCATTCACAAGTGGGCATGGTGGTTCGCAAT
PROSOPE	St.MIO	50m	Otu003	CTD-28-50M-E2	TACGGGAACCTGTTCTACAACCCATTCCATATGTGGAGCATCTTTTTCCTCTACGGCTCGGCCGTACTGTTTGCCATGCATGGCGCAACTATCTTAGCTACTAGCCGCTACGGAGCAGATCGTGAGATCGACCAGATCACAGATCGCGGCACTGCAGCAGAGCGTGGGGCGTTGTTCTGGAGATGGACGATGGGCTTCAACGCATCGATGGAATCCATTCACAAGTGGGCCTGGTGGTTTGCTGT
PROSOPE	St.MIO	50m	Otu003	CTD-28-50M-E4	TACGGGAACCTGTTCTACAACCCATTCCATATGTGGAGCATCTTTTTCCTCTACGGCTCGGCCGTACTGTTTGCCATGCATGGCGCAACTATCTTAGCTACTAGCCGCTACGGAGCAGATCGTGAGATCGACCAGATCACAGATCGCGGCACTGCAGCAGAGCGTGGGGCGTTGTTCTGGAGATGGACGATGGGCTTCAACGCATCGATGGAATCCATTCACAAGTGGGCCTGGTGGTTTGCGAT
PROSOPE	St.MIO	50m	Otu003	CTD-28-50M-G4	TACGGGAACCTGTTCTACAACCCATTCCACATGTGGAGCATCTTTTTCCTCTATGGCTCGGTCGTACTGTTTGCCATGCATGGCGCAACCATCTTAGCTACTAGCCGCTACGGAGCAGATCGTGAGATCGACCAGATCACAGATCGTGGCACTGCAGCAGAGCGTGGGGCGTTGTTCTGGAGATGGACGATGGGCTTCAACGCATCGATGGAATCCATTCACAAGTGGGCATGGTGGTTCGCTAT
PROSOPE	St.MIO	50m	Otu003	CTD-28-50M-H3	TACGGCAACCTGTTCTACAACCCATTCCACATGTGGAGCATCTTTTTCCTCTATGGCTCGGCCGTACTGTTTGCCATGCATGGCGCAACCATCTTAGCTACTAGCCGCTACGGAGCAGATCGTGAGATCGACCAGATCACAGATCGTGGCACTGCAGCAGAGCGTGGGGCGTTGTTCTGGAGATGGACGATGGGCTTCAACGCATCGATGGAATCCATTCACAAGTGGGCGTGGTGGTTCGCTAT
PROSOPE	St.MIO	50m	Otu003	CTD-28-50M-H4	TACGGGAACCTGTACTACAACCCATTCCATATGTGGAGCATCTTTTTCCTCTATGGCTCGGCCGTACTGTTTGCCATGCATGGCGCAACTATATTAGCTACTAGCCGCTACGGAGCAGATCGTGAGATCGACCAGATCACAGATCGCGGCACTGCGGCAGAGCGTGGGGCGTTGTTCTGGAGATGGATGATGGGCTTCAACGCATCGATGGAATCCATTCACAAGTGGGCCTGGTGGTTTGCTAT
PROSOPE	St.MIO	5m	Otu003	CTD-28-5M-B4	TACGGGAACCTGTTCTACAACCCATTCCATATGTGGAGCATCTTTTTCCTCTATGGCTCGGCCGTACTGTTTGCCATGCATGGCGCAACCATTTTAGCTACTAGCCGCTACGGAGCAGATCGTGAGATCGACCAGATCACAGATCGCGGCACTGCGGCAGAGCGTGGGGCGTTGTTCTGGAGATGGACGATGGGCTTCAACGCATCGATGGAATCCATTCACAAGTGGGCTTGGTGGTTTGCGAT
PROSOPE	St.MIO	5m	Otu003	CTD-28-5M-E3	TACGGGAACCTGTTCTACAACCCATTCCATATGTGGAGCATCTTTTTCCTCTATGGCTCGGCCGTACTGTTTGCCATGCATGGCGCAACCATTTTAGCTACTAGCCGCTACGGAGCAGATCGTGAGATCGACCAGATCACAGATCGCGGCACTGCGGCAGAGCGTGGGGCGTTGTTCTGGAGATGGACGATGGGCTTCAACGCATCGATGGAATCCATTCACAAGTGGGCATGGTGGTTCGCAAT
PROSOPE	St.MIO	5m	Otu003	CTD-28-5M-H4	TACGGGAACCTGTACTACAACCCATTCCATATGTGGAGCATCTTTTTCCTCTATGGCTCGGCCGTACTGTTTGCCATGCATGGCGCAACCATTTTAGCTACTAGCCGCTACGGAGCAGATCGTGAGATCGACCAGATCACAGATCACGGCACTGCGGCAGAGCGTGGGGCGTTGTTCTGGAGATGGACGATGGGCTTCAACGCATCGATGGAATCCATTCACAAGTGGGCGTGGTGGTTTGCGAT
PROSOPE	St.1	30m	Otu003	CTD11-30M-E3	TACGGGAACCTGTACTACAACCCATTCCATATGTGGAGCATCTTTTTCCTCTATGGCTCGGCCGTACTGTTTGCCATGCATGGCGCAACCATCTTAGCTACTAGCCGCTACGGAGCAGATCGTGAGATCGACCAGATCACAGATCGCGGCACTGCGGCAGAGCGTGGGGCGTTGTTCTGGAGATGGACGATGGGCTTCAACGCATCGATGGAATCCATTCACAAGTGGGCCTGGTGGTTTGCGAT
PROSOPE	St.1	30m	Otu003	CTD11-30M-F7	TACGGGAACCTGTACTACAACCCATTCCATATGTGGAGCATCTTTTTCCTCTATGGCTCGGCCGTACTGTTTGCCATGCATGGCGCAACCATCTTAGCTACTAGCCGCTACGGAGCAGATCGTGAGATCGACCAGATCACAGATCGCGGCACTGCGGCAGAGCGTGGGGCGTTGTTCTGGAGATGGACGATGGGCTTCAACGCATCGATGGAATCCATTCACAAGTGGGCCTGGTGGTTTGCGAT
PROSOPE	St.1	30m	Otu003	CTD11-30M-G4	TACGGGAACCTGTTCTACAACCCATTCCATATGTGGAGCATCTTTTTCCTCTATGGCTCGGCCGTACTGTTTGCCATGCATGGCGCAACCATCTTAGCTACTAGCCGCTACGGAGCAGATCGTGAGATCGACCAGATCACAGATCGCGGCACTGCGGCAGAGCGTGGGGCGTTGTTCTGGAGATGGACGATGGGCTTCAACGCATCGATGGAATCCATTCACAAGTGGGCATGGTGGTTTGCAAT
PROSOPE	St.1	5m	Otu003	CTD11-5M-A8	TACGGGAACCTGTTCTACAACCCATTCCATATGTGGAGCATCTTTTTCCTCTATGGCTCGGCCGTACTGTTTGCCATGCATGGCGCAACCATCTTCGCTACTAGCCGCTACGGAGCAGATCGTGAGATCGACCAGATCACAGATCGCGGCACTGCGGCAGAGCGTGGGGCGTTGTTCTGGAGATGGACGATGGGCTTCAACGCATCGATGGAATCCATTCACAAGTGGGCATGGTGGTTTGCGAT
PROSOPE	St.1	5m	Otu003	CTD11-5M-E3	TACGGGAACCTGTTCTACAACCCATTCCATATGTGGAGCATCTTTTTCCTCTATGGCTCGGCCGTACTGTTTGCCATGCATGGCGCAACCATCTTCGCTACTAGCCGCTACGGAGCAGATCGTGAGATCGACCAGATCACAGATCGCGGCACTGCGGCAGAGCGTGGGGCGTTGTTCTGGAGATGGACGATGGGCTTCAACGCATCGATGGAATCCATTCACAAGTGGGCATGGTGGTTTGCGAT
PROSOPE	St.1	5m	Otu003	CTD11-5M-E5	TACGGGAACCTGTACTACAACCCATTCCATATGTGGAGCATCTTTTTCCTCTATGGCTCGGCCGTACTGTTTGCCATGCATGGCGCAACCATCTTAGCTACTAGCCGCTACGGAGCAGATCGTGAGATCGACCAGATCACAGATCGCGGCACTGCGGCAGAGCGTGGGGCGTTGTTCTGGAGATGGACGATGGGCTTCAACGCATCAATGGAATCCATTCACAAGTGGGCGTGGTGGTTTGCTAT
PROSOPE	St.1	5m	Otu003	CTD11-5M-F3	TACGGCAACCTGTTCTACAACCCATTCCATATGTGGAGCATCTTTTTCCTCTATGGCTCGGCCGTACTGTTTGCCATGCATGGCGCAACCATCTTAGCTACTAGCCGCTACGGAGCAGATCGTGAGATCGACCAGATCACAGATCGCGGCACTGCGGCAGAGCGTGGGGCGTTGTTCTGGAGATGGACGATGGGCTTCAACGCATCGATGGAATCCATTCACAAGTGGGCGTGGTGGTTTGCGGT
PROSOPE	St.MIO	50m	Otu003	CTD28-50M-C7	TACAGGAACCTGTTCTACAACCCATTCCATATGTAGAGCATCTTTTTCCTCTACGGCTCGCCCGTACTGTTTCCCATCCATGGCGCAACTATCTTAGCTACTAGCCGCTACGGACCAGATCGTGAGATCGACCAGATCACAGATCGCGGCACTGCAGCAGAGCGTGGGGCGTTGTTCTGGAGATGGACGATGGGCTTCAACGCATCGATGGAATCCATTCACAAGTGGGCCTGGTGGTTCGCGGT
PROSOPE	St.MIO	50m	Otu003	CTD28-50M-D7	TACAGGAACCTGTTCTACAACCCATTCCATATATAGAGCATCTTTTTCCTCTACAGCTCGGCCGTACTGTTTCCCATCCATGGCGCAACTATCTTAGCTACTAGCCGCTACGGAGCAGATCGTGAGATCGACCAGATCACAGATCGCGGCACTGCAGCAGAGCGTGGGGCGTTGTTCTGGAGATGGACGATGGGCTTCAACGCATCGATGGAATCCATTCACAAGTGGGCCTGGTGGTTCGCGGT
PROSOPE	St.MIO	50m	Otu003	CTD28-50M-E5	TACGGGAACCTGTTCTACAACCCATTCCATATGTGGAGCATCTTTTTCCTCTATGGCTCGGCCGTACTGTTTGCCATGCATGGCGCAACTATATTAGCTACTAGCCGCTACGGAGCAGATCGTGAGATCGACCAGATCACAGATCGCGGCACTGCGGCAGAGCGTGGGGCGTTGTTCTGGAGATGGACGATGGGCTTCAACGCATCGATGGAATCCATTCACAAGTGGGCGTGGTGGTTCGCTAT
PROSOPE	St.MIO	50m	Otu003	CTD28-50M-E6	TACGGGAACCTGTTCTACAACCCATTCCATATGTGGAGCATCTTTTTCCTCTATGGCTCGGCCGTACTGTTTGCCATGCATGGCGCAACTATCTTAGCTACTAGCCGCTACGGAGCAGATCGTGAGATCGACCAGATCACAGATCGCGGCACTGCGGCAGAGCGTGGGGCGTTGTTCTGGAGATGGACGATGGGCTTCAACGCATCGATGGAATCCATTCACAAGTGGGCATGGTGGTTCGCGAT
PROSOPE	St.MIO	50m	Otu003	CTD28-50M-G6	TACGGGAACCTGTACTACAACCCATTCCATATGTGGAGCATCTTTTTCCTCTATGGCTCGGCCGTACTGTTTGCCATGCATGGCGCAACCATCTTAGCTACTAGCCGCTACGGAGCAGATCGTGAGATCGACCAGATCACAGATCGCGGCACTGCGGCAGAGCGTGGGGCGTTGTTCTGGAGATGGACGATGGGCTTCAACGCATCGATGGAATCCATTCACAAGTGGGCTTGGTGGTTTGCGAT
PROSOPE	St.MIO	50m	Otu003	CTD28-50M-H6	TACGGCAACCTGTTCTACAACCCATTCCATATGTGGAGCATCTTTTTCCTCTATGGCTCGGCCGTACTGTTTGCCATGCATGGCGCAACCATTTTAGCTACTAGCCGCTACGGAGCAGATCGTGAGATCGACCAGATCACAGATCGCGGCACTGCGGCAGAGCGTGGGGCGTTGTTCTGGAGATGGACGATGGGCTTCAACGCATCGATGGAATCCATTCACAAGTGGGCATGGTGGTTTGCCGT
PROSOPE	St.MIO	5m	Otu003	CTD28-5m-B2	TACGGGAACCTGTTCTACAACCCATTCCATATGTGGAGCATCTTTTTCCTCTATGGCTCGGCCGTACTGTTTGCCATGCATGGCACAACCATTTTAGCTACTAGCCGCTACGGAGCAGATCGTGAGATCGACCAGATCACAGATCGCGGCACTGCGGCAGAGCGTGGGGCGTTGTTCTGGAGATGGACGATGGGCTTCAACGCATCGATGGAATCCATTCACAAGTGGGCTTGGTGGTTTGCAAT
PROSOPE	St.MIO	5m	Otu003	CTD28-5m-E1	TACGGGAACCTGTTCTACAACCCATTCCATATGTGGAGCACCTTTTTCCTCTATGGCTCGGCCGTACTGTTTGCCATGCATGGCGCAACCATTTTAGCTACTAGCCGCTACGGAGCAGATCGTGAGATCGACCAGATCACAGATCGCGGCACTGCGGCAGAGCGTGGGGCGTTGTTCTGGAGATGGACGATGGGCTTCAACGCATCGATGGAATCCATTCACAAGTGGGCTTGGTGGTTTGCTGT
PROSOPE	St.MIO	5m	Otu003	CTD28-5M-E6	TACGGGAACCTGTTCTACAACCCATTCCATATGTGGAGCATCTTTTTCCTCTATGGCTCGGCCGTACTGTTTGCCATGCATGGCGCAACCATCTTAGCTACTAGCCGCTACGGAGCAGATCGTGAGATCGACCAGATCACGGATCGCGGCACTGCGGCAGAGCGTGGGGCGTTGTTCTGGAGATGGACGATGGGCTTCAACGCATCGATGGAATCCATTCACAAGTGGGCCTGGTGGTTCGCGAT
PROSOPE	St.MIO	5m	Otu003	CTD28-5m-F2	TACGGGAACCTGTACTACAACCCATTCCATATGTGGAGCATCTTTTTCCTCTATGGCTCGGCCGTACTGTTTGCCATGCATGGCGCAACCATCTTAGCTACTAGCCGCTACGGAGCAGATCGTGAGATCGACCAGATCACAGATCGCGGCACTGCGGCAGAGCGTGGGGCGTTGTTCTGGAGATGGACGATGGGCTTCAACGCATCGATGGAATCCATTCACAAGTGGGCGTGGTGGTTCGCGGT
PROSOPE	St.MIO	90m	Otu003	CTD28-90M-B7	TACGGGAACCTGTTCTACAACCCATTCCACATGTGGAGCATCTTTTTCCTCTATGGCTCGGCCGTACTGTTTGCCATGCATGGCGCAACCATCTTAGCTACTAGCCGCTACGGAGCAGATCGTGAGATCGACCAGATCACAGATCGTGGCACTGCAGCAGAGCGTGGGGCGTTGTTCTGGAGATGGACGATGGGCTTCAACGCATCGATGGAATCCATTCACAAGTGGGCTTGGTGGTTTGCGAT
PROSOPE	St.MIO	90m	Otu003	CTD28-90M-E2	TACGGGAACCTGTTCTACAACCCATTCCATATGTGGAGCATCTTATTCCTCTATGGCTCGGCCGTACTGTTTGCCATGCATGGCGCAACCATCTTAGCTACTAGCCGCTACGGAGCAGATCGTGAGATCGACCAGATCACAGATCGCGGCACTGCGGCAGAGCGTGGGGCGTTGTTCTGGAGATGGACGATGGGCTTCAACGCATCGATGGAATCCATTCACAAGTGGGCCTGGTGGTTCGCTAT
PROSOPE	St.MIO	90m	Otu003	CTD28-90M-F7	TACGGCAACCTGTTCTACAACCCATTCCATATGTGGAGCATCTTTTTCCTCTACGGCTCGGCCGTACTGTTTGCCATGCATGGCGCAACTATCTTAGCTACTAGCCGCTACGGAGCAGATCGTGAGATCGACCAGATCACAGATCGCGGCACTGCAGCAGAGCGTGGGGCGTTGTTCTGGAGATGGACGATGGGCTTCAACGCATCGATGGAATCCATTCACAAGTGGGCTTGGTGGTTTGCAAT
PROSOPE	St.9	65m	Otu003	CTD70-65M-D2	TACGGGAACCTGTTCTACAACCCATTCCATATGTGGAGCATCTTTTTCCTCTATGGCTCGGCCGTACTGTTTGCCATGCATGGCGCAACCATCTTAGCTACTAGCCGCTACGGAGCAGATCGTGAGATCGACCAGATCACAGATCGCGGCACTGCGGCAGAGCGTGGGGCGTTGTTCTGGAGATGGACGATGGGCTTCAACGCATCGATGGAATCCATTCACAAGTGGGCGTGGTGGTTCGCGAT
PROSOPE	St.DYF	15m	Otu003	CTD81-15M-A3	TACGGGAACCTGTACTACAACCCATTCCACATGTGGAGCATCTTTTTCCTCTATGGCTCGGCCGTACTGTTTGCCATGCATGGCGCAACCATCTTAGCTACTAGCCGCTACGGAGCAGATCGTGAGATCGACCAGATCACAGATCGTGGCACTGCAGCAGAGCGTGGGGCGTTGTTCTGGAGATGGACGATGGGCTTCAACGCATCGATGGAATCCATTCACAAGTGGGCATGGTGGTTCGCCAT
PROSOPE	St.DYF	15m	Otu003	CTD81-15m-B1	TACGGGAACCTGTTCTACAACCCATTCCATATGTGGAGCATCCTTTTCCTCTATGGCTCGGCCGTACTGTTTGCCATGCATGGCGCAACCATTTTAGCTACTAGCCGCTACGGAGCAGATCGTGAGATCGACCAGATCACAGATCGCGGCACTGCGGCAGAGCGTGGGGCGTTGTTCTGGAGATGGACGATGGGCTTCAACGCATCGATGGAATCCATTCACAAGTGGGCCTGGTGGTTTGCAAT
PROSOPE	St.DYF	15m	Otu003	CTD81-15M-B5	TACGGGAACCTGTTCTACAACCCATTCCATATGTGGAGCATCTTTTTCCTCTATGGCTCGGCCGTACTGTTTGCCATGCATGGCGCAACCATTTTAGCTACTAGCCGCTACGGAGCAGATCGTGAGATCGACCAGATCACAGATCGCGGCACTGCGGCAGAGCGTGGGGCGTTGTTCTGGAGATGGACGATGGGCTTCAACGCATCGATGGAATCCATTCACAAGTGGGCTTGGTGGTTTGCTAT
PROSOPE	St.DYF	15m	Otu003	CTD81-15M-C5	TACGGCAACCTGTACTACAACCCATTCCATATGTGGAGCATCTTTTTCCTCTATGGCTCGGCCGTACTGTTTGCCATGCATGGCGCAACCATTTTAGCTACTAGCCGCTACGGAGCAGATCGTGAGATCGACCAGATCACAGATCGCGGCACTGCGGCAGAGCGTGGGGCGTTGTTCTGGAGATGGACGATGGGCTTCAACGCATCGATGGAATCCATTCACAAGTGGGCTTGGTGGTTCGCGGT
PROSOPE	St.DYF	15m	Otu003	CTD81-15m-E2	TACGGGAACCTGTTCTACAACCCATTCCATATGTGGAGCATCTTTTTCCTCTATGGCTCGGCCGTACTGTTTGCCATGCATGGCGCAACCATTTTAGCTACTAGCCGCTACGGAGCAGATCGGGAGATCGACCAGATCACAGTTCGCGGCACTGCCGCAGAACGAGGGGCGTTGTTCTGGAGATGGACGATGGGCTTCAACGCACCCATGGAATCCATTCACAAGTGGGCATGGTGGTTTGCAAT
PROSOPE	St.DYF	15m	Otu003	CTD81-15M-E4	TACGGCAACCTGTTCTACAACCCATTCCATATGTGGAGCATCTTTTTCCTCTATGGCTCGGCCGTACTGTTTGCCATGCATGGCGCAACCATCTTAGCTACTAGCCGCTACGGAGCAGATCGTGAGATCGACCAGATCACAGATCGCGGCACTGCGGCAGAGCGTGGGGCGTTGTTCTGGAGATGGACGATGGGCTTCAACGCATCGATGGAATCCATTCACAAGTGGGCATGGTGGTTTGCCAT
PROSOPE	St.DYF	15m	Otu003	CTD81-15M-F5	TACGGCAACCTGTACTACAACCCATTCCATATGTGGAGCATCCTTTTCCTCTATGGCTCGGCCGTACTGTTTGCCATGCATGGCGCAACTATCTTAGCTACTAGCCGCTACGGAGCAGATCGTGAGATCGACCAGATCACAGATCGCGGCACTGCGGCAGAGCGTGGGGCGTTGTTCTGGAGATGGACGATGGGCTTCAACGCATCGATGGAATCCATTCACAAGTGGGCATGGTGGTTCGCTAT
PROSOPE	St.DYF	15m	Otu003	CTD81-15M-H3	TACGGGAACCTGTTCTACAACCCATTCCATATGTGGAGCATCTTTTTCCTCTATGGCTCGGCCGTACTGTTTGCCATGCATGGCGCAACCATTTTAGCTACTAGCCGCTACGGAGCAGATCGTGAGATCGACCAGATCACAGATCGCGGCACTGCGGCAGAGCGTGGGGCGTTGTTCTGGAGATGGACGATGGGCTTCAACGCATCGATGGAATCCATTCACAAATGGGCTTGGTGGTTTGCAAT
PROSOPE	St.DYF	15m	Otu003	CTD81-15M-H6	TACGGCAACCTGTTCTACAACCCATTCCATATGTGGAGCATCTTTTTCCTCTATGGCTCGGCCGTACTGTTTGCCATGCATGGCGCAACCATTTTAGCTACTAGCCGCTACGGAGCAGATCGTGAGATCGACCAGATCACAGATCGCGGCACTGCGGCAGAGCGTGGGGCGTTGTTCTGGAGATGGACGATGGGCTTCAACGCATCGATGGAATCCATTCACAAGTGGGCATGGTGGTTTGCAAT
PROSOPE	St.DYF	50m	Otu003	CTD81-50M-A1	TACGGGAACCTGTTCTACAACCCATTCCATATGTGGAGCATCTTTTTCCTCTATGGCTCGGCCGTGCTGTTTGCCATGCATGGCGCAACCATTTTAGCTACTAGCCGCTACGGAGCAGATCGTGAGATCGACCAGATCACAGATCGCGGCACTGCGGCAGAGCGTGGGGCGTTGTTCTGGAGATGGACGATGGGCTTCAACGCATCGATGGAATCCATTCACAAGTGGGCATGGTGGTTTGCCGT
PROSOPE	St.1	30m	Otu004	CTD11-30M-A1	TACGGGAACCTGTTCTACAACCCATTCCATATGCTCTCTATCGCCTTCCTATACGGCTCCGCCGTGCTGTTTGCGATGCATGGAGCCACTATTCTCGCCACTAGCCGGTATGGCGCTGACCGGGAGATCGATCAGATCACCGATCGCGGCACCGCAGCAGAACGCGGTGCCTTGTTCTGGAGATGGTGCATGGGCTTCAACGCTTCAATGGAATCCATTCACCGATGGGCATGGTGGTTCGCAGT
PROSOPE	St.1	30m	Otu004	CTD11-30M-A2	TACGGGAACCTGTTCTACAACCCATTCCATATGCTCTCTATCGCCTTCCTATACGGCTCCGCCGTGCTGTTTGCGATGCATGGAGCCACTATTCTCGCCACTAGCCGGTATGGCGCTGACCGGGAGATCGATCAGATCACCGATCGCGGCACCGCAGCAGAACGCGGTGCCTTGTTCTGGAGATGGTGCATGGGCTTCAACGCTTCAATGGAATCCATTCACCGATGGGCTTGGTGGTTCGCAAT
PROSOPE	St.1	30m	Otu004	CTD11-30M-A3	TACGGCAACCTGTACTACAACCCATTCCATATGCTCTCTATCGCCTTCCTATACGGCTCCGCCGTGCTGTTTGCGATGCATGGAGCCACTATTCTCGCCACTAGCCGGTATGGCGCTGACCGGGAGATCGATCAGATCACCGATCGCGGCACCGCAGCAGAACGCGGTGCCTTGTTCTGGAGATGGTGCATGGGCTTCAACGCTTCAATGGAATCCATTCACCGATGGGCATGGTGGTTTGCTAT
PROSOPE	St.1	30m	Otu004	CTD11-30M-A6	TACGGGAACCTGTACTACAACCCGTTCCATATGCTCTCTATCGCCTTCCTATACGGCTCAGCCGTGCTGTTTGCGATGCATGGAGCCACTATTCTCGCCACTAGCCGGTATGGCGCTGACCGGGAGATCGATCAGATCACCGATCGCGGTACCGCAGCAGAGCGCGGTGCCTTGTTCTGGAGATGGTGCATGGGCTTCAACGCTTCAATGGAATCCATTCACCGATGGGCGTGGTGGTTTGCGAT
PROSOPE	St.1	30m	Otu004	CTD11-30M-B3	TACGGCAACCTGTACTACAACCCATTCCATATGCTCTCTATCGCCTTCCTATACGGCTCAGCCGTGCTGTTTGCGATGCATGGAGCCACTATTCTCGCCACTAGCCGGTATGGCGCTGACCGGGAGATCGATCAGATCACCGATCGCGGTACCGCAGCAGAGCGCGGTGCCTTGTTCTGGAGATGGTGCATGGGCTTCAACGCTTCAATGGAATCCATTCACCGATGGGCATGGTGGTTAAGGGC
PROSOPE	St.1	30m	Otu004	CTD11-30m-B6	TACGGGAACCTGTTCTACAACCCATTCCGTATGCTCTCTATCGCCTTCCTATACGGCTCAGCCGTGCTGTTTGCGATGCATGGAGCCACTATTCTCGCCACTAGCCGGTATGGCGCTGACCGGGAGATCGATCAGATCACCGATCGCGGCACCGCAGCAGAACGCGGTGCCTTGTTCTGGTGATGGTGCATGGGCTTCAACGCTTCAATGGAATCCATTCACCGATGGGCTTGGTGGTTCGCAAT
PROSOPE	St.1	30m	Otu004	CTD11-30M-C1	TACGGGAACCTGTACTACAACCCATTCCATATGCTCTCTATCGCCTTCCTATACGGCTCCGCCGTGCTGTTTGCGATGCATGGAGCCACTATTCTCGCCACTAGCCGGTATGGCGCTGACCGGGAGATCGATCAGATCACCGATCGCGGCACCGCAGCAGAACGCGGTGCCTTGTTCTGGAGATGGTGCATGGGCTTCAACGCTTCAATGGAATCCATTCACCGATGGGCGTGGTGGTTCGCCGT
PROSOPE	St.1	30m	Otu004	CTD11-30m-C5	TACGGGAACCTGTTCTACAACCCATTCCGTATGCTCTCTATCGCCTTCCTATACGGCTCAGCCGTGCTGTTTGCGATGCATGGAGCCACTATTCTCGCCACTAGCCGGTATGGCGCTGACCGGGAGATCGATCAGATCACCGATCGCGGCACCGCAGCAGAACGCGGTGCCTTGTTCTGGTGATGGTGCATGGGCTTCAACGCTTCAATGGAATCCATTCACCGATGGGCTTGGTGGTTCGCAAT
PROSOPE	St.1	30m	Otu004	CTD11-30M-D1	TACGGGAACCTGTTCTACAACCCATTCCATATGCTCTCTATCGCCTTCCTATACGGCTCAGCCGTGCTGTTTGCGATGCATGGAGCCACTATTCTCGCCACTAGCCGGTATGGCGCTGACCGGGAGATCGATCAGATCACCGATCGCGGTACCGCAGCAGAGCGCGGTGCCTTGTTCTGGAGATGGTGCATGGGCTTCAACGCTTCAATGGAATCCATTCACCGATGGGCATGGTGGTTTGCGGT
PROSOPE	St.1	30m	Otu004	CTD11-30M-D2	TACGGGAACCTGTTCTACAACCCATTCCATATGCTCTCTATCGCCTTCCTATACGGCTCCGCCGTGCTGTTTGCGATGCATGGAGCCACTATTCTCGCCACTAGCCGGTATGGCGCTGACCGGGAGATCGATCAGATCACCGATCGCGGCACCGCAGCAGAACGCGGTGCCTTGTTCTGGAGATGGTGCATGGGCTTCAACGCTTCAATGGAATCCATTCACCGATGGGCTTGGTGGTTCGCTGT
PROSOPE	St.1	30m	Otu004	CTD11-30M-E1	TACGGGAACCTGTTCTACAACCCATTCCATATGCTCTCTATCGCCTTCCTATACGGCTCCGCCGTGCTGTTTGCGATGCATGGAGCCACTATTCTCGCCACTAGCCGGTATGGCGCTGACCGGGAGATCGATCAGATCACCGATCGCGGCACCGCAGCAGAACGCGGTGCCTTGTTCTGGAGATGGTGCATGGGCTTCAACGCTTCAATGGAATCCATTCACCGATGGGCTTGGTGGTTCGCGGT
PROSOPE	St.1	30m	Otu004	CTD11-30M-G2	TACGGGAACCTGTTCTACAACCCATCCCATATGCTCTCTATCGCCTTCCTATACGGCTCCGCCGTGCTGTTTGCGATGCATGGAGCCACTATTCTCGCCACTAGCCGGTATGGCGCTGACCGGGAGATCGATCAGATCACCGATCGCGGCACCGCAGCAGAACGCGGTGCCTTGTTCTGGAGATGGTGCATGGGCTTCAACGCTTCAATGGAATCCATTCACCGATGGGCATGGTGGTTCGCCAT
PROSOPE	St.1	30m	Otu004	CTD11-30M-H6	TAGGGGAACCTGTACTACAACCCATTCCATATGCTCTCTATCGCCTTCCTATACGGCTCCGCCGTGCTGTTTGCGATGCATGGAGCCACTATTCTCGCCACTAGCCGGTATGGCGCTGACCGGGAGATCGATCAGATCTCCAATCGCGGCACCCCAGCAGAACGCGGTGCCTTGTTCTGGAGATGGTGCATGGGCTTCAACGCTACAATTTAATCAATTCACCGATGGGCCTGGTGGTTCGCAGT
PROSOPE	St.1	5m	Otu004	CTD11-5M-B6	TACGGCAACCTGTACTACAACCCATTCCATATGCTCTCTATCGCCTTCCTATACGGCTCAGCCGTGCTGTTTGCGATGCATGGAGCCACTATTCTCGCCACTAGCCGGTATGGCGCTGACCGGGAGATCGATCAGATCACCGATCGCGGTACCGCAGCAGAGCGCGGTGCCTTGTTCTGGAGATGGTGCATGGGCTTCAACGCTTCAATGGAATCCATTCACCGATGGGCTTGGTGGTTTGCGAT
PROSOPE	St.1	5m	Otu004	CTD11-5M-E6	TACGGGAACCTGTTCTCCAACCCATTCCATATGCTCTCTATCGCCTTCCTATACGGCTCCGCCGTGCTGTTTGCGATGCATGGAGCCACTATTCTCGCCCCTAGCCGGTATGGCGCTGCCCGGGAGATCGATCAGATCCCCGATCGCGGCACCGCAGCAGAACGCGGTGCCTTGTTCTGGAGATGGTGCATGGGCTTCAACGCTTCAATGGAATCCATTCACCGATGGGCGTGGTGGTTCGCTAT
PROSOPE	St.1	5m	Otu004	CTD11-5M-G10	TACGGCAACCTGTACTACAACCCATTCCATATGCTCTCTATCGCCTTCCTATACGGCTCAGCCGTGCTGTTTGCGATGCATGGAGCCACTATTCTCGCCACTAGCCGGTATGGCGCTGACCGGGAGATCGATCAGATCACCGATCGCGGTACCGCAGCAGAGCGCGGTGCCTTGTTCTGGAGATGGTGCATGGGCTTCAACGCTTCAATGGAATCCATTCACCGATGGGCATGGTGGTTTGCAAT
PROSOPE	St.1	5m	Otu004	CTD11-5m-G2	TACGGGAACCTGTACTACAACCCATTCCATATGCTCTCTATCGCCTTCCTATACGGCTCAGCCGTGCTGTTTGCGATGCATGGAGCCACTATTCTCGCCACTAGCCGGTATGGCGCTGACCGGGAGATCGATCAGATCACCGATCGCGGCACCGCAGCAGAACGCGGTGCCTTGTTCTGGAGATGGTGCATGGGCTTCAACGCTTCAATGGAATCCATTCACCGATGGGCATGGTGGTTTGCAAT
PROSOPE	St.1	80m	Otu004	CTD11-80M-A2	TACGGGAACCTGTACTACAACCCATTCCATATGCTCTCTATCGCCTTCCTATACGGCTCCGCCGTGCTGTTTGCGATGCATGGAGCCACTATTCTCGCCACTAGCCGGTATGGCGCTGACCGGGAGATCGATCAGATCACCGATCGCGGCACCGCAGCAGAACGCGGTGCCTTGTTCTGGAGATGGTGCATGGGCTTCAACGCTTCAATGGAATCCATTCACCGATGGGCCTGGTGGTTCGCGAT
PROSOPE	St.1	80m	Otu004	CTD11-80M-A3	TACGGGAACCTGTTCTACAACCCATTCCATATGCTCTCTATCGCCTTCCTATACGGCTCCGCCGTGCTGTTTGCGGTGCATGGAGCCACTATTCTCGCCACTAGCCGGTATGGCGCTGACCGGGAGATCGATCAGATCACCGATCGCGGCACCGCAGCAGAACGCGGTGCCTTGTTCTGGAGATGGTGCATGGGCTTCAACGCTTCAATGGAATCCATTCACCGATGGGCGTGGTGGTTTGCAAT
PROSOPE	St.1	80m	Otu004	CTD11-80M-A4	TACGGGAACCTGTTCTACAACCCATTCCATATGCTCTCTATCGCCTTCCTATACGGCTCCGCCGTGCTGTTTGCGATGCATGGAGCCACTATTCTCGCCACTAGCCGGTATGGCGCTGACCGGGAGATCGATCAGATCACCGATCGCGGCACCGCAGCAGGACGCGGTGCCTTGTTCTGGAGATGGTGCATGGGCTTCAACGCTTCAATGGAATCCATTCACCGATGGGCCTGGTGGTTTGCAAT
PROSOPE	St.1	80m	Otu004	CTD11-80M-B3	TACGGGAACCTGTTCTACAACCCATTCCATATGCTCTCTATCGCCTTCCTATACGGCTCCGCCGTGCTGTTTGCGATGCATGGAGCCACTATTCTCGCCACTAGCCGGTATGGCGCTGACCGGGAGATCGATCAGATCACCGATCGCGGCACCGCAGCAGAACGCGGTGCCTTGTTCTGGAGATGGTGCATGGGCTTCAACGCTTCAATGGAATCCATTCACCGATGGGCTTGGTGGTTCGCAGT
PROSOPE	St.1	80m	Otu004	CTD11-80M-B4	TACGGGAACCTGTACTACAACCCATTCCATATGCTCTCTATCGCCTTCCTATACGGCTCCGCCGTGCTGTTTGCGATGCATGGAGCCACTATTCTCGCCACTAGCCGGTATGGCGCTGACCGGGAGATCGATCAGATCACCGATCGCGGCACCGCAGCAGAACGCGGTGCCTTGTTCTGGAGATGGTGCATGGGCTTCAACGCTTCAATGGAATCCATTCACCGATGGGCGTGGTGGTTTGCCGT
PROSOPE	St.1	80m	Otu004	CTD11-80M-B5	TACGGGAACCTGTACTACAACCCATTCCATATGCTCTCTATCGCCTTCCTATACGGCTCCGCCGTGCTGTTTGCGATGCATGGAGCCACTATTCTCGCCACTAGCCGGTATGGCGCTGACCGGGAGATCGATCAGATCACCGATCGCGGCACCGCAGCAGGACGCGGTGCCTTGTTCTGGAGATGGTGCATGGGCTTCAACGCTTCAATGGAATCCATTCACCGATGGGCTTGGTGGTTTGCAGT
PROSOPE	St.1	80m	Otu004	CTD11-80M-C1	TACGGGAACCTGTACTACAACCCATTCCATATGCTCTCTATCGCCTTCCTATACGGCTCAGCCGTGCTGTTTGCGATGCATGGAGCCACTATTCTCGCCACTAGCCGGTATGGCGCTGACCGGGAGATCGATCAGATCACCGATCGCGGTACCGCAGCAGAGCGCGGTGCCTTGTTCTGGAGATGGTGCATGGGCTTCAACGCTTCAATGGAATCCATTCACCGATGGGCCTGGTGGTTTGCAAT
PROSOPE	St.1	80m	Otu004	CTD11-80M-C3	TACGGGAACCTGTACTACAACCCATTCCATATGCTCTCTATCGCCTTCCTATACGGCTCAGCCGTGCTGTTTGCGATGCATGGAGCCACTATTCTCGCCACTAGCCGGTATGGCGCTGACCGGGAGATCGATCAGATCACCGATCGCGGTACCGCAGCAGAGCGCGGTGCCTTGTTCTGGAGATGGTGCATGGGCTTCAACGCTTCAATGGAATCCATTCACCGATGGGCATGGTGGTTCGCAGT
PROSOPE	St.1	80m	Otu004	CTD11-80M-C4	TACGGCAACCTGTTCTACAACCCATTCCATATGCTCTCTATCGCCTTCCTATACGGCTCCGCCGTGCTGTTTGCGATGCATGGAGCCACTATTCTCGCCACTAGCCGGTATGGCGCTGACCGGGAGATCGATCAGATCACCGATCGCGGCACCGCAGCAGAACGCGGTGCCTTGTTCTGGAGATGGTGCATGGGCTTCAACGCTTCAATGGAATCCATTCACCGATGGGCCTGGTGGTTTGCGAT
PROSOPE	St.1	80m	Otu004	CTD11-80M-D3	TACGGGAACCTGTACTACAACCCATTCCATATGCTCTCTATCGCCTTCCTATACGGCTCAGCCGTGCTGTTTGCGATGCATGGAGCCACTATTCTCGCCACTAGCCGGTATGGCGCTGACCGGGAGATCGATCAGATCACCGATCGCGGTACCGCAGCAGAGCGCGGTGCCTTGTTCTGGAGATGGTGCATGGGCTTCAACGCTTCAATGGAATCCATTCACCGATGGGCATGGTGGTTTGCAAT
PROSOPE	St.1	80m	Otu004	CTD11-80M-E3	TACGGGAACCTGTTCTACAACCCATTCCATATGCTCTCTATCGCCTTCCTATACGGCTCCGCCGTGCTGTTTGCGATGCATGGAGCCACTATTCTCGCCACTAGCCGGTATGGCGCTGACCGGGAGACCGATCAGATCACCGATCGCGGCACCGCAGCAGAACGCGGTGCCTTGTTCTGGAGATGGTGCATGGGCTTCAACGCTTCAATGGAATCCATTCACCGATGGGCCTGGTGGTTTGCAAT
PROSOPE	St.1	80m	Otu004	CTD11-80M-E4	TACGGGAACCTGTTCTACAACCCATTCCGTATGCTCTCTATCGCCTTCCTATACGGCTCCGCCGTGCTGTTTGCGATGCATGGAGCCACTATTCTCGCCACTAGCCGGTATGGCGCTGACCGGGAGATCGATCAGATCACCGATCGCGGCACCGCAGCAGAACGCGGTGCCTTGTTCTGGAGATGGTGCATGGGCTTCAACGCTTCAATGGAATCCATTCACCGATGGGCGTGGTGGTTCGCAAT
PROSOPE	St.1	80m	Otu004	CTD11-80M-F2	TACGGGAACCTGTTCTACAACCCATTCCATATGCTCTCTATCGCCTTCCTATACGGCTCCGCCGTGCTGTTTGCGATGCATGGAGCCACTATTCTCGCCACTAGCCGGTATGGCGCTGACCGGGAGATCGATCAGATCACCGATCGCGGCACCGCAGCAGAACGCGGTGCCTTGTTCTGGAGATGGTGCATGGGCTTCAACGCTTCAATGGAATCCATTCACCGATGGGCCTGGTGGTTCGCTAT
PROSOPE	St.1	80m	Otu004	CTD11-80M-F3	TACGGGAACCTGTACTACAACCCATTCCATATGCTCTCTATCGCCTTCCTATACGGCTCCGCCGTGCTGTTTGCGATGCATGGAGCCACTATTCTCGCCACTAGCCGGTATGGCGCTGACCGGGAGATCGATCAGATCACCGATCGCGGCACCGCAGCAGAACGCGGTGCCTTGTTCTGGAGATGGTGCATGGGCTTCAACGCTTCAATGGAATCCATTCACCGATGGGCATGGTGGTTTGCCAT
PROSOPE	St.1	80m	Otu004	CTD11-80M-F4	TACGGGAACCTGTACTACAACCCATTCCATATGCTCTCTATCGCCTTCCTATACGGCTCCGCCGTGCTGTTTGCGATGCATGGAGCCACTATTCTCGCCACTAGCCGGTATGACGCTGACCGGGAGATCGATCAGATCACCGATCGCGGCACCGCAGCAGAACGCGGTGCCTTGTTCTGGAGATGGTGCATGGGCTTCAACGCTTCAATGGAATCCATTCACCGATGGGCATGGTGGTTTGCAGT
PROSOPE	St.1	80m	Otu004	CTD11-80M-G1	TACGGCAACCTGTTCTACAACCCATTCCATATGCTCTCTATCGCCTTCCTATACGGCTCCGCCGTGCTGTTTGCGATGCATGGAGCCACTATTCTCGCCACTAGCCGGTATGGCGCTGACCGGGAGATCGATCAGATCACCGATCGCGGCACCGCAGCAGAACGCGGTGCCTTGTTCTGGAGATGGTGCATGGGCTTCAACGCTTCAATGGAATCCATTCACCGATGGGCCTGGTGGTTTGCGAT
PROSOPE	St.1	80m	Otu004	CTD11-80M-H4	TACGGGAACCTGTACTACAACCCATTCCATATGCTCTCTATCGCCTTCCTATACGGCTCCGCCGTGCTGTTTGCGATGCATGGAGCCACTATTCTCGCCACTAGCCGGTATGGCGCTGACCGGGAGATCGATCAGATCACCGATCGCGGCACCGCAGCAGAACGCGGTGCCTTGTTCTGGAGATGGTGCATGGGCTCCAACGCTTCAATGGAATCCATTCACCGATGGGCATGGTGGTTCGCGGT
PROSOPE	St.UPW	5m	Otu004	CTD2-5M-A5	TACGGGAACCTGTACTACAACCCATTCCATATGCTCTCTATCGCCTTCCTATACGGCTCCGCCGTGCTGTTTGCGATGCATGGAGCCACTATTCTCGCCACTAGCCTGTATGGCGCTGACCGGGAGATCGATCAGATCACCGATCGCGGCACCGCAGCAAAACGCGGTGCCTTGTTCTGGAGATGGTGCATGGGCTTCAACGCTTCAATGGAATCCACTCACCGATGGGCGTGGTGGTTCGCAAT
PROSOPE	St.UPW	5m	Otu004	CTD2-5M-B12	TACGGGAACCTGTTCTACAACCCATTCCATATGCTCTCTATCGCCTTCCCATACGGCTCCGCCGTGCTGTTTGCGATGCATGGAGCCACTATTCTCGCCACTAGCCTGTATGGCGCTGACCGGGAGATCGATCAGATCACCGATCGCGGCACCGCAGCAGAACGCGGTGCCTTGTTCTGGAGATGGTGCATGGGCTTCAACGCTTCAATGGAATCCACTCACCAATGGGCCTGGTGGTTTGCCAT
PROSOPE	St.UPW	5m	Otu004	CTD2-5M-B2	TACGGGAACCTGTTCTACAACCCATTCCATATGCTCTCTATCGCCTTCCTATACGGCTCAGCCGTGCTGTTTGCGATGCATGGAGCCACTATTCTCGCCACTAGCCGGTATGGCGCTGACCGGGAGATCGATCAGATCACCGATCGCGGCACCGCAGCAGAACGCGGTGCGTTGTTCTGGAGATGGTGCATGGGCTTCAACGCTTCAATGGAATCCATTCACCGATGGGCATGGTGGTTCGCAAT
PROSOPE	St.UPW	5m	Otu004	CTD2-5M-B3	TACAAAAACCTGTACTACAACCCATTCCATATGCTCTCTATCGCCTTCCTATACAGCTCCGCCGTGCTGTTTGCGATGCATGGAGCCACTATTCTCGCCACTAGCCGGTATGGCGCTGACCGGGAGATCGATCAGATCACCGATCGCGGCACCGCAGCAGGACGCGGTGCCTTGTTCTGGAGATGGTGCATGGGCTTCAACGCTTCAATGGAATCCATTCACCGATGGGCCTGGTGGTTCGCTAT
PROSOPE	St.UPW	5m	Otu004	CTD2-5M-C5	TACGGCAACCTGTTCTACAACCCATTCCATATGCTCTCTATCGCCTTCCTATACGGCTCCGCCGTGCTGTTTGCGATGCATGGAGCCACTATTCTCGCCACTAGCCGGTATGGCGCTGACCGGGAGATCGATCAGATCACCGATCGCGGCACCGCAGCAGAACGCGGTGCCTTGTTCTGGAGATGGTGCATGGGCTTCAACGCTTCAATGGAATCCATTCACCGATGGGCTTGGTGGTTCGCAAT
PROSOPE	St.UPW	5m	Otu004	CTD2-5M-D10	TACGGGAACCTGTACTACAACCCATACCATATGCTCTCTATCGCCTTCCTATACGGCTCCGCCGTGCTGTTTGCGATGCATGGAGCCACTATTCTCGCCACTAGCCTGTATGGCGCTGACCGGGAGATCGATCAGATCACCGATCGCGGCACCGCAGCAGAACGCGGTGCCTTGTTCTGGAGATGGTGCATGGGCTTCAACGCTTCAATGGAATCCACTCACCGATGGGCATGGTGGTTTGCGGT
PROSOPE	St.UPW	5m	Otu004	CTD2-5M-E10	TACGGGAACCTGTTCTACAACCCATTCCATATGCTCTCTATCGCCTTCCTATACGGCTCCGCCGTGCTGTTTGCGATGCATGGAGCCACTATTCTCGCCACTAGCCTGTATGGCGCTGACCGGGAGATCGATCAGATCACCGATCGCGGCACCGCAGCAGAACGCGGTGCCTTGTTCTGGAGATGGTGCATGGGCTTCAACGCTTCAATGGAATCCACTCACCGATGGGCCTGGTGGTTTGCGAT
PROSOPE	St.UPW	5m	Otu004	CTD2-5M-E4	TACGGGAACCTGTACTACAACCCATTCCATATGCTCTCTATCGCCTTCCTATACGGCTCCGCCGTGCTGTTTGCGATGCATGGAGCCACTATTCTCGCCACTAGCCTGTATGGCGCTGACCGGGAGATCGATCAGATCACCGATCGCGGCACCGCAGCAGAACGCGGTGCCTTGTTCTGGAGATGGTGCATGGGCTTCAACGCTTCAATGGAATCCACTCACCGATGGGCATGGTGGTTCGCCAT
PROSOPE	St.UPW	5m	Otu004	CTD2-5M-G3	TACGGCAACCTGTTCTACAACCCATTCCATATGCTCTCTATCGCCTTCCTATACGGCTCAGCCGTGCTGTTTGCGATGCATGGAGCCACTATTCTCGCCACTAGCCGGTACGGCGCTGACCGGGAGATCGATCAGATCACCGATCGCGGTACCGCAGCAGAGCGCGGTGCCTTGTTCTGGAGATGGTGCATGGGCTTCAACGCTTCAATGGAATCCATTCACCGATGGGCCTGGTGGTTCGCGAT
PROSOPE	St.UPW	5m	Otu004	CTD2-5M-H4	TACGGGAACCTGTACTACAACCCATTCCATATGCTCTCTATCGCCTTCCTATACGGCTCCGCCGTGCTGTTTGCGATGCATGGAGCCACTATTCTCGCCACTAGCCGGTATGGCGCTGACCGGGAGATCGATCAGATCACCGATCGCGGCACCGCAGCAGAACGCGGTGCCTTGTTCTGGAGATGGTGCATGGGCTTCAACGCTTCAATGGAATCCATTCACCGATGGGCATGGTGGTTCGCGAT
PROSOPE	St.MIO	50m	Otu004	CTD28-50M-A7	TACGGGAACCTGTTCTACAACCCATTCCATATGCTCTCTATCGCCTTCCTATACGGCTCCGCCGTGCTGTTTGCGATGCATGGAGCCACTATTCTCGCCACTAGCCTGTATGGCGCTGACCGGGAGATCGATCAGATCACCGATCGCGGCACCGCAGCAGAACGCGGTGCCTTGTTCTGGAGATGGTGCATGGGCTTCAACGCTTCAATGGAATCCACTCACCGATGGGCTTGGTGGTTTGCGAT
PROSOPE	St.MIO	50m	Otu004	CTD28-50M-B6	TACAAGAACCTGTTCTACAACCCATTCCATATGCTCTCTATCCCCTTCCTATACGGCTCCGCCGTGCTGTTTGCGATGCATGGAGCCACTATTCTCGCCACTACCCTGTATGGCGCTGACCGGGAGATCGATCAGATCACCGATCGCGGCACCGCAGCAGAACGCGGTCCCTTGTTCTGGAGATGGTGCATGGGCTTCAACGCTTCAATGGAATCCACTCACCGATGGGCATGGTGGTTCGCAAT
PROSOPE	St.MIO	90m	Otu004	CTD28-90M-D10	TACGGGAACCTGTTCTACAACCCATTCCATATGCTCTCTATCGCCTTCCTATACGGCTCCGCCGTGCTGTTTGCGATGCATGGAGCCACTATTCTCGTCACTAGCCGGTATGGCGCTGACCGGGAGATCGATCAGATCACCGATCGCGGCACCGCAGCAGAACGCGGTGCCTTGTTCTGGAGATGGTGCATGGGCTTCAACGCTTCAATGGAATCCATTCACCGATGGGCGTGGTGGTTTGCAAT
PROSOPE	St.9	65m	Otu004	CTD70-65M-A5	TACGGGAACCTGTTCTACAACCCATTCCATATGCTCTCTATCGCCTTCCTATACGGCTCCGCCGTGCTGTTTGCGATGCATGGAGCCACTATTCTCGCCACTAGCCGGTATGGCGCTGACCGGGAGATCGATCAGATCACCGATCGCGGCACCGCAGCAGAACGCGGTGCCTTGTTCTGGAGATGGTGCATGGGCTTCAACGCTTCAATGGAATCCATTCACCGATGGGCGTGGTGGTTCGCAGT
PROSOPE	St.9	65m	Otu004	CTD70-65m-A8	TACGGGAACCTGTTCTACCACCCATTCCATATGTTCTCTATCGCCTTCCTATACGGGTCCGCCGTGCTGTTTGCGATGCATGGAGCCACTATTCTCGCCACTAGCCGGTATGGCGCTGACCGGGAGATCGATCAGATCACCGATCGCGGAACCGCAGCAGAACGCGGTGCCTTGTTCTGGAGATGGAGCATGGGCTTCAACGCTTCAATGGAATCCATTCACCGATGGGGATGGTGGTTCGCAAT
PROSOPE	St.9	65m	Otu004	CTD70-65M-B11	TACGGGAACCTGTTCTACAACCCATTCCATATGCTCTCTATCGCCTTCCTATACGGCTCCGCCGTGCTGTTTGCGATGCATGGAGCCACTATTCTCGCCACTAGCCGGTATGGCGCTGACCGGGAGATCGATCAGATCACCGATCGCGGCACCGCAGCAGAACGCGGTGCCTTGTTCTGGAGATGGTGCATGGGCTTCAACGCTTCAATGGAATCCATTCACCGATGGGCTTGGTGGTTTGCTAT
PROSOPE	St.9	65m	Otu004	CTD70-65M-B3	TACGGGAACCTGTACTACAACCCATTCCATATGCTCTCTATCGCCTTCCTATACGGCTCAGCAGTGCTGTTTGCGAGGCATGGGGCCACTATTCTCGCCACTAGCCGGTATGGCGCTGACCGGGAGATCGATCAGATCACCGATCGCGGTACCGCAGCAGAGCGCGGTGCCTTGTTCTGGAGATGGCGCATGGGCTTCAACGCTTCAATGGAAGCCATTCACCGATGGGCCTGGTGGTTTGCAGT
PROSOPE	St.9	65m	Otu004	CTD70-65m-B9	TACGGGAACCTGTTCTACAACCCATTCCATATGCTCTCTATCGCCTTCCTATACGGCTCAGCCGTGCTGTTTGCGATGCATGGAGCCACTATTCTCGCCACTAGCCGGTATGGCGCTGACCGGGAGATCGATCAGATCACCGATCGCGGTACCGCAGCAGAGCGCGGTGCCTTGTTCTGGAGATGGTGCATGGGCTTCAACGCTTCAATGGAATCCATTCACCGATGGGCGTGGTGGTTTGCAAT
PROSOPE	St.9	65m	Otu004	CTD70-65M-C1	TACGGGAACCTGTACTACAACCCATTCCATATGCTCTCTATCGCCTTCCTATACGGCTCCGCCGTGCTGTTTGCGATGCATGGAGCCACTATTCTCGCCACTAGCCGGTATGGCGCTGACCGGGAGATCGATTAGATCACCGATCGCGGCACCGCAGCAGAACGCGGTGCCTTGTTCTGGAGATGGTGCATGGGCTTCAACGCTTCAATGGAATCCATTCACCGATGGGCGTGGTGGTTTGCAGT
PROSOPE	St.9	65m	Otu004	CTD70-65M-C12	TACGGGAACCTGTTCTACAACCCATTCCATATGCTCTCTATCGCCTTCCTATACGGCTCCGCCGTGCTGTTTGCGATGCATGGAGCCACTATTCTCGCCACTAGCCGGTATGGCGCTGACCGGGAGATCGATCAGATCACCGATCGCGGCACCGCAGCAGAACGCGGTCCCTTGTTCTGGAGATGGTGCATGGGCTTCAACGCTTCAATGGAATCCATTCACCGATGGGCGTGGTGGTTCGCTAT
PROSOPE	St.9	65m	Otu004	CTD70-65M-D12	TACGGGAACCTGTACTACAACCCATTCCATATGCTCTCTATCGCCTTCCTATACGGCTCCGCCGTGCTGTTTGCGATGCATGGAGCCACTATTCTCGCCACTAGCCGGTATGGCGCTGACCGGGAGATCGATCAGATCACCGATCGCGGCACCGCAGCAGAACGCGGTGCCTTGTTCTGGAGATGGTGCATGGGCTTCAACGCTTCAATGGAATCCATTCACCGATGGGCGTGGTGGTTTGCAGT
PROSOPE	St.9	65m	Otu004	CTD70-65m-D7	TACGGGAACCTGTTCTACAACCCATTCCATATGCCCTCTATCGCCTTCCTATACGGCTCCGCCGTGCTGTTTGCGATGCATGGAGCCACTATTCTCGCCACTAGCCGGTATGGCGCTGACCGGGAGATCGATCAGATCACCGATCGCGGCACCGCAGCAGAACGCGGTGCCTTGTTCTGGAGATGGTGCATGGGCTTCAACGCTTCAATGGAATCCATTCACCGATGGGCGTGGTGGTTTGCAGT
PROSOPE	St.9	65m	Otu004	CTD70-65M-E2	TACGGGAACCTGTACTACAACCCATTCCATATGCTCTCTATCGCCTTCCTATACGGCTCAGCCGTGCTGCTTGCGATGCATGGAGCCGCTATTCTCGCCACTAGCCGGTATGGCGCTGACCGGGAGATCGATCAGATCACCGATCGCGGTACCGCAGCAGAGCGCGGTGCCTTGTTCTGGAGATGGTGCATGGGCTTCAACGCTTCAATGGAATCCATTCACCGATGGGCTTGGTGGTTTGCAAT
PROSOPE	St.9	65m	Otu004	CTD70-65m-F2	TACGGGAACCTGTTCTACAACCCATTCCATATGCTCTCTATCGCCTTCCTATACGGCTCCGCCGTGCTGTTTGCGATGCATGGAGCCACTATTCTCGCCACTAGACGGTATGGCGCTGACCGGGAGATCGATCAGATCACCGATCGCGGCACCGCAGCAGAACGCGGTGCCTTGTTCTGGAGATGGTGCATGGGCTTCAACGCTTCAATGGAATCCATTCACCGATGGGCGTGGTGGTTTGCTAT
PROSOPE	St.9	65m	Otu004	CTD70-65M-G9	TACGGGAACCTGTACTACAACCCATTCCATATGCTCTCTATCGCCTTCCTATACGGCTCAGCCGTGTTGTTTGCGATGCATGGAGCCACTATTCTCGCCACTAGCCGGTATGGCGCTGACCGGGAGATCGATCAGATCACCGATCGCGGTACCGCAGCAGAGCGCGGTGCCTTGTTCTGGAGATGGTGCATGGGCTTCAACGCTTCAATGGAATCCATTCACCGATGGGCATGGTGGTTTGCAAT
PROSOPE	St.DYF	50m	Otu004	CTD81-50M-A6	TACGGGAACCTGTACTACAACCCATTCCATATGCTCTCTATCGCCTTCCTATACGGCTCCGCCGTGCTGTTTGCGATGCATGGAGCCACTATTCTCGCCACTAGCCGGTATGGCGCTGACCGGGAGATCGATCAGATCACCGATCGCGGCACCGCAGCAGAACGCGGTGCCTTGTTCTGGAGATGGTGCATGGGCTTCAACGCTTCAATGGAATCCATTCACCGATGGGCATGGTGGTTTGCTAT
PROSOPE	St.DYF	50m	Otu004	CTD81-50m-A8	TACGGCAACCTGTACTACAACCCATTCCATATGCTCTCTATCGCCTTCCTATACGGCTCCGCCGTGCTGTTTGCGATGCATGGAGCCACTATTCTCGCCACTAGCCGGTATGGCGCTGACCGGGAGATCGATCAGATCACCGATCGCGGCACCGCAGCAGAACGCGGTGCCTTGTTCTGGAGATGGTGCATGGGCTTCAACGCTTCAATGGAATCCATTCACCGATGGGCCTGGTGGTTTGCAAT
PROSOPE	St.DYF	50m	Otu004	CTD81-50M-B6	TACGGGAACCTGTTCTACAACCCATTCCATATGCTCTCTATCGCCTTCCTATACGGCTCCGCCGTGCTGTTTGCGATGCATGGAGCCACTATTCTCGCCACTAGCCGGTATGGCGCTGACCGGGAGATCGATCAGATCACCGATCGCGGCACCGCAGCAGAACGCGGTGCCTTGTTCTGGAGATGGTGCATGGGCTTCAACGCTTCAATGGAATCCATTCACCGATGGGCCTGGTGGTTTGCAAT
PROSOPE	St.DYF	50m	Otu004	CTD81-50m-B7	TACGGGAACCTGTTCTACCACCCATTCCATATGTTCTCTATCGCCTTCCTATACGGCTCCGCCGTGCTGTTTGCGATGCATGGAGCCACTATTCTCGCCACTAGCCGGTATGGCGCTGACCGGGAGATCGATCAGATCACCGATCGCGGCACCGCAGCAGAACGCGGTGCCTTGTTCTGGAGATGGTGCATGGGCTTCAACGCTTCAATGGAATCCATTCACCGATGGGCATGCTGGTTCGCTAT
PROSOPE	St.DYF	50m	Otu004	CTD81-50M-C3	TACGGGAACCTGTACTACAACCCATTCCATATGCTCTCTATCGCCTTCCTATACGGCTCCGCCGTGCTGTTTGCGATGCATGGAGCCACTATTCTCGCCACTAGCCGGTATGGCGCTGACCGGGAGATCGATCAGATCACCGATCGCGGCACCGCAGCAGAACGCGGTGCCTTGTTCTGGAGATGGTGCATGGGCTTCAACGCTTCAATGGAATCCATTCACCGATGGGCCTGGTGGTTTGCTAT
PROSOPE	St.DYF	50m	Otu004	CTD81-50m-D2	TACGGGAACCTGTTCTACAACCCATTCCATATGCTCTCTATCGCCTTCCTATATGGCTCAGCCGTGCTGTTTGCGACGCATGGAGCCACTATTTTCGCCACTAGCCGGTATGGCGCTGACCGGGAGATCGATCAGATCACCGATCGCGGTTCCGCAGCAGAGCGCGTTGCCTTGTTCTGGAGATGGTGCATGGGCTTCAACGCTTCAATGGAATCCATTCACCGATGGGTATGGTGGTTTGCTGT
PROSOPE	St.DYF	50m	Otu004	CTD81-50M-D9	TACGGGAACCTGTTCTACAACCCATTCCATATGCTCTCTATCGCCTTCCTATACGGCTCAGCCGTGCTGTTTGCGATGCATGGAGCCACTATTCTCGCCACTAGCCGGTATGGCGCTGACCGGGAGATCGATCAGATCACCGATCGCGGTACCGCAGCAGAGCGCGGTGCCTTGTTCTGGAGATGGTGCATGGGCTTCAACGCTTCAATGGAATCCATTCACCGATGGGCATGGTGGTTTGCGAT
PROSOPE	St.DYF	50m	Otu004	CTD81-50M-G7	TACGGGAACCTGTACTACAACCCATTCCATATGCTCTCTATCGCCTTCCTATACGGCTCCGCCGTGCTGTTTGCGATGCATGGAGCCACTATTCTCGCCACTAGCCGGTATGGCGCTGACCGGGAGATCGATCAGATCACCGATCGCGGCACCGCAGCAGAACGCGGTGCCTTGTTCTGGAGATGGTGCATGGGCTTCAACGCTTCAATGGAATCCATTCACCGATGGGCGTGGTGGTTTGCGGT
PROSOPE	St.MIO	50m	Otu006	CTD-28-50M-E3	TACGGGAACCTGTTCTACAACCCGTTCCATATGCTGTCGATCGCCTTCCTGTATGGCTCAGCAGTGCTGTTCGCCATGCACGGCGCAACGATTCTGGCGACCAGCCGCTACGGCGCGGACCGGGAGATCGATCAGATCACCGACCGCGGCACCGCTGCAGAGCGCGGCGCGCTGTTCTGGAGATGGTGCATGGGCTTTAACGCATCCATGGAATCCATCCACCGATGGGCCTGGTGGTTTGCGAT
PROSOPE	St.MIO	50m	Otu006	CTD-28-50M-F2	TACGGGAACCTGTTCTACAACCCGTTCCATATGCTGTCGATCGCCTTCCTGTATGGCTCAGCAGTGCTGTTCGCCATGCACGGCGCAACGATTCTGGCGACCAGCCGCTACGGCGCGGACCGGGAGATCGATCAGATCACCGACCGCGGCACCGCTGCAGAGCGCGGCGCGCTGTTCTGGAGATGGTGCATGGGCTTTAACGCATCCATGGAATCCATCCACCGATGGGCGTGGTGGTTTGCGAT
PROSOPE	St.MIO	5m	Otu006	CTD-28-5M-C3	TACGGGAACCTGTTCTACAACCCGTTCCATATGCTGTCGATCGCCTTCCTGTATGGCTCAGCAGTGCTGTTCGCCATGCACGGCGCAACGATTCTGGCGACCAGCCGCTACGGCGCGGACCGGGAGATCGATCAGATCACCGACCGCGGCACCGCCGCAGAGCGCGGCGCGCTGTTCTGGAGATGGTGCATGGGCTTTAACGCATCCATGGAATCCATCCACCGATGGGCGTGGTGGTTTGCGGT
PROSOPE	St.MIO	5m	Otu006	CTD-28-5M-C4	TACGGGAACCTGTTCTACAACCCGTTCCATATGCTGTCGATCGCCTTCCTGTATGGCTCAGCAGTGCTGTTCGCCATGCACGGCGCAACGATTCTGGCGACCAGCCGCTACGGCGCGGACCGGGAGATCGATCAGGTCACCGACCGCGGCACCGCTGCAGAGCGCGGCGCGCTGTTCTGGAGATGGTGCATGGGCTTTAACGCATCCATGGAATCCATCCACCGATGGGCATGGTGGTTCGCGAT
PROSOPE	St.MIO	5m	Otu006	CTD-28-5M-G3	TACGGGAACCTGTACTACAACCCGTTCCATATGCTGTCGATCGCCTTCCTGTATGGCTCAGCAGTGCTGTTCGCCATGCACGGCGCAACGATTCTGGCGACCAGCCGCTACGGCGCGGACCGGGAGATCGATCAGATCACCGACCGCGGCACCGCTGCAGAGCGCGGCGCGCTGTTCTGGAGATGGTGCATGGGCTTTAACGCATCCATGGAATCCATCCACCGATGGGCCTGGTGGTTCGCAAT
PROSOPE	St.MIO	5m	Otu006	CTD28-5m-F1	TACGGGAACCTGTTCTACAACCCGTTCCATATGCTGTCGATCGCCTTCCTGTATGGCTCAGCAGTGCTGTTCGCCATGCACGGCGCAACGATTCTGGCGACCAGCCGCTACGGCGCGGACCGGGAGATCGATCAGATCACCGACCGCGGCACCGCTGCAGAGCGCGGCGCGCTGTTCTGGAGATGGTGCATGGGCTTTAACGCATCCATGGAAACCATCCACCGATGGGCCTGGTGGTTCGCGGT
PROSOPE	St.MIO	5m	Otu006	CTD28-5M-G5	TACGGCAACCTGTACTACAACCCGTTCCATATGCTGTCGATCGCCTTCCTGTATGGCTCAGCAGTGCTGTTCGCCATGCACGGCGCAACGATTCTGGCGACCAGCCGCTACGGCGCGGACCGGGAGATCGATCAGATCACCGACCGCGGCACCGCTGCAGAGCGCGGCGCGCTGTTCTGGAGATGGTGCATGGGCTTTAACGCATCCATGGAATCCATCCACCGATGGGCATGGTGGTTCGCTAT
PROSOPE	St.MIO	5m	Otu006	CTD28-5m-H1	TACGGGAACCTGTTCTACAACCCGTTCCATATGCTGTCGATCGCCTTCCTGTATGGCTCAGCAGTGCTGTTCGCCATGCACGGCGCAACGATTCTGGCGACCAGCCGCTACGGCGCGGACCGTGAGATCGATCAGATCACCGACCGCGGCACCGCTGCAGAGCGCGGCGCGCTGTTCTGGAGATGGTGCATGGGCTTTAACGCATCCATGGAATCCATCCACCGATGGGCTTGGTGGTTTGCAAT
PROSOPE	St.MIO	90m	Otu006	CTD28-90M-A10	TACGGCAACCTGTTCTACAACCCGTTCCATATGCTGTCGATCCCCTTCCTGTATGGCTCAGCAGTGCTGTTCGCCATGCACGGCGCAACGATTCTGGCGACCAGCCGCTACGGCGCGGACCGGGAGATCGATCAGATCACCGACCGCGGCACCGCTGCAGAGCGCGGCGCGCTGTTCTGGAGATGGTGCATGGGCTTTAACGCATCCATGGAATCCATCCACCGATGGGCATGGTGGTTCGCAAT
PROSOPE	St.MIO	90m	Otu006	CTD28-90M-A7	TACGGGAACCTGTTCTACAACCCGTTCCATATGCTGTCGATCGCCTTCCTGTATGGCTCAGCAGTGCTGTTCGCCATGCACGGCGCAACGATTCTGGCGACCAGCCGCTACGGCGCGGACCGGGAGATCGATCAGATCACCGACCGCGGCACCGCTGCAGAGCGCGGCGCGCTGTTCTGGAGATGGTGCATGGGCTTTAACGCATCCATGGAATCCATCCACCGATGGGCATGGTGGTTCGCAAT
PROSOPE	St.9	65m	Otu006	CTD70-65m-A7	TACGGGAACCTGTACTACAACCCGTTCCATATGCTGTCGATCGCCTTCCTGTATGGCTCAGCAGTGCTGTTCGCCATGCACGGCGCAACGATTCTGGCGACCAGCCGCTACGGCGCGGACCGGGAGATCGATCAGATCACCGACCGCGGCACCGCTGCAGAGCGCGGCGCGCTGTTCTGGAGATGGTGCATGGGCTTTAACGCATCCATGGAATCCATCCACCGATGGGCCTGGTGGTTTGCAAT
PROSOPE	St.MIO	50m	Otu009	CTD-28-50M-B2	TACGGGAACCTGTTCTACAACCCATTCCACATGTGGAGCATCTTCTTCCTGTACGGATCAGCGGTCTTATTTGCGATGCACGGGGCCACAATTTTGGCGACTAGCCGATATGGCGCAGACCGTGAAATCGATCAAATCACCAATCGTGGTACAGCCGCAGAACGCGGTGCCCTCTTCTGGAGATGGACCATGGGCTTCAACGCTTCAATGGAATCCATCCACAAGTGGGCGTGGTGGTTCGCAAT
PROSOPE	St.MIO	50m	Otu009	CTD-28-50M-C1	TACGGGAACCTGTTCTACAACCCGTTCCATATGTGGAGCATCTTCTTCCTATACGGATCAGCGGTCTTATTTGCGATGCACGGGGCCACCATTTTGGCGACCAGCCGATATGGCGCAGACCGTGAAATCGATCAAATCACCGATCGTGGTACAGCCGCAGAACGCGGTGCTCTCTTCTGGAGATGGACCATGGGCTTCAACGCTTCAATGGAATCCATCCACAAGTGGGCCTGGTGGTTTGCTAT
PROSOPE	St.MIO	50m	Otu009	CTD-28-50M-D1	TACGGGAACCTGTTCTACAACCCGTTCCATATGTGGAGCATCTTCTTCCTATACGGATCAGCGGTCTTATTTGCGATGCACGGGGCCACCATTTTGGCGACCAGCCGATATGGCGCAGACCGTGAAATCGATCAAATCACCGATCGTGGTACAGCCGCAGAACGCGGTGCTCTCTTCTGGAGATGGACCATGGGCTTCAACGCTTCAATGGAATCCATCCACAAGTGGGCATGGTGGTTCGCGAT
PROSOPE	St.MIO	5m	Otu009	CTD-28-5M-A4	TACGGGAACCTGTACTACAACCCATTCCATATGTGGAGCATCTTCTTCCTCTATGGATCAGCGGTCTTATTTGCGATGCACGGGGCCACTATTCTGGCGACTAGCCGATATGGCGCAGACCGTGAAATCGATCAGATAACCGATCGTGGTACAGCCGCAGAACGCGGTGCTCTCTTCTGGAGATGGACCATGGGCTTCAACGCTTCAATGGAATCCATCCATAAGTGGGCGTGGTGGTTTGCAGT
PROSOPE	St.MIO	5m	Otu009	CTD-28-5M-F3	TACGGGAACCTGTTCTACAACCCATTCCACATGTGGAGCATCTTCTTCCTCTATGGATCAGCGGCCTTATTTGCGATGCACGGGGCCACTATTCTGGCGACTAGCCGATATGGCGCAGACCGTGAAATCGATCAGATCACCGATCGTGGTACAGCCGCAGAACGCGGTGCTCTCTTCTGGAGATGGACCATGGGCTTCAACGCTTCAATGGAGTCCATCCATAAGTGGGCCTGGTGGTTTGCGAT
PROSOPE	St.1	30m	Otu009	CTD11-30M-E2	TACGGGAACCTGTTCTACAACCCATTCCATATGTGGAGCATCTTCTTCCTGTATGGATCAGCGGTCTTATTTGCGATGCACGGGGCCACTATTTTGGCGACTAGCCGATATGGCGCGGACCGTGAAATAGATCAGATCACCGATCGTGGTACAGCCGCAGAACGCGGTGCCCTCTTCTGGAGATGGACCATGGGCTTCAACGCTTCAATGGAATCCATCCACAAGTGGGCCTGGTGGTTCGCAGT
PROSOPE	St.1	30m	Otu009	CTD11-30M-E4	TACGGGAACCTGTTCTACAACCCATTCCATATGTGGAGCATCTTCTTCCTGTATGGATCAGCGGTCTTATTTGCGATGCACGGGGCCACTATTTTGGCGACTAGCCGATATGGCGCGGACCGTGAAATAGATCAGATCACCGATCGTGGTACAGCCGCAGAACGCGGTGCCCTCTTCTGGAGATGGACCATGGGCTTCAACGCTTCAATGGAATCCATCCACAAGTGGGCATGGTGGTTCGCCGT
PROSOPE	St.1	30m	Otu009	CTD11-30M-G1	TACGGGAACCTGTACTACAACCCATTCCATATGTGGAGCATCTTCTTCCTGTATGGATCAGCGGTCTTATTTGCGATGCACGGGGCCACTATTTTGGCGACTAGCCGATATGGCGCGGACCGTGAAATAGATCAGATCACCGATCGTGGTACAGCCGCAGAACGCGGTGCCCTCTTCTGGAGATGGACCATGGGCTTCAACGCTTCAATGGAATCCATCCACAAGTGGGCATGGTGGTTCGCGAT
PROSOPE	St.1	5m	Otu009	CTD11-5m-A1	TACGGCAACCTGTTCTACAACCCATTCCATATGTGGAGCATCTTCTTCCTGTATGGATCAGCGGTCTTATTTGCGATGCACGGGGCCACTATTTTGGCGACTAGCCGATATGGCGCGGACCGTGAAATAGATCAGATCACCGATCGTGGTACAGCCGCAGAACGCGGTGCCCTCTTCTGGAGATGGACCATGGGCTTCAACGCTTCAATGGAATCCATCCACAAGTGGGCTTGGTGGTTCGCAGT
PROSOPE	St.1	5m	Otu009	CTD11-5M-A3	TACGGGAACCTGTACTACAACCCATTCCATATGTGGAGCATCTTCTTCCTGTATGGATCAGCGGTCTTATTTGCGACGCACGGGGCCACTATTTTGGCGACTAGCCGATATGGCGCGGACCGTGAAATAGATCAGATCACCGATCGTGGTACAGCCGCAGAACGCGGTGCCCTCTTCTGGAGATGGACCATGGGCTTCAACGCTTCAATGGAATCCATCCACAAGTGGGCTTGGTGGTTCGCCAT
PROSOPE	St.1	5m	Otu009	CTD11-5m-B2	TACGGGAACCTGTTCTACAACCCATTCCATATGTGGAGCATCTTCTTCCTGTATGGATCAGCGGTCTTATTTGCGATGCACGGGGCCACTATTTTGGCGACTAGCCGATATGGCGCGGACCGTGAAATAGATCAGATCACCGATCGTGGTACAGCCGCAGAACGCGGTGCCCTCTTCTGGAGATGGACCATGGGCTTCAACGCTTCAATGGAATCCATCCACAAGTGGGCGTGGTGGTTCGCAAT
PROSOPE	St.1	5m	Otu009	CTD11-5M-E9	TACGGGAACCTGTTCTACAACCCATTCCATATGTGGAGCATCTTCTTCCTGTATGGATCAGCGGTCTTATTTGCGATGCACGGGGCCACTATTTTGGCGACTAGCCGATATGGCGCGGACCGTGAAATAGATCAGATCACCGATCGTGGTACAGCCGCAGAACGCGGTGCCCTCTTCTGGAGATGGACCATGGGCTTTAACGCTCCAATGGAATCCATCCACAAGTGGGCATGGTGGTTTGCCAT
PROSOPE	St.MIO	50m	Otu009	CTD28-50M-C6	TACGGGAACCTGTTCTACAACCCGTTCCATATGTGGAGCATCTTCTTCCTATACGGATCAGCGGTCTTATTTGCGATGCACGGGGCCACCATTTTGGCGACCAGCCGATATGGCGCAGACCGTGAAATCGATCAAATCACCGATCGTGGTACAGCCGCAGAACGCGGTGCTCTCTTCTGGAGATGGACCATGGGCTTCAACGCTTCAATGGAATCCATCCACAAGTGGGCATGGTGGTTCGCAAT
PROSOPE	St.MIO	50m	Otu009	CTD28-50M-D6	TACAGGAACCTGTTCTACAACCCGTTCCATATGTGGAGCATCTTCTTCCTATACAGATCAGCAGTCTTATTTGCGATGCACGGGGCCACCATTTTGGCGACCAGCCGATATGGCGCAGACCGTGAAATCGATCAAATCACCGATCGTGGTACAGCCGCAGAACGCGGTGCTCTCTTCTGGAGATGGACCATGGGCTTCAACGCTTCAATGGAATCCATCCACAAGTGGGCATGGTGGTTCGCAAT
PROSOPE	St.MIO	5m	Otu009	CTD28-5M-B7	TACGGGAACCTGTTCTACAACCCATTCCATATGTGGAGCATCTTCTTCCTCTATGGATCAGCGGTCTTATTTGCGATGCACGGGGCCACTATTCTGGCGACTAGCCGATATGGCGCAGACCGTGAAATCGATCAGATCACCGATCGTGGTACAGCCGCAGAACGCGGTGCTCTCTTCTGGAGATGGACCATGGGCTTCAACGCTTCAATGGAATCCATCCATAAGTGGGCGTGGTGGTTTGCGGT
PROSOPE	St.MIO	5m	Otu009	CTD28-5M-C6	TACGGGAACCTGTTCTACAACCCATTCCACATGTGGAGCATCTTCTTCCTGTACGGATCAGCGGTCTTATTTGCGATGCACGGGGCCACAATTTTGGCGACTAGCCGATATGGCGCAGACCGTGAAATCGATCAAATCACCGATCGTGGTACAGCCGCAGAACGCGGTGCCCTCTTCTGGAGATGGACCATGGGCTTCAACGCTTCAATGGAATCCATCCACAAGTGGGCGTGGTGGTTTGCGGT
PROSOPE	St.MIO	5m	Otu009	CTD28-5m-D1	TACGGGAACCTGTTCTACAACCCATTCCACATGTGGAGCATCTTCTTCCTGTACGGATCAGCGGTCTTATTTGCGATGCACGGGGCCACAATTTTGGCGACTAGCCGATATGGCGCAGACCGTGAAATCGATCAAATCACCGATCGTGGTACAGCCGCAGAACGCGGTGCCCTCTTCTGGAGATGGACCATGGGCTTCAACGCTTCAATGGAATCCATCCGCAAGTGGGCATGGTGGTTCGCGAT
PROSOPE	St.MIO	5m	Otu009	CTD28-5m-G2	TACGGCAACCTGTTCTACAACCCGCTCCATATGTGGAGCATCTTCTTCCTATACGGATCAGCAGTCTTATTTGCGATGCACGGGGCCACCATTTTGGCGACCAGCCGATATGGCGCAGACCGTGAAATCGATCAAATCACCGATCGTGGTACAGCCGCAGAACGCGGTGCCCTCTTCTGGAGATGGACCATGGGCTTCAACGCTTCAATGGAATCCATCCACAAGTGGGCCTGGTGGTTTGCAGT
PROSOPE	St.MIO	90m	Otu009	CTD28-90M-G4	TACGGGAACCTGTTCTACAACCCGTTCCATATGTGGAGCATCTTCTTCCTATACGGATCAGCGGTCTTATTTGCGATGCACGGGGCCACCATTTTGGCGACCAGCCGATATGGCGCAGACCGTGAAATCGATCAAATCACCGATCGTGGTACAGCCGCAGAACGCGGTGCTCTCTTCTGGAGATGGACCATGGGCTTCAACGCTTCAATGGAATCCATCCACAAGTGGGCATGGTGGTTCGCAAT
PROSOPE	St.MIO	90m	Otu009	CTD28-90M-H6	TACGGGAACCTGTTCTACAACCCGTTCCATATGTGGAGCATCTTCTTCCTATACGGATCGGCGGTCTTATTTGCGATGCACGGGGCCACCATTTTGGCGACCAGCCGATATGGCGCAGACCGTGAAATCGATCAAATCACCGATCGTGGTACAGCCGCAGAACGCGGTGCTCTCTTCTGGAGATGGACCATGGGCTTCAACGCTTCAATGGAATCCATCCACAAGTGGGCCTGGTGGTTCGCAAT
PROSOPE	St.DYF	15m	Otu009	CTD81-15M-A4	TACGGCAACCTGTTCTACAACCCGTTCCATATGTGGAGCATCTTCTTCCTATACGGATCAGCAGTCTTATTTGCGATGCACGGGGCAACTATTTTGGCGACCAGCCGATATGGCGCAGACCGTGAAATCGATCAAATCACCGATCGTGGTACAGCCGCAGAACGCGGTGCCCTCTTCTGGAGATGGACCATGGGCTTCAACGCTTCAATGGAATCCATCCACAAGTGGGCGTGGTGGTTCGCGGT
PROSOPE	St.DYF	15m	Otu009	CTD81-15M-A7	TACGGGAACCTGTTCTACAACCCGTTCCATATGTGGAGCATCTTCTTCCTATACGGATCAGCAGTCTTATTTGCGATGCACGGGGCCACCATTTTGGCGACCAGCCGATATGGCGCAGACCGTGAAATCGATCAAATCACCGATCGTGGTACAGCCGCAGAACGCGGTGCCCTCTTCTGGAGATGGACCATGGGCTTCAACGCTTCAATGGAATCCATCCACAAGTGGGCATGGTGGTTTGCAAT
PROSOPE	St.DYF	15m	Otu009	CTD81-15m-B3	TACGGGAACCTGTTCTACAACCCGTTCCATATGTGGAGCATCTTCTTCCTATACGGATCAGCAGTCTTATTTGCGATGCACGGGGCCACCATTTTGGCAACCAGCCGATATGGCGCAGACCGTGAAACCGATCAAATCACCGATCGTGGTACAGCCGCAGAACGCGGTGCCCTCTTCTGGAGATGGACCATGGGCTTCAACGCTTCAATGGAATCCATCCACAAGTGGGCATGGTGGTTCGCGGT
PROSOPE	St.DYF	15m	Otu009	CTD81-15M-C3	TACGGGAACCTGTACTACAACCCGTTCCATGTGTGGAGCATCTTCTTCCTATACGGATCAGCAGTCTTATTTGCGATGCACGGGGCCACCATTTTGGCGACCAGCCGATATGGCGCAGACCGTGAAATCGATCAAATCACCGATCGTGGTACAGCCGCAGAACGCGGTGCCCTCTTCTGGAGATGGACCATGGGCTTCAACGCTTCAATGGAATCCATCCACAAGTGGGCATGGTGGTTTGCGAT
PROSOPE	St.DYF	15m	Otu009	CTD81-15M-C6	TACGGGAACCTGTTCTACAACCCGTTCCATATGTGGAGCATCTTCTTCCTATACGGATCAGCAGTCTTATTTGCGATGCACGGGGCCACCATTTTGGCGACCAGCCGATATGGCGCAGACCGTGAAATCGATCAAATCACCGATCGTGGTACAGCCGCAGAACGCGGTGCCCTCTTCTGGAGATGGACCATGGGCTTCAACGCTTCAATGGAATCCATCCACAAGTGGGCCTGGTGGTTTGCAAT
PROSOPE	St.DYF	15m	Otu009	CTD81-15M-F6	TACGGGAACCTGTTCTACAACCCGTTCCATATGTGGAGCATCTTCTTCCTATACGGATCAGCAGTCTTATTTGCGATGCACGGGGCCACCATTTTGGCGACCAGCCGATATGGCGCAGACCGTGAAATCGATCAAATCACCGATCGTGGTACAGCCGCAGAACGCGGTGCCCTCTTCTGGAGATGGACCATGGGCTTCAACGCTTCAATGGAATCCATCCACAAGTGGGCATGGTGGTTCGCAAT
PROSOPE	St.DYF	15m	Otu009	CTD81-15M-G4	TACGGGAACCTGTTCTACAACCCGTTCCATATGTGGAGCATCTTCTTCCTATACGGATCAGCAGTCTTATTTGCGATGCACGGGGCCACCATTTTGGCGACCAGCCGATATGGCGCAGACCGTGAAATCGATCAAATCACCGATCGTGGTACAGCCGCAGAACGCGGTGCCCTCTTCTGGAGATGGACCATGGGCTTCAACGCTTCAATGGAATCCATCCACAAGTGGGCATGGTGGTTTGCAGT
PROSOPE	St.DYF	15m	Otu009	CTD81-15M-G5	TACGGGAACCTGTACTACAACCCGTTCCATATGTGGAGCATCTTCTTCCTATACGGATCAGCAGTCTTATTTGCGATGCACGGGGCCACCATTTTGGCGACCAGCCGATATGGCGCAGACCGTGAAATCGATCAAATCACCGATCGTGGTACAGCCGCAGAACGCGGTGCCCTCTTCTGGAGATGGACCATGGGCTTCAACGCTTCAATGGAATCCATCCACAAGTGGGCTTGGTGGTTTGCAAT
PROSOPE	St.MIO	50m	Otu010	CTD-28-50M-E1	TACGGGAACCTGTTCTACAACCCATTCCACATGCTCTCCATCGCGTTCCTGTACGGCTCCGCTGTGCTGTTTGCGATGCACGGCGCAACGATTTTAGCGACCAGCCGCTATGGCGCAGACCGGGAGATCGATCAGATCGCCGATCGCGGTACCGCAGCTGAGCGCGGCGCGCTGTTCTGGAGATGGTGCATGGGCTTCAACGCATCCATGGAATCTATCCACCGATGGGCTTGGTGGTTTGCAAT
PROSOPE	St.MIO	50m	Otu010	CTD-28-50M-F4	TACGGCAACCTGTTCTACAACCCATTCCACATGCTCTCCATCGCGTTCCTGTACGGCTCCGCTGTGCTGTTTGCGATGCACGGCGCAACGATTTTAGCGACCAGCCGCTATGGCGCAGACCGGGAGATCGATCAGATCACCGATCGCGGTACCGCAGCTGAGCGCGGCGCGCTGTTCTGGAGATGGTGCATGGGCTTCAACGCATCCATGGAATCTATCCACCGATGGGCGTGGTGGTTCGCCAT
PROSOPE	St.MIO	50m	Otu010	CTD-28-50M-G2	TACGGGAACCTGTACTACAACCCATTCCACATGCTCTCCATCGCGTTCCTGTACGGCTCCGCTGTGCTGTTTGCGATGCATGGCGCAACGATTTTAGCGACCAGCCGCTATGGCGCAGACCGGGAGATCGATCAGATCACCGATCGCGGTACCGCAGCTGAGCGCGGCGCGCTGTTCTGGAGATGGTGCATGGGCTTCAACGCATCCATGGAATCTATCCACCGATGGGCATGGTGGTTCGCGAT
PROSOPE	St.MIO	5m	Otu010	CTD-28-5M-H3	TACGGGAACCTGTTCTACAACCCATTCCACATGCTCTCCATCGCGTTCCTGTACGGCTCCGCTGTGCTGTTTGCGATGCACGGCGCAACGATTTTAGCGACCAGCCGCTATGGCGCAGACCGGGAGATCGATCAGATCACCGATCGCGGTACCGCAGCTGAGCGCGGCGCGCTGTTCTGGAGATGGTGCATGGGCTTCAACGCATCCATGGAATCTATCCACCGATGGGCATGGTGGTTCGCAGT
PROSOPE	St.1	5m	Otu010	CTD11-5M-H8	TACGGGAACCTGTACTACAACCCATTCCACATGCTCTCCATCGCTTTCCTTTACGGCTCCGCCGTACTGTTTGCGATGCACGGCGCAACCATTCTGGCGACCAGCCGCTATGGCGCGGACCGAGAGATCGATCAGATCACCGATCGCGGTACCGCAGCTGAGCGCGGCGCGCTGTTCTGGAGATGGTGCATGGGCTTCAACGCATCCATGGAATCGATCCACCGATGGGCATGGTGGTTTGCAAT
PROSOPE	St.UPW	5m	Otu010	CTD2-5M-G9	TACGGGAACCTGTTCTACAACCCATTCCACATGCTCTCCATCGCTTTCCTTTACGGCTCCGCCGTGCTGTTTGCGATGCACGGCGCAACCATTCTGGCGACCAGCCGCTATGGCGCGGACCGAGAGATCGATCAGATCACCGATCGCGGTACCGCAGCTGAGCGCGGCGCGCTGTTCTGGAGATGGTGCATGGGCTTCAACGCATCCATGGAATCGATCCACCGATGGGCCTGGTGGTTTGCAGT
PROSOPE	St.MIO	50m	Otu010	CTD28-50M-F6	TACGGGAACCTGTTCTACAACCCATTCCACATGCTCTCCATCGCGTTCCTGTACGGCTCCGCTGTGCTGTTTGCGATGCACGGCGCAACGATTTTAGCGACCAGCCGCTATGGCGCAGACCGGGAGATCGATCAGATCACCGATCGCGGTACCGCAGCTGAGCGCGGCGCGCTGTTCTGGAGATGGTGCATGGGCTTCAACGCATCCATGGAATCTATCCACCGATGGGCTTGGTGGTTTGCGAT
PROSOPE	St.MIO	50m	Otu010	CTD28-50M-H5	TACGGGAACCTGTTCTACAACCCATTCCACATGCTCTCCATCGCGTTCCTGTACGGCTCCGCTGTGCTGTTTGCGATGCACGGCGCAACGATTTTAGCGACCAGCCGCTATGGCGCAGACCGGGAGATCGATCAGATCACCGATCGCGGTACCGCAGCTGAGCGCGGCGCGCTGTTCTGGAGATGGTGCATGGGCTTCAACGCATCCATGGAATCTATCCACCGATGGGCTTGGTGGTTCGCCAT
PROSOPE	St.MIO	5m	Otu010	CTD28-5M-A7	TACGGGAACCTGTTCTACAACCCATTCCACATGCTCTCCATCGCGTTCCTGTACGGCTCCGCTGTGCTGTTTGCGATGCACGGCGCAACGATTTTAGCGACCAGCCGCTATGGCGCAGACCGGGAGATCGATCAGATCACCGATCGCGGTACCGCAGCTGAGCGCGGCGCGCTGTTCTGGAGATGGTGCATGGGCTTCAACGCATCCATGGAATCTATCCACCGATGGGCATGGTGGTTTGCGAT
PROSOPE	St.MIO	5m	Otu010	CTD28-5m-C1	TACGGGAACCTGTTCTACAACCCATTCCACATGCTCTCCATCGCGTTCCTGTACGGCTCCGCTGTGCTGTTTGCGATGCACGGCGCAACGATTTTAGCGACCAGCCGCTATGGCGCAGACCGGGAGATCGATCAGATCAGCGATCGCGGTACCGCAGCTGAGCGCGGCGCGCTGTTCTGGAGATGGTGCATGGGCTTCAACGCATCCCTCATTTCTATCCACCGATGGGCTTGGTGGTTTGCAAT
PROSOPE	St.MIO	5m	Otu010	CTD28-5M-C7	TACGGGAACCTGTTCTACAACCCATTCCACATGCTCTCCATCGCGTTCCTGTACGGCTCCGCTGTGCTGTTTGCGATGCACGGCGCAACGATTTTAGCGACCAGCCGCTATGGCGCAGACCGGGAGATCGATCAGATCACCGATCGCGGTACCGCAGCTGAGCGCGGCGCGCTGTTCTGGAGATGGTGCATGGGCTTCAACGCATCCATGGAATCTATCCACCGATGGGCCTGGTGGTTCGCGGT
PROSOPE	St.MIO	5m	Otu010	CTD28-5m-E2	TACGGGAACCTGTTCTACAACCCATTCCACATGCTCTCCATCGCGTTCCTGTACGGCTCCGCTGTGCTGTTTGCGATGCACGGCGCAACGATTTTAGCGACCAGCCGCTATGGCGCAGACCGGGAGATCGATCAGATCACCGATCGCGGTACCGCAGCTGAGCGCGGCGCGCTGTTCTGGAGATGGTGCATGGGCTTCAACGCATCCATGGAATCTATCCACCGATGGGCTTGGTGGTTTGCAAT
PROSOPE	St.MIO	5m	Otu010	CTD28-5M-F5	TACAGGAACCTGTTCTACAACCCATTCCACATGCTCTCCATCGCGTTCCTGTACGGCTCCGCTGTGCTGTTTGCGATGCATGGCGCAACGATTTTAGCGACCAGCCGCTATGGCGCAGACCGGGAGATCGACCAGATCACCGATCGCGGTACCGCAGCTGAGCGCGGCGCGCTGTTCTGGAGATGGTGCATGGGCTTCAACGCATCCATGGAATCTATCCACCGATGGGCATGGTGGTTCGCTAT
PROSOPE	St.MIO	5m	Otu010	CTD28-5M-F6	TACGGGAACCTGTTCTACAACCCGTTCCATATGCTGTCGATCGCCTTCCTGTATGGCTCAGCAGTGCTGTTTGCGATGCACGGCGCAACGATTTTAGCGACCAGCCGCTATGGCGCAGACCGGGAGATCGATCAGATCACCGATCGCGGTACCGCAGCTGAGCGCGGCGCGCTGTTCTGGAGATGGTGCATGGGCTTCAACGCATCCATGGAATCTATCCACCGATGGGCATGGTGGTTTGCAAT
PROSOPE	St.MIO	5m	Otu010	CTD28-5M-H6	TACGGGAACCTGTTCTACAACCCATTCCACATGCTCTCCATCGCGTTCCTGTACGGCTCCGCTGTGCTGTTTGCGATGCACGGCGCAACGATTTTAGCGACCAGCCGCTATGGCGCAGACCGGGAGATCGATCAGATCACCGATCGCGGTACCGCAGCTGAGCGCGGCGCGCTGTTCTGGAGATGGTGCATGGGCTTCAACGCATCCATGGAATCTATCCACCGATGGGCCTGGTGGTTCGCTAT
PROSOPE	St.MIO	90m	Otu010	CTD28-90M-A9	TACGGGAACCTGTTCTACAACCCATTCCACATGCTCTCCATCGCGTTCCTGTACGGCTCCGCTGTGCTGTTTGCGATGCACGGCGCAACGATTTTAGCGACCAGCCGCTATGGCGCAGACCGGGAGATCGATCAGATCACCGATCGCGGTACCGCAGCTGAGCGCGGCGCGCTGTTCTGGAGATGGTGCATGGGCTTCAACGCATCCATGGAATCTATCCACCGATGGGCCTGGTGGTTCGCAAT
PROSOPE	St.MIO	90m	Otu010	CTD28-90M-B3	TACGGGAACCTGTACTACAACCCATTCCACATGCTCTCCATCGCGTTCCTGTACGGCTCCGCTGTGCTGTTTGCGATGCACGGCGCAACGATTTTAGCGACCAGCCGCTATGGCGCAGACCGGGAGATCGATCAGATCACCGATCGCGGTACCGCAGCTGAGCGCGGCGCGCTGTTCTGGAGATGGTGCATGGGCTTCAACGCATCCATGGAATCTATCCACCGATGGGCCTGGTGGTTCGCAAT
PROSOPE	St.MIO	90m	Otu010	CTD28-90M-C5	TACGGGAACCTGTTCTACAACCCATTCCACATGCTCTCCATCGCGTTCCTGTACGGCTCCGCTGTGCTGTTTGCGATGCACGGCGCAACGATTTTAGCGACCAGCCGCTATGGCGCAGACCGGGAGATCGATCAGATCCCCGATCGCGGTACCGTAGCTGAGCGCGGCGCGCTGTTCTGGAGATGGTGCATGGGCTTCAACGCATCCATGGAATTCATCCACCGATGGGCCTGGTGGTTCGCAAT
PROSOPE	St.MIO	90m	Otu010	CTD28-90M-D2	TACGGGAACCTGTTCTACAACCCATTCCACATGCTCTCCATCGCGTTCCTGTACGGCTCCGCTGTGCTGTTTGCGATGCACGGCGCAACGATTTTAGCGACCAGCCGCTATGGCGCAGACCGGGAGATCGATCAGATCACCGATCGCGGTACCGCAGCTGAGCGCGGCGCGCTGTTCTGGAGATGGTGCATGGGCTTCAACGCACCCATGGAATCTATCCACCGATGGGCATGGTGGTTCGCCGT
PROSOPE	St.MIO	90m	Otu010	CTD28-90M-E11	TACAAGAACCTGTACTACAACCCATTCCACATGCTCTCCATCGCGTTCCTGTACGGCTCCGCTGTGCTGTTTGCGATGCACGGCGCAACGATTTTAGCGACCAGCCGCTATGGCGCAGACCGGGAGATCGATCAGATCACCGATCGCGGTACCGCAGCTGAGCGCGGCGCGCTGTTCTGGAGATGGTGCATGGGCTTCAACGCATCCATGGAATCTATCCACCGATGGGCGTGGTGGTTCGCAAT
PROSOPE	St.MIO	90m	Otu010	CTD28-90M-E4	TACGGGAACCTGTTCTACAACCCATTCCACATGCTCTCCATCGCGTTCCTGTACGGCTCCGCTGTGCTGTTTGCGATGCACGGCGCAACGATTTTAGCGACCAGCCGCTATGGCGCAGACCGGGAGATCGATCAGATCACCGATCGCGGTACCGCAGCTGAGCGCGGCGCGCTGTTCTGGAGATGGTGCATGGGCTTCAACGCATCCATGGAATCTATCCACCGATGGGCGTGGTGGTTCGCAAT
PROSOPE	St.MIO	90m	Otu010	CTD28-90M-G11	TACGGGAACCTGTTCTACAACCCATTCCACATGCTCTCCATCGCTTTCCTTTACGGCTCCGCCGTGCTGTTTGCGATGCACGGCGCAACCATTCTGGCGACCAGCCGCTATGGCGCGGACCGAGAGATCGATCAGATCACCGATCGCGGTACCGCAGCTGAGCGCGGCGCGCTGTTCTGGAGATGGTGCATGGGCTTCAACGCATCCATGGAATCGATCCACCGATGGGCCTGGTGGTTTGCAAT
PROSOPE	St.MIO	90m	Otu010	CTD28-90M-H4	TACGGGAACCTGTACTACAACCCATTCCACATGCTCTCCATCGCGTTCCTGTACGGCTCCGCTGTGCTGTTTGCGATGCACGGCGCAACGATTTTAGCGACCAGCCGCTATGGCGCAGACCGGGAGATCGATCAAATCACCGATCGCGGTACCGCAGCTGAGCGCGGCGCGCTATTCTGGAGATGGTGCATGGGCTTCAACGCATCCATGGAATCTATCCACCGATGGGCATGGTGGTTCGCTAT
PROSOPE	St.9	65m	Otu010	CTD70-65M-F3	TACGGGAACCTGTTATACAACCCATTCCACATGCTCTCCATCGCTTTCCTTTACGGCTCCGCCGTGCTGTTTGCGATGCACGGCGCAACCATTCTGGCGACCAGCCGCTATGGCACGGACCGAGAGATCGATCAGATCACCGATCGCGGTACCGCAGCTGAGCGCGGCGCGCTGTTCTGGAGATGGTGCATGGGCTTCAACGCATCCATGGAATCGATCCACCGATGGGCCTGGTGGTTTGCAAT
PROSOPE	St.DYF	15m	Otu010	CTD81-15M-B4	TACGGGAACCTGTACTACAACCCATTCCACATGCTCTCCATCGCGTTCCTGTACGGCTCCGCTGTGCTGTTTGCGATGCACGGCGCAACGATTTTAGCGACCAGCCGCTATGGCGCAGACCGGGAGATCGATCAGATCACCGATCGCGGTACCGCAGCTGAGCGCGGCGCGCTGTTCTGGAGATGGTGCATGGGCTTCAACGCATCCATGGAATCTATCCACCGATGGGCGTGGTGGTTGGCAGT
PROSOPE	St.DYF	15m	Otu010	CTD81-15M-B6	TACGGCAACCTGTTCTACAACCCATTCCACATGCTCTCCATCGCGTTCCTGTACGGCTCCGCTGTGCTGTTTGCGATGCACGGCGCAACGATTTTAGCGACCAGCCGCTATGGCGCAGACCGGGAGATCGATCAGATCACCGATCGCGGTACCGCAGCTGAGCGCGGCGCGCTGTTCTGGAGATGGTGCATGGGCTTCAACGCATCCATGGAATCTATCCACCGATGGGCTTGGTGGTTCGCGAT
PROSOPE	St.DYF	15m	Otu010	CTD81-15M-D5	TACGGCAACCTGTACTACAACCCATTCCACATGCTCTCCATCGCGTTCCTGTACGGCTCCGCTGTGCTGTTTGCGATGCACGGCGCAACGATTTTAGCGACCAGCCGCTATGGCGCAGACCGGGAGATCGATCAGATCACCGATCGCGGTACCGCAGCTGAGCGCGGCGCGCTGTTCTGGAGATGGTGCATGGGCTTCAACGCATCCATGGAATCTATCCACCGATGGGCTTGGTGGTTTGCAAT
PROSOPE	St.DYF	15m	Otu010	CTD81-15m-F2	TACGGCAACCTGTACTACAACCCATTCCACATGCTCTCCATCGCGTTCCTGTACGGCTCCGCTGTGCTGTTTGCGATGCACGGCGCAACGATTTTAGCGACCAGCCGCTATGGCGCAGACCGGGAGATCGATCAGATCACCGATCGCGGTACCGCAGCTGAGCGCGGCGCGCTGTTCTGGAGATGGTGCATGGGCTTCAACGCATCCATGGAATCTATCCACCGATGGGCATGGTGGTTCGCCGT
PROSOPE	St.DYF	15m	Otu010	CTD81-15m-G2	TACGGGAACCTGTTCTACAACCCATTCCACATGCTCTCCATCGCGTTCCTGTACGGCTCCGCTGTGCTGTTTGCGATGCACGGCGCAACGATTTTAGCGACCAGCCGCTATGGCGCAGACCGGGAGATCGATCAGATCACCGATCGCGGTACCGCAGCTGAGCGCGGCGCGCTGTTCTGGAGATGGTGCATGGGCTTCAACGCATCCATGGAATCTATCCACCGATGGGCTTGGTGGTTTGCGGT
PROSOPE	St.DYF	50m	Otu010	CTD81-50M-B8	TACGGGAACCTGTACTACAACCCATTCCACATGCTCTCCATCGCGTTCCTGTACGGCTCTGCCGTGCTGTCTGCGATGCACGGCGCAACCATTCTGGCGACCAGCCGCTATGGCGCGGACCGAGAGATCGATCAGATCACCGATCGCGGTACCGCAGCTGAGCGCGGCGCGCTGTTCTGGAGATGGTGCATGGGCTTCAACGCATCCATGGAATCGATCCACCGATGGGCCTGGTGGTTCGCAAT
PROSOPE	St.DYF	50m	Otu010	CTD81-50M-H7	TACGGGAACCTGTTCTACAACCCATTCCACATGCTCTCCATCGCGTTCCTGTACGGCTCCGCTGTGCTGTTTGCGATGCACGGCGCAACGATTTTAGCGACCAGCCGCTATGGCGCAGACCGGGAGATCGATCAGATCACCGATCGCGGTACCGCAGCTGAGCGCGGCGCGCTGTTCTGGAGATGGTGCATGGGCTTCAACGCATCCATGGAATCTATCCACCGATGGGCTTGGTGGTTTGCGGT
PROSOPE	St.MIO	90m	Otu011	CTD28-90M-H2	TACGGGAACCTGTTCTACAACCCATTCCATATGCTCTCGATTGCCTTCCTCTATGGCTCGGCAGTCCTGTTTGCAATGCACGGGGCGACGATCTTGGCAACCAGTCGCTATGGTGCGGATCGCGAGATCGACCAGATCACCGATCGGGGTACCGCTGCAGAGCGGGGTGCTTTGTTCTGGAGATGGTGCATGGGATTCAACGCGTCGATTGAATCGATTCACCGATGGGCGTGGTGGTTTGCAAT
PROSOPE	St.1	30m	Otu012	CTD11-30M-B1	TACGGGAACCTGTTCTACAATCCTTTTCATGCACTCTGCATAGTTTTTCTTTATGGATCTGCATTACTATTTGCCATGCATGGGGCAACGATATTAGCAGTCTCTAGGTTTGGTGGTGATAGAGAGTTAGAGCAAATTGCGGACCGCGGTACTGCGTCCGAACGTGCAGCGTTGTTCTGGCGATGGACCATGGGCTTTAATGCTTCGATGGAAGGTATACATCGGTGGGCCTGGTGGTTTGCCAT
PROSOPE	St.1	30m	Otu012	CTD11-30M-D3	TACGGGAACCTGTACTACAATCCTTTTCATGCACTCTGCATTGTTTTTCTTTATGGATCTGCATTACTATTTGCCATGCATGGGGCAACGATCTTAGCAGTCTCTAGGTTTGGTGGTGATAGAGAGTTAGAGCAAATTGCGGACCGCGGTACTGCGTCCGAACGTGCAGCGTTGTTCTGGCGATGGACCATGGGCTTTAATGCTTCGATGGAAGGTATACATCGGTGGGCTTGGTGGTTCGCAAT
PROSOPE	St.1	30m	Otu012	CTD11-30M-D4	TACGGGAACCTGTTCTACAATCCTTTTCATGCACTCTGCATTGTTTTTCTTTATGGATCTGCATTACTATTTGCCATGCATGGGGCAACGATCTTAGCAGTCTCTAGGTTTGGTGGTGATAGAGAGTTAGAGCAAATTGCGGACCGCGGTACTGCGTCCGAACGTGCAGCGTTGTTCTGGCGATGGACCATGGGCTTTAATGCTTCGATGGAAGGTATACATCGGTGGGCCTGGTGGTTCGCAAT
PROSOPE	St.1	30m	Otu012	CTD11-30M-E5	TACGGGAACCTGTTCTACAATCCTTTTCATGCACTCTGCATTGTTTTTCTTTATGGATCTGCATTACTATTTGCCATGCATGGGGCAACGATCTTAGCAGTCTCTAGGTTTGGTGGTGATAGAGAGTTAGAGCAAATTGCGGACCGCGGTACTGCGTCCGAACGTGCAGCGTTGTTCTGGCGATGGACCATGGGCTTTAATGCTTCGATGGAAGGTATACATCGGTGGGCCTGGTGGTTCGCAAT
PROSOPE	St.1	30m	Otu012	CTD11-30M-H3	TACGGGAACCTGTTCTACAATCCTTTTCATGCACTCTGCATAGTTTTTCTTTATGGATCTGCATTACTATTTGCCATGCATGGGGCAACGATATTAGCAGTCTCTAGGTTTGGTGGTGATAGAGAGTTAGAGCAAATTGCGGACCGCGGTACTGCGTCCGAACGTGCAGCGTTGTTCTGGCGATGGACCATGGGCTTTAATGCTTCGATGGAAGGTATACATCGGTGGGCCTGGTGGTTTGCCAT
PROSOPE	St.1	5m	Otu012	CTD11-5M-C6	TACGGGAACCTGTTCTACAATCCTTTTCATGCACTCTGCATAGTTTTTCTTTATGGATCTGCATTGCTATTTGCCATGCATGGGGCAACGATATTAGCAGTCTCTAGGTTTGGTGGTGATAGAGAGTTAGAGCAAATTGCGGACCGCGGTACTGCGTCCGAACGTGCAGCGTTGTTCTGGCGATGGACCATGGGCTTTAATGCTTCGATGGAAGGTATACATCGGTGGGCCTGGTGGTTTGCAAT
PROSOPE	St.1	5m	Otu012	CTD11-5M-E10	TACGGGAACCTGTTCTACAATCCTTTTCATGCACTCTGCATAGTTTTTCTTTATGGATCTGCATTACTATTTGCCATGCATGGGGCAACGATCTTAGCAGTCTCTAGGTTTGGTGGTGATAGAGAGTTAGAGCAAATTGCGGACCGCGGTACTGCGTCCGAACGTGCAGCGTTGTTCTGGCGATGGACCATGGGCTTTAATGCTTCGATGGAAGGTATACATCGGTGGGCATGGTGGTTCGCAAT
PROSOPE	St.1	5m	Otu012	CTD11-5M-E4	TACGGGAACCTGTTCTACAATCCTTTTCATGCACTCTGCATAGTTTTTCTTTATGGATCTGCATTACTATTTGCCACGCATGGGGCAACGATCTTAGCAGTCTCTAGGTTTGGTGGTGATAGAGAGTTAGAGCAAATTGCGGACCGCGGTACTGCGTCCGAACGTGCAGCGTTGTTCTGGCGATGGACCATGGGCTTTAATGCTTCGATGGAAGGTATACATCGGTGGGCGTGGTGGTTTGCCAT
PROSOPE	St.1	5m	Otu012	CTD11-5m-H1	TACGGGAACCTGTTCTACAATCCTTTTCATGCACTCTGCATAGTTTTTCTTTATGGATCTGCATTACTATTTGCCATGCATGGGGCAACGATCTTAGCAGTCTCTAGGTTTGGTGGTGATAGAGAGTTAGAGCAAATTGCGGACCGCGGTACTGCGTCCGAACGTGCAGCGTTGTTCTGGCGATGGACCATGGGCTTTAATGCTTCGATGGAAGGTATACATCGGTGGGCATGGTGGTTTGCCAT
PROSOPE	St.1	5m	Otu012	CTD11-5M-H5	TACGGGAACCTGTTCTACAATCCTTTTCATGCACTCTGCATAGTATTTCTTTATGGATCTGCATTACTATTTGCCATGCATGGGGCAACGATCTTAGCAGTCTCTAGGTTTGGTGGTGATAGAGAGTTAGAGCAAATTGCGGACCGCGGTACTGCGTCCGAACGTGCAGCGTTGTTCTGGCGATGGACCATGGGCTTTAATGCTTCGATGGAAGGTATACATCGGTGGGCATGGTGGTTTGCAGT
PROSOPE	St.1	80m	Otu012	CTD11-80M-A1	TACGGGAACCTGTTCTACAATCCTTTTCATGCACTCTGCATAGCTTTTCTTTATGGATCTGCATTACTATTTGCCATGCATGGGGCAACGATCTTAGCAGTCTCTAGGTTTGGTGGTGATAGAGAGTTAGAGCAAATTGCGGACCGCGGTACTGCGTCCGAACGTGCAGCGTTGTTCTGGCGCTGGACCATGGGCTTTAATGCTTCGATGGAAGGTATACATCGGTGGGCTTGGTGGTTCGCAAT
PROSOPE	St.1	80m	Otu012	CTD11-80M-C2	TACGGGAACCTGTTCTACAATCCTTTTCATGCACTCTGCATAGTATTTCTTTATGGATCTGCATTACTATTTGCCATGCATGGGGCAACGATCTTAGCAGTCTCTAGGTTTGGTGGTGATAGAGAGTTAGAACAAATTGCGGACCGCGGTACTGCGTCCGAACGTGCAGCGTTGTTCTGGCGATGGACCATGGGCTTTAATGCTTCGATGGAAGGTATACATCGGTGGGCTTGGTGGTTCGCCGT
PROSOPE	St.1	80m	Otu012	CTD11-80M-D1	TACGGGAACCTGTTCTACAATCCTTTTCATGCACTCTGCATAGCTTTTCTTTATGGATCTGCATTACTATTTGCCGTGCATGGGGCAACGATCTTAGCAGTCTCTAGGTTTGGTGGTGATAGAGAGTTAGAGCAAATTGCGGACCGCGGTACTGCGTCCGAACGTGCAGCGTTGTTCTGGCGCTGGACCATGGGCTTTAATGCTTCGATGGAAGGTATACATCGGTGGGCATGGTGGTTTGCTGT
PROSOPE	St.1	80m	Otu012	CTD11-80M-G4	TACGGGAACCTGTTCTACAATCCTTTTCATGCACTCTGCATTGTTTTTCTTTATGGATCCGCATTACTATTTGCCATGCATGGGGCAACGATCTTAGCAGTCTCTAGGTTTGGTGGTGATAGAGAGTTAGAGCAAATTGCGGACCGCGGTACTGCGTCCGAACGTGCAGCGTTGTTCTGGCGATGGACCATGGGCTTTAATGCTTCGATGGAAGGTATACATCGGTGGGCTTGGTGGTTCGCAGT
PROSOPE	St.1	80m	Otu012	CTD11-80M-H2	TACGGGAACCTGTACTACAATCCTTTTCATACACTCTGCATAGTTTTTCTTTATGGATCTGCATTACTATTTGCCATGCATGGGGCAACGATCTTAGCAGTCTCTAGGTTTGGTGGTGATAGAGAGTTAGAGCAAATTGCGGACCGCGGTACTGCGTCCGAACGTGCGGCGTTGTTCTGGCGATGGACCATGGGCTTTAATGCTTCGATGGAAGGTGTACATCGGTGGGCGTGGTGGTTTGCAAT
PROSOPE	St.1	80m	Otu012	CTD11-80M-H3	TACGGGAACCTGTTCTACAATCCATTTCATGCACTCTGCATAGTTTTTCTTTATGGATCTGCATTACTATTTGCCATGAATGGGGCAACGATATTAGCAGTCTCTAGGTTTGGTGGTGATAGAGAGTTAGAGCAAATTGCGGACCGTGGTACTGCGTCCGAACGTGCAGCGTTGTTCTGGCGATGGACCATGGGCTTTAATGCTTCCATGGAAGGTATACATCGGTGGGCATGGTGGTTTGCCAT
PROSOPE	St.UPW	5m	Otu012	CTD2-5M-A8	TACGGGAACCTGTTCTACAATCCCTTTCATGCACTCTGCATAGTTTTTCTTTATGGATCTGCATTACTATTTGCCATGCATGGGGCAACGATCTTAGCAGTCTCTAGGTTTGGTGGTGATAGAGAGTTAGAGCAAATTGCGGACCGCGGTACTGCGTCCGAACGTGCAGCGTTGTTCTGGCGATGGACTATGGGCTTTAATGCTTCGATGGAAGGTATACATCGGTGGGCTTGGTGGTTCGCGGT
PROSOPE	St.UPW	5m	Otu012	CTD2-5M-D3	TACGGGAACCTGTTCTACAATCCTTTTCATACACTCTGCATAGTTTTTCTTTATGGATCTGCATTACTATTTGCCATGCATGGGGCAACGATCTTAGCAGTCTCTAGGTTTGGTGGTGATAGAGAGTTAGAGCAAATTGCGGACCGCGGTACTGCGTCCGAACGTGCGGCGTTGTTCTGGCGATGGACCATGGGCTTTAATGCTTCGATGGAAGGTGTACATCGGTGGGCTTGGTGGTTCGCGAT
PROSOPE	St.MIO	90m	Otu012	CTD28-90M-A3	TACGGGAACCTGTTCTACAATCCTTTTCATGCACTCTGCATAGCTTTTCTTTATGGATCTGCATTACTATTTGCCATGCATGGGGCAACGATCTTAGCAGTCTCTAGGTTTGGTGGTGATAGAGAGTTAGAGCAAATTGCGGACCGCGGTACTGCGTCCGAACGTGCAGCGTTGTTCTGGCGCTGGACCATGGGCTTTAATGCTTCGATGGAAGGTATACATCGGTGGGCATGGTGGTTCGCCGT
PROSOPE	St.MIO	90m	Otu012	CTD28-90M-D12	TACAGCAACCTGTTCTACAATCCTTTTCATGCACTCTGCATAGTTTTTCTTTATGGATCTGCATTACTATTTCCCATGCATGGGGCAACGATCTTACCAGTCTCTAGGTTTGGTGGTGATAGAGAGTTAGACCAAATTGCGGACCGCGGTACTGCGTCCGAACGTGCAGCGTTGTTCTGGCGATGGACCATGGGCTTTAATGCTTCGATGGAAGGTATACATCGGTGGGCATGGTGGTTTGCGAT
PROSOPE	St.MIO	90m	Otu012	CTD28-90M-F12	TACGGGAACCTGTTCTACAATCCTTTTCATGCACTCTGCATAGTTTTTCTTTATGGATCTGCATTACTATTTGCCATGCATGGGGCAACGATCTTAGCAGTCTCTAGGTTTGGTGGTGATAGAGAGTTAGAGCAAATTGCGGACCGCGGTACTGCGTCCGAACGTGCAGCGTTGTTCTGGCGATGGACCATGGGCTTTAATGCTTCGATGGAAGGTATACATCGGTGGGCGTGGTGGTTTGCGAT
PROSOPE	St.MIO	90m	Otu012	CTD28-90M-F2	TACGGGAACCTGTTCTACAATCCTTTTCATGCACTCCGCATAGCTTTTCTTTATGGATCTGCATTACTATTTGCCATGCATGGGGCAACGATCTTAGCAGTCTCTAGGTTTGGTGGTGATAGAGAGTTAGAGCAAATTGCGGACCGCGGTACTGCGTCCGAACGTGCAGCGTTGTTCTGGCGCTGGACCATGGGCTTTAATGCTTCGATGGAAGGTATACATCGGTGGGCGTGGTGGTTTGCAGT
PROSOPE	St.MIO	90m	Otu012	CTD28-90M-G5	TACGGGAACCTGTTCTACAATCCTTTTCATGCACTCCGCATAGCTTTTCTTTATGGATCTGCATTACTATTTGCCATGCATGGGGCAACGATCTTAGCAGTCTCTAGGTTTGGTGGTGATAGAGAGTTAGAGCAAATTGCGGACCGCGGTACTGCGTCCGAACGTGCAGCGTTGTTCTGGCGCTGGACCATGGGCTTTAATGCTTCGATGGAAGGTATACATCGGTGGGCGTGGTGGTTTGCAGT
PROSOPE	St.MIO	90m	Otu012	CTD28-90M-H10	TACGGGAACCTGTTCTACAATCCTTTTCATGCACTCTGCATAGTTTTTCTTTATGGATCTGCATTACTATTTGCCATGCATGGGGCAACGATCTTAGCAGTCTCTAGGTTTGGTGGTGATAGAGAGTTAGAGCAAATTGCGGACCGCGGTACTGCGTCCGAACGTGCAGCGTTGTTCTGGCGATGGACCATGGGCTTTAATGCTTCGATGGAAGGTATACATCGGTGGGCGTGGTGGTTTGCTAT
PROSOPE	St.MIO	90m	Otu012	CTD28-90M-H11	TACGGGAACCTGTTCTACAATCCTTTTCATGCACTCTGCATAGCTTTTCTTTATGGATCTGCATTACTATTTGCCATGCATGGGGCAACGATCTTACCAGTCTCTAGGTTTGGTGGTGATAGAGAGTTAGAGCAAATTGCGGACCGCGGTACTGCGTCCGAACGTGCAGCGTTGTTCTGGCGCTGGACCATGGGCTTTAATGCTTCGATGGAAGGTATACATCGGTGGGCATGGTGGTTCGCCGT
PROSOPE	St.9	65m	Otu012	CTD70-65M-A9	TACGGGAACCTGTACTACAATCCTTTTCATGCACTCTGCATAGCTTTTCTTTATGGATCTGCATTACTATTTGCCATGCATGGGGCAACGACCTTAGCAGTCTCTAGGTTTGGTGGTGATAGAGAGTTAGAGCAAATTGCGGACCGCGGTACTGCGTCCGAACGTGCAGCGTTGTTCTGGCGCTGGACCATGGGCTTTAATGCTTCGATGGAAGGTATACATCGGTGGGCTTGGTGGTTCGCAGT
PROSOPE	St.9	65m	Otu012	CTD70-65M-E11	TACGGGAACCTGTTCTACAATCCTTTTCATGCACTCTGCATAGCTTTTCTTTATGGATCTGCATTACTATTTGCCATGCATGGGGCAACGATCTTAGCAGTCTCTAGGTTTGGTGGTGATAGAGAGTTAGAGCAAATTGCGGACCGCGGTACTGCGTCCGAACGTGCAGCGTTGTTCTGGCGCTGGACCATGGGCTTTAATGCTTCGATGGAAGGTATACATCGGTGGGCTTGGTGGTTCGCAAT
PROSOPE	St.9	65m	Otu012	CTD70-65M-G8	TACGGGAACCTGTTCTACAATCCTTTTCATGCACTCTGCATAGCTTTTCTTTATGGATCTGCATTACTATTTGCCATGCATGGGGCAACGATCTTAGCAGTCTCTAGGTTTGGTGGTGATAGAGAGTTAGAGCAAATTGCGGACCGCGGTACTGCGTCCGAACGTGCAGCGTTGTTCTGGCGCTGGACCATGGGCTTTAATGCTTCGATGGAAGGTATACATCGGTGGGCATGGTGGTTTGCAAT
PROSOPE	St.DYF	50m	Otu012	CTD81-50M-B9	TACGGGAACCTGTTCTACAATCCTTTTCATCCACTCTGCATAGCTTTTCTTTATGGATCTCCATTACTATTTGCCATCCATGGGGCAACGATCTTACCAGTCTCTAGGTTTGGTGGTGATAGAGAGTTAGAGCAAATTGCGGACCGCGGTACTGCGTCCGAACGTGCAGCGTTGTTCTGGCGCTGGACCATGGGCTTTAATGCTTCGATGGAAGGTACACATCGGGGGGCTTGGTGGTTCGCGAT
PROSOPE	St.DYF	50m	Otu012	CTD81-50M-C11	TACGGGAACCTGTTCTACAATCCTTTTCATGCACTCTGCATAGCTTTTCTTTATGGATCTGCATTACTATTTGCCATGCATGGGGCAACGATCTTACCAGTCTCTAGGTTTGGTGGTGATAGAGAGTTAGAGCAAATTGCGGACCGCGGTACTGCGTCCGAACGTGCAGCGTTGTTCTGGCGCTGGACCATGGGCTTTAATGCTTCGATGGAAGGTATACATCGGTGGGCTTGGTGGTTTGCGGT
PROSOPE	St.DYF	50m	Otu012	CTD81-50M-C8	TACGGGAACCTGTTCTACAATCCTTTTCATGCACTCTGCATAGCTTTTCTTTATGGATCTGCATTACTATTTGCCATCCATGGGGCAACGATCTTACCAGTCTCTAGGTTTGGTGGTGATAGAGAGTTAGAGCAAATGGCGGACCGCGGTACTGCGTCCGAACGTGCAGCGTTGTTCTGCCGCTGGACCATGGGCTTTAATCCTTCTATGGAAAATATACATCGGTGGGCTTGGTGGTTTGCGGT
PROSOPE	St.DYF	50m	Otu012	CTD81-50M-E11	TACGGCAACCTGTTCTACAATCCTTTTCATGCACTCTCCATAGCTTTTCTTTGTGGATCTGCATTACTATTTGCCATGCATGGGGCAACGATCTTACCAGTCTCTAGGTTTGGTGGTGATAGAGAGTTAGAGCAAATTGCAGACCGCGGTACTGCGTCCGAACGTGCAGCGTTGTTCTGGCGCTGGACCATGGGCTTTAATGCTTCGATGGAAAATATACATCGGTGGGCCTGGTGGTTCGCAAT
PROSOPE	St.DYF	50m	Otu012	CTD81-50M-E3	TTCGGGAACCTGTTCTACAATCCTTTTCATGCACTCTGCATTGTTTTTCTTTATGGATCCGCATTACTATTTGCCATGCATGGGGCAACGATCTTAGCAGTCTCTAGGTTTGGTGGTGATAGAGAGTTAGAGCAAATTGCGGACCGCGGTACTGCGTCCGAACGTGCAGCGTTGTTCTGGCGATGGACCATGGGCTTTAATGCTTCGATGGAAGGTATACATCGGTGGGCCTGGTGGTTCGCCAT
PROSOPE	St.DYF	50m	Otu012	CTD81-50M-F10	TACGGGAACCTGTACTACAATCCTTTTCATGCACTCCGCATAGCTTTTCTTTATGGATCTGCATTACTATTTGCCATGCATGGGGCAACGATCTTAGCAGTCTCTAGGTTTGGTGGTGATAGAGAGTTAGAGCAAATTGCGGACCGCGGTACTGCGTCCGAACGTGCAGCGTTGTTCTGGCGCTGGACCATGGGCTTTAATGCTTCGATGGAAGGTATACATCGGTGGGCATGGTGGTTTGCAAT
PROSOPE	St.DYF	50m	Otu012	CTD81-50M-G6	TACGGGAACCTGTTCTACAATCCTTTTCATGCACTCTGCATAGCTTTTCTTTATGGATCTGCATTACTATTTGCCATGCATGGGGCAACGATCTTAGCAGTCTCTAGGTTTGGTGGTGATAGAGAGTTAGAGCAAATTGCGGACCGCGGTACTGCGTCCGAACGTGCAGCGTTGTTCTGGCGCTGGACCATGGGCTTTAATGCTTCGATGGAAGGTATACATCGGCGGGCGTGGTGGTTTGCGAT
PROSOPE	St.DYF	50m	Otu012	CTD81-50M-G9	TACGGGAACCTGTACTACAATCCTTTTCATGCACTCCGCATAGCTTTTCTTTATGGATCTGCATTACTATTTGCCATGCATGGGGCAACGATCTTACCAGTCTCTAGGTTTGGTGGTGATAGAGAGTTAGAGCAAATTGCGGACCGCGGTACTGCGTCCGAACGTGCAGCGTTGTTCTGGCGCTGGACCATGGGCTTTAATGCTTCGATGGAAGGTATACATCGGTGGGCATGGTGGTTTGCAAT
PROSOPE	St.1	30m	Otu013	CTD11-30M-B2	TACGGGAACCTGTTCTACAACCCCTTCCACATGTGGAGCATCTTCTTCCTCTACGGATCGGCGGTACTGTTTGCAATGCACGGCGCCACCATTTTAGCGACCAGTCGCTATGGGGCTGACCGCGAAATCGATCAAATTACAGACCGCGGTACTGGCGCAGAACGAGGCGCGTTGTTCTGGAGATGGACCATGGGCTTCAACGCATCCATGGAATCGATCCACAAATGGGCATGGTGGTTCGCGAT
PROSOPE	St.1	30m	Otu013	CTD11-30M-F1	TACGGGAACCTGTTCTACAACCCCTTCCACATGTGGAGCATCTTCTTCCTCTACGGATCGGCGGTACTGTTTGCAATGCACGGCGCCACCATTTTAGCGACCAGTCGCTATGGGGCTGACCGCGAAATCGATCAAATTACAGACCGCGGTACTGGCGCAGAACGAGGCGCGTTGTTCTGGAGATGGACCATGGGCTTCAACGCATCCATGGAATCGATCCACAAATGGGCATGGTGGTTTGCAAT
PROSOPE	St.1	5m	Otu013	CTD11-5M-F8	TACGGGAACCTGTACTACAACCCCTTCCACATGTGGAGCATCTTCTTCCTCTACGGATCGGCGGTACTGTTTGCAATGCACGGCGCCACCATTTTAGCGACCAGTCGCTATGGGGCTGACCGCGAAATCGATCAAATTACAGACCGCGGTACTGGCGCAGAACGAGGCGCGTTGTTCTGGAGATGGACCATGGGCTTCAACACATCCATGGAATCAATCCACAAATGGGCCTGGTGGTTTGCAAT
PROSOPE	St.UPW	5m	Otu013	CTD2-5M-G12	TACGGCAACCTGTTCTACAACCCCTTCCACATGTGGAGCATCTTCTTCCTCTACGGATCGGCGGTACTGTTTGCGATGCACGGCGCCACCATTTTAGCGACCAGTCGCTATGGGGCTGACCGCGAAATCGATCAAATTACAGACCGCGGTACTGGCGCAGAACGAGGCGCGTTGTTCTGGAGATGGACCATGGGCTTCAACGCATCTATGGAATCGATCCACAAATGGGCATGGTGGTTCGCGAT
PROSOPE	St.9	65m	Otu013	CTD70-65M-B2	TACGGGAACCTGTTCTACAACCCCTTCCACATGTGGAGCATCTTCTTCCTCTACGGATCGGCGGTACTGTTTGCAATGCACGGCGCCACCATTTTAGCGACCAGTCGCTATGGGGCTGACCGCGAAATCGATCAAATTACAGACCGCGGTACTGGCGCAGAACGAGGCGCGTTGTTCTGGAGATGGACCATGGGCTTCAACGCATCCATGGAATCGATCCACAAATGGGCTTGGTGGTTCGCAAT
PROSOPE	St.MIO	50m	Otu014	CTD-28-50M-D2	TACGGGAACCTGTTCTACAACCCCTTCCATATGTGGAGCATTTTCTTCCTGTACGGCTCAGCGGTACTGTTCGCAATGCACGGTGCGACCATCCTAGCAACGAGCCGTTATGGCGCTGACCGTGAGATCGATCAGATTACCGATCGTGGAACAGGCGCTGAGCGCGGTGCGCTGTTCTGGCGTTGGACTATGGGTTTCAACGCATCGATGGAGTCCATTCACAAGTGGGCCTGGTGGTTTGCAAT
PROSOPE	St.MIO	5m	Otu014	CTD-28-5M-B3	TACGGGAACCTGTACTACAACCCCTTCCATATGTGGAGCATTTTCTTCCTGTACGGCTCAGCGGTACTGTTCGCAATGCACGGTGCGACCATCCTAGCAACGAGCCGTTATGGCGCTGACCGTGAGATCGATCAGATTACCGATCGTGGAACAGGCGCTGAGCGCGGTGCGCTGTTCTGGCGTTGGACTATGGGTTTCAACGCATCGATGGAATACATTCACAAGTGGGCTTGGTGGTTCGCAA
PROSOPE	St.MIO	5m	Otu014	CTD28-5M-G6	TACAAGAACCTGTTCTACAACCCCTTCCATATGTGGAGCATTTTCTTCCTGTACGGCTCAGCGGTACTGTTCGCAATGCACGGTGCGACCATCCTAGCAACGAGCCGTTATGGCGCTGACCGTGAGATCGATCAGATTACCGATCGTGGAACAGGCGCTGAGCGCGGTGCGCTGTTCTGGCGTTGGACTATGGGTTTCAACGCATCGATGGAGTCCATTCACAAGTGGGCCTGGTGGTTTGCAAT
PROSOPE	St.MIO	5m	Otu014	CTD28-5m-H2	TACGGGAACCTGTACTACAACCCCTTCCATATGTGGAGCATTTCCTTCCTGTACGGCTCAGCGGTACTGTTCGCAATGCACGGTGCGACCATCCTAGCAACGAGCCGTTATGGCGCTGACCGTGAGATCGATCAGATTACCGATCGTGGAACAGGCGCTGAGCGCGGTGCGCTGTTCTGGCGTTGGACTATGGGTTTCAACGCATCGATGGAGTCCATTCACAAGTGGGCATGGTGGTTTGCGAT
PROSOPE	St.1	30m	Otu015	CTD11-30M-F4	TACGGCAACCTGTACTACAACCCGTTCCACATGCTCTCTATCGCCTTCCTGTATGGCTCCGCCGTGCTGTTCGCGATGCACGGCGCAACGATTCTTGCGACCAGCCGCTACGGCGCGGATCGGGAGATCGATCAGATCACCGATCGCGGCACGGCAGCTGAACGCGGCGCGCTGTTCTGGAGATGGTGCATGGGCCTCAACGCATCCATGGAATCCATTCACCGATGGGCCTGGTGGTTCGCGAT
PROSOPE	St.1	30m	Otu015	CTD11-30M-F5	TACGGGAACCTGTACTACAACCCGTTCCACATGCTCTCTATCGCCTTCCTGTATGGCTCCGCCGTGCTGTTCGCGATGCACGGCGCAACGATTCTTGCAACCAGCCGCTACGGCGCGGATCGGGAGATCGATCAGATCACCGATCGCGGCACGGCAGCTGAACGCGGCGCGCTGTTCTGGAGATGGTGCATGGGCTTCAACGCATCCATGGAATCCATTCACCGATGGGCGTGGTGGTTTGCCGT
PROSOPE	St.1	5m	Otu015	CTD11-5M-B4	TACGGGAACCTGTACTACAACCCGTTCCACATGCTCTCTATCGCCTTCCTGTATGGCTCCGCCGTGCTGTTCGCGATGCACGGCGCAACGATTCTTGCAACCAGCCGCTACGGCGCGGATCGGGAGATCGATCAGATCACCGATCGCGGCACGGCAGCTGAACGCGGCGCGCTGTTCTGGAGATGGTGCATGGGCTTCAACGCATCCATGGAATCCATTCACCGATGGGCTTGGTGGTTTGCGAT
PROSOPE	St.1	5m	Otu015	CTD11-5M-D3	TACGAGAACCTGTTCTACAACCCGTTCCACATGCTCTCTATCGCCTTCCTGTAGGGCTCCGCCGTGCTGTTCGCGATGCACGGCGCAACGATTCTTCCACCCACCCGCTACGGCGCGGATCGGGAGATCGATCAGATCACCGATCGCGGCACGGCAGCTGAACGCGGCGCGCTGTTCTGGAGATGGTGCATGGGCTTCAAGGCATCCATGGAATCCATTCACCGATGGGCGTGGTGGTTTGCGGT
PROSOPE	St.1	5m	Otu015	CTD11-5M-G3	TACGGGAACCTGTACTACAACCCGTTCCACATGCTCTCTATCGCCTTCCTGTATGGCTCCGCCGTGCTGATCGCGATGCACGGCGCAACGATTCTTGCAACCAGCCGCTACGGCGCGGATCGGGAGATCGATCAGATCACCGATCGCGGCACGGCAGCTGAACGCGGCGCACTGTTCTGGAGATGGTGCATGGGCTTCAACGCATCCATGGAATCCATTCACCGATGGGCCTGGTGGTTTGCCAT
PROSOPE	St.UPW	5m	Otu015	CTD2-5M-H9	TACGGGAACCTGTTCTACAACCCGTTCCACATGCTCTCTATCGCCTTCCTGTATGGCTCCGCCGTGCTGTTCGCGATGCACGGCGCAACGATTCTTGCAACCAGCCGCTACGGCGCGGATCGGGAGATCGATCAGATCACCGATCGCGGCACGGCAGCTGAACGCGGCGCGCTGTTCTGGAGATGGTGCATGGGCTTCAACGCATCCATGGAATCCGTACACCGATGGGCCTGGTGGTTTGCAAT
PROSOPE	St.MIO	50m	Otu015	CTD28-50M-A6	TACGGGAACCTGTACTACAACCCGTTCCACATGCTCTCTATCGCCTTCCTGTATGGCTCCCCCGTACTGTTTGCGATGCACGGCGCAACAATTCTTCCAACCAGCCGCTACGGCGCTGATCGGGAGATCGATCAGATCACCGATCGCGGCACGGCAGCTGAACGCGGCGCGCTGTTCTGGAGATGGTGCATGGGCTTCAACGCATCCATGGAATCTATCCACCGATGGGCGTGGTGGTTTGCGAT
PROSOPE	St.MIO	5m	Otu015	CTD28-5m-D2	TACGGCAACCTGTTCTACAACCCGTTCCACATGCTCTCTATCGCCTTCCTGTATGGCTCCGCCGTACTGTTTGCGATGCACGGCGCAACGATTCTTGCAACCAGCCGCTACGGCGCTGATCGGGAGATCGATCAGATCACCGATCGCGGCACGGCAGCTGAACGCGGCGCGCTGTTCTGGAGATGGTGCATGGGCTTCAACGCATCCATGGAATCTATCCACCGATGGGCCTGGTGGTTTGCGAT
PROSOPE	St.MIO	90m	Otu015	CTD28-90M-A6	TACGGGAACCTGTTCTACAACCCGTTCCACATGCTCTCTATCGCCTTCCTGTATGGCTCCGCCGTACTGTTTGCGATGCACGGCGCAACGATTCTTGCAACCAGCCGCTACGGCGCTGATCGGGAGATCGATCAGATCACCGATCGCGGCACGGCAGCTGAACGCGGCGCGCTGTTCTGGAGATGGTGCATGGGCTTCAACGCATCCATGGAATCTATCCACCGATGGGCATGGTGGTTCGCGAT
PROSOPE	St.MIO	90m	Otu015	CTD28-90M-A8	TACGGGAACCTGTACTACAACCCGTTCCACATGCTCTCTATCGCCTTCCTGTATGGCTCCGCCGTACTGTTTGCGATGCACGGCGCAACGATTCTTGCAACCAGCCGCTACGGCGCTGATCGGGAGATCGATCAGATCACCGATCGCGGCACGGCAGCTGAACGCGGCGCGCTGTTCTGGAGATGGTGCATGGGCTTCAACGCATCCATGGAATCTATCCACCGATGGGCGTGGTGGTTTGCAAT
PROSOPE	St.MIO	90m	Otu015	CTD28-90M-B1	TACGGCAACCTGTTCTACAACCCGTTCCACATGCTCTCTATCGCCTTCCTGTATGGCTCCGCCGTACTGTTTGCGGTGCACGGCGCAACGATTCTTGCAACCAGCCGCTACGGCGCTGATCGGGAGATCGATCAGATCACCGATCGCGGCACGGCAGCTGAACGCGGCGCGCTGTTCTGGAGATGGTGCATGGGCTTCAACGCATCCATGGAATCTATCCACCGATGGGCCTGGTGGTTTGCAAT
PROSOPE	St.MIO	90m	Otu015	CTD28-90M-C3	TACGGGAACCTGTTCTACAACCCGTTCCACATGCTCTCTATCGCCTTCCTGTATGGCTCCGCCGTACTGTTTGCGATGCACGGCGCAACGATTCTTGCAACCAGCCGCTACGGCGCTGATCGGGAGATCGATCAGATCACCGATCGCGGCACGGCAGCTGAACGCGGCGCGCTGTTCTGGAGATGGTGCATGGGCTTCAACGCATCCATGGGATCTATCCACCGATGGGCATGGTGGTTTGCAGT
PROSOPE	St.MIO	90m	Otu015	CTD28-90m-E6	TACGGGAACCTGTTCTACAACCCGTTCCACATGCTCTCTATCGCCTTCCTGTATGGCTCCGCCGTACTGTTTGCGATGCACGGCGCAACGATTCTTGCAACCAGCCGCTACGGCGCTGATCGGGAGATCGATCAGATCACCGATCGCGGCACGGCAGCTGAACGCGGCGCGCTGTTCTGGAGATGGTGCATGGGCTTCAACGCATCCATGGAATCTATCCACCGATGGGCATGGTGGTTTGCGGT
PROSOPE	St.DYF	15m	Otu015	CTD81-15m-F1	TACGGGAACCTGTACTACAACCCGTTCCACATGCTCTCTATCGCCTTCCTGTATGGCTCCGCCGTACTGTTTGCGATGCACGGCGCAACGATTCTTGCAACCAGCCGCTACGGCGCTGATCGGGAGATCGATCAGATCACCGATCGCGGCACGGCAGCTGAACGCGGCGCGCTGTTCTGGAGATGGTGCATGGGCTTCAGCGCATCCATGGAATCTATCCACCGATGGGCGTGGTGGTTTGCGAT
PROSOPE	St.DYF	15m	Otu015	CTD81-15m-G1	TACGGGAACCTGTTCTACAACCCGTTCCACATGCTCTCTATCGCCTTCCTGTATGGCTCCGCCGTACTGTTTGCGATGCACGGCGCAACGATTCTTGCAATCAGCCGCTACGGCGCTGATCGGGAGATCGATCAGATCACCGATCGCGGCACGGCAGCTGAACGCGGCGCGCTGTTCTGGAGATGGTGCATGGGCTTCAACGCATCCATGGAATCTATCCACCGATGGGCGTGGTGGTTTGCTGT
PROSOPE	St.UPW	5m	Otu016	CTD2-5M-H1	TACGGCAACCTGTTCTACAACCCGTTCCACTGTCTCAGTATCGTGTTCCTATATGGATCTACCCTGCTGTTTGCTATGCATGGTGGCACCATTCTTGCGGTGACCCGTTATGGCGGCGACCGTGAGCTTGAGCAGATCGTTGATCGCGGTACCGCGACCGAACGTGCAGCCCTGTTCGGGCGCTGGACTATGGGGTTCAACGCCACGATGGAAGGTATCCACCGTTGGGCGTGGTGGTTCGCCAT
PROSOPE	St.1	30m	Otu018	CTD11-30M-E7	TACGGGAACCTGTACTACAACCCGTTCCACGCGCTCTCAATCGTGTTCCTCTATGGCTCGGTCCTGCTCTTTGCGATGCACGGTGCGACCATCCTCGCGGTGACCCGTTACGGCGGCGACCGTGAACTGGAACAGATTGTAAACGGTGGCACAGCTACCGAACGTGCTGCCTTGTTCTGGCGCTGGACCATGGGCTTCAACGCCACGATCTAAAACAATCCCCGCTGGGCCTGGTGGTTTGCGAT
PROSOPE	St.1	5m	Otu018	CTD11-5M-A5	TACGGGAACCTGTTCTACAACCCGTTCCACGCGCTCTCAATCGTGTTCCTCTATGGCTCGGTCCTGCTCTTTGCGATGCACGGTGCGACCATCCTCGCGGTGACCCGTTACGGCGGCGACTGTGAACTGGAACAGATTGTAGACCGTGGCACAGCTACCGAACGTGCTGCCTTGTTCTGGCGCTGGACCATGGGCTTCAACGCCACGATGGAAGGCATTCACCGCTGGGCCTGGTGGTTCGCGAT
PROSOPE	St.1	5m	Otu018	CTD11-5m-B7	TACGGGAACCTGTTCTACAACCCGTTCCACGCGCTCTCAATCGTGTTCCTCTATGGCTCGGTCCTGCTCTTTGCGATGCACGGTGCGACCATCCTCGCGGTGACCCGTTACGGCGGCGACCGTGAACTGGAACAGATTGTAGACCGTGGCACAGCTACCGAACGTGCTGCCTTGTTCTGGCGCTGGACCATGGGCTTCAACGCCACGATGGAAGGCATTCACCGCTGGGCCTGGTGGTTCGCCAT
PROSOPE	St.1	5m	Otu018	CTD11-5M-C7	TACGGGAACCTGTACTACAACCCGTTCCACGCGCTCTCAATCGTGTTCCTCTATGGCTCGGTCCTGCTCTTTGCGATGCACGGTGCGACCATCCTCGCGGTGACCCGTTACGGCGGCGACCGTGAACTGGAACAGATTGTAGACCGTGGCACAGCTACCGAACGTGCTGCCTTGTTCTGGCGCTGGACCATGGGCTTCAACGCCACGATGGAAGGCATTCACCGCTGGGCTTGGTGGTTTGCTAT
PROSOPE	St.1	5m	Otu018	CTD11-5m-D10	TACGGGAACCTGTACTACAACCCGTTCCACCCGCTCTCAATCGTGTTCCTCTATGGCTCGGTCCTGCTCTTTGCGATGCACGGTGCGACCATCCTCGCGGTGACCCGTTACGGCGGCGACCGTGAACTGGAACAGATTGTAGACCGTGGCACAGCTACCGAACGTGCTGCCTTGTTCTGGCGCTGGACCATGGGCTTCAACGCCACGATGGAAGGCATTCACCGCTGGGCCTGGTGGTTCGCGGT
PROSOPE	St.1	5m	Otu018	CTD11-5m-F7	TACGGGAACCTGTACTACAACCCGTTCCGCGCGCTCTCAATCGTGTTCCTCTATGGCTCGGTCCTGCTCTTTGCGATGCACGGTGCGACCATCCTCGCGGTGACCCGTTACGGCGGCGACCGTGAACTGGAACAGATTGTAGACCGTGGCACAGCTACCGAACGTGCTACCTTGTTCTGGCGCTGGACCATGGGCTTCAACGCCACGATGGAAGGCATTCACCGCTGGGCCTGGTGGTTTGCTAT
PROSOPE	St.1	5m	Otu018	CTD11-5M-G5	TACGGGAACCTGTTCTACAACCCGTTCCACGCGCTCTCAATCGTGTCCCTCTATGGCTCGGTCCTGCTCTTTGCGATGCACGGTGCGACCATCCTCGCGGTGACCCGTTACGGCGGCGACCGTGAACTGGAACAGATTGTAGACCGTGGCACAGCTACCGAACGTGCTGCCTTGTTCTGGCGCTGGACCATGGGCTTCAACGCCACGATGGAAGACATTCACCGCTGGGCCTGGTGGTTTGCGAT
PROSOPE	St.1	5m	Otu018	CTD11-5m-H10	TACGGGAACCTGTACTACAACCCGTTCCACGCGCTCTCAATCGTGTTCCTCTATGGCTCGGTCCTGCTCTTTGCGATGCACGGTGCGACCATCCTCGCGGTGACCCGTTACGGCGGCGACTGTGAACTGGAACAGATTGTAGACCGTGGCACAGCTACCGAACGTGCTGCCTTGTTCTGGCGCTGGACCATGGGCTTCAACGCCACGATGGAAGGCATTCACCGCTGGGCCTGGTGGTTCGCAAT
PROSOPE	St.1	5m	Otu018	CTD11-5m-H9	TACGGGAACCTGTACTACAACCCGTTCCACGCGCTCTCAATCGTGTTCCTCTATGGCTCGGTCCTGCTCTTTGCGATGCATGGTGCGACCATCCTCGCGGTGACCCGTTACGGCGGCGACCGTGAACTGGAACAGATTGTAGACCGTGGCACAGCTACCGAACGTGCTGCCTTGTTCTGGCGCTGGACCATGGGCTTCAACGCCACGATGGAAGGCATTCACCGCTGGGCGTGGTGGTTTGCAAT
PROSOPE	St.1	80m	Otu018	CTD11-80m-E1	TACGGGAACCTGTTCTACAACCCGTTCCACGCGCTCTCAATCGTGTTCCTCTATGGCTCGGTCCTGCTCTTTGCGATGCACGGTGCGACCATCCTCGCGGTGACCCGTTACGGCGGCGACCGTGAACTGGAACAGATTGTAGACCGTGGCACAGCTACCGAACGTGCTGCCTTGTTCTGGCGCTGGACCATGGGCTTCAACGCCACGATGGAAGGCATTCACCGCTGGGCCTGGTGGTTCGCGAT
PROSOPE	St.1	80m	Otu018	CTD11-80m-G2	TACGGGAACCTGTTCTACAACCCGTTCCACGCGCTCTCAATCGTGTTCCTCTATGGCTCGGTCCTGCTCTTTGCGATGCACGGTGCGACCATCCTCGCGGTGACCCGTTACGGCGGCGACCGTGAACTGGAACAGATTGTAGACCGTGGCACAGCTACCGAACGTGCTGCCTTGTTCTGGCGCTGGACCATGGGCTTCAACGCCACGATGGAAGGCATTCACCGCTGGGCATGGTGGTTCGCCGT
PROSOPE	St.UPW	5m	Otu018	CTD2-5m-D7	TACGGGAACCTGTTCTACAACCCGTTCCACGCGCTCTCAATCGTGTTCCTCTATGGCTCGGTCCTGCTCTTTGCGATGCACGGTGCGACCATCCTCGCGGTGACCCGTTACGGCGGCGACCGTGAACTGGAACAGATTGTAGACCGTGGCACAGCTACCGAACGTGCTGCCTTGTTCTGGCGCTGGACCATGGGCTTCAACGCCACGATGGAAGGCATTCACCGCTGGGCTTGGTGGTTTGCGAT
PROSOPE	St.UPW	5m	Otu018	CTD2-5m-G5	TACGGGAACCTGTTCTACAACCCGTTCCACGCGCTCTCAATCGTGTTCCTCTATGGCTCGGTCCTGCTCTTTGCGATGCACGGTGCGACCATCCTCGCGGTGACCCGTTACGGCGGCGACCGTGAACTGGAACAGATTGTAGACCGTGGCACAGCTACCGAACGTGCTGCCTTGTTCTGGCGCTGGACCATGGGCTTCAACGCCACGATGGAAGGCATTCACCGCTGGGCTTGGTGGTTTGCGAT
PROSOPE	St.1	30m	Otu019	CTD11-30M-B4	TACGGCAACCTGTACTACAACCCGTTCCACATGTTGTCGATTGCCTTCCTCTATGGATCAGCAGTGCTGTTTGCCATGCACGGCGCCACCACTTTGGCGACCAGTCGCTACGGCGCCGACCGAGAAATCGATCAGATTACCGATCGCGGTACCGCCGCTGAGCGTGGCGCTCTGTTCTGGAGATGGTGCATGGGTTTCAACGCTTCGATGGAATCCATTCACCGCTGGGCATGGTGGTTCGCAGT
PROSOPE	St.1	30m	Otu019	CTD11-30M-D5	TACGGCAACCTGTACTACAACCCGTTCCACATGTTGTCGATTGCCTTCCTCTATGGATCAGCAGTGCTGTTTGCCATGCACGGCGCCACCACTTTGGCGACCAGTCGCTACGGCGCCGACCGAGAAATCGATCAGATTACCGATCGCGGTACCGCCGCTGAGCGTGGCGCTCTGTTCTGGAGATGGTGCATGGGTTTCAACGCTTCGATGGAATCCATTCACCGCTGGGCATGGTGGTTCGCAGT
PROSOPE	St.1	5m	Otu019	CTD11-5M-C5	TACGGGAACCTGTTCTACAACCCGTTCCACATGTTGTCGATTGCCTTCCTCTATGGATCAGCAGTGCTGTTTGCCATGCACGGCGCCACCATTTTGGCGACCAGTCGCTACGGCGCCGACCGAGAAATCGATCAGATTACCGATCGCGGTACCGCCGCTGAGCGTGGCGCTCTGTTCTGGAGATGGTGCATGGGTTTCAACGCTTCGATGGAATCCATTCACCGCTGGGCATGGTGGTTCGCAAT
PROSOPE	St.1	5m	Otu019	CTD11-5m-D4	TACGGCAACCTGTTCTACAACCCGTCCCACATGTTGTCGATTGCCTTCCTCTATGGATCAGCAGTGCTGTTTGCCATGCACGGCGCCACCATTTTGGCGACCAGTCGCTACGGCGCCGACCGAGAAATCGATCAGATTACCGATCGCGGTACCGCCGCTGAGCGTGGCGCTCTGTTCTGGAGATGGTGCATGGGTTTCAACGCTTCGATGGAATCCATTCACCGCTGGGCATGGTGGTTTGCAGT
PROSOPE	St.1	5m	Otu019	CTD11-5M-F4	TACGGCAACCTGTTCTACAACCCGTTCCACATGTTGTCGATTGCCTTCCTCTATGGATCAGCAGTGCTGTTTGCCATGCACGGCGCCACCATTTTGGCGACCAGTCGCTACGGCGCCGACCGAGAAATCGATCAGATCACCGATCGCGGTACCGCCGCTGAGCGTGGCGCTCTGTTCTGGAGATGGTGCATGGGTTTCAACGCTTCGATGGAATCCATTCACCGCTGGGCATGGTGGTTCGCGAT
PROSOPE	St.1	5m	Otu019	CTD11-5m-G1	TACGGGAACCTGTTCTACAACCCGTTCCACATGTTGTCGATTGCCTTCCTCTATGGATCAGCAGTGCTGTTTGCCATGCACGGCGCCACCATTTTGGCGACCAGTCGCTACGGCGCCGACCGAGAAATCGATCAGATCACCGATCGCGGTACCGCCGCTGAGCGTGGCGCTCTGTTCTGGAGATGGTGCATGGGTTTCAACGCTTCGATGGAATCCATTCACCGCTGGGCCTGGTGGTTCGCAGT
PROSOPE	St.1	5m	Otu019	CTD11-5m-H3	TACGGCAACCTGTACTACAACCCGTTCCACATGTTGTCGATTGCCTTCCTCTATGGATCAGCAGTGCTGTTTGCCATGCACGGCGCCACCATTTTGGCGACCAGTCGCTACGGCGCCGACCGAGAAATCGATCAGATTACCGATCGCGGTACCGCCGCTGAGCGTGGCGCTCTGTTCTGGAGATGGTGCATGGGTTTCAACGCTTCGATGGAATCCATTCACCGCTGGGCTTGGTGGTTTGCAAT
PROSOPE	St.1	80m	Otu019	CTD11-80m-H1	TACGGGAACCTGTTCTACAACCCGTTCCACATGTTGTCGATTGCCTTCCTCTATGGATCAGCAGTGCTGTTTGCCATGCACGGCGCCACCATTTTGGCGACCAGTCGCTACGGCGCCGACCGAGAAATCGATCAGATCACCGATCGCGGTACCGCCGCTGAGCGTGGCGCTCTGTTCTGGAGATGGTGCATGGGTTTCAACGCTTCGATGGAATCTATTCACCGCTGGGCATGGTGGTTTGCGAT
PROSOPE	St.UPW	5m	Otu019	CTD2-5M-G10	TACGGGAACCTGTTCTACAACCCGTTCCACATGTTGTCGATTGCCTTCCTCTATGGATCAGCAGTGCTGTTTGCCATGCACGGCGCCACCATTTTGGCGACCAGTCGCTACGGCGCCGACCGAGAAATCGATCAGATTACCGATCGCGGTACCGCCGCTGAGCGTGGCGCTCTGTTCTGGAGATGGTGCATGGGTTTCAACGCTTCGATGGAATCCATTCACCGCTGGGCCTGGTGGTTCGCCAT
PROSOPE	St.MIO	90m	Otu019	CTD28-90M-E8	TACGGGAACCTGTTCTACAACCCGTTCCACATGTTGTCGATTCCCTTCCTCTATGGATCAGCAGCGCTGTTTGCCATGCACGGCGCCACCATTTTGGCGACCAGTCGCTACGGCGCCGACCGAGAAATCGATCAGATCACCGATCGCGGTACCGCCGCTGAGCGGGCCGCTCTGTTCTGGAGATGGTGCATGGGTTTCAACGCTTCGATGGAATCCATTCACCGCTGGGCATGGTGGTTCGCGAT
PROSOPE	St.DYF	50m	Otu019	CTD81-50m-C5	TACGGGAACCTGTTCTACAACCCGTTCCACATGTTGTCGATTGCCTTCCTCTATGGGTCAGCAGTGCTGTTTGCCATGCACGGCGCCACCATTTTGGCGACCAGTCGCTACGGCGCCGACCGAGAAATCGGTCAGATCACCGATTGCGGTACCGCCGCTGAGCGTGGCGCTCTGTTCTGGAGATGGTGCATGGGTTTCAACGCTTCGATGGAATCCATTCACCGCTGGGCCTGGTGGTTCGCTAT
PROSOPE	St.1	5m	Otu022	CTD11-5m-B1	TACGGGAACCTGTTCTACAACCCATTCCATATGCTGTCCATCGTCTTCCTCTACGGATCGGCCATTCCGTTCGCCATGCACGGCGCAACAATTCTGGCGGTAAGCCGCTACGGCGGCGATCGGGAGATTGACCAGGTGACGGATATCGGCACTGCAGGTGAGCGCTCCATGCTTTACTGGCGCTGGTGTATGGGCTTCAACGCCTCCATGGAATCCATCCACCGATGGGCTTGGTGGTTTGCCAT
PROSOPE	St.UPW	5m	Otu022	CTD2-5M-C2	TACGGGAACCTGTTCTACAACCCATTCCATATGCTGTCCATCGTCTTCCTCTACGGATCGGCCATTCTGTTCGCCATGCACGGCGCAACAATTCTGGCGGTAAGCCGCTACGGCGGCGATCGGGAGATTGACCAGGTGACGGACATCGGCACTGCAGGTGAGCGGTCCATGCTTTACTGGCGCTGGTGTATGGGCTTCAACGCCTCCATGGAATCCATCCACCGATGGGCTTGGTGGTTTGCCAT
PROSOPE	St.UPW	5m	Otu022	CTD2-5M-C3	TACGGCAACCTGTTCTACAACCCATTCCATATGCTGTCCATCGTCTTCCTCTACGGATCGGCCATTCTGTTCGCCATGCACGGCGCAACAATTCTGGCGGTAAGCCGCTACGGCGGCGATCGGGAGATTGACCAGGTGACGGACATCGGCACTGCAGGTGAGCGCTCCATGCTTTACTGGCGCTGGTGTATGGGCTTCAACGCCTCCATGGAATCCATCCACCGATGGGCGTGGTGGTTCGCGAT
PROSOPE	St.UPW	5m	Otu022	CTD2-5M-C4	TACGGGAACCTGTTCTACAACCCATTCCATATGCTGTCCATCGTCTTCCTCTACAGATCGGCCATTCTGTTCGCCATGCACGGCGCAACAATTCTGGCGGTAAGCCGCTACGGCGGCGATCGGGAGATTGACCAGGTGACGGACATCGGCACTGCAGGTGAGCGCTCCATGCTTTACTGGCGCTGGTGTATGGGCTTCAACGCCTCCATGGAATCCATCCACCGATGGGCATGGTGGTTTGCGAT
PROSOPE	St.UPW	5m	Otu022	CTD2-5M-C7	TACGGGAACCTGTTCTACAACCCATTCCATATGCTGTCCATCGTCTTCCTCTACGGATCGGCCATTCTGTTCGCCATGCACGGCGCAACAATTCCGGCGGTAAGCCGCTACGGCGGCGATCGGGAGATTGACCAGGTGACGGATATCGGCACTGCAGGTGAGCGCTCCATGCTTTACTGGCGCTGGTGTATGGGCTTCAACGCCTCCATGGAATCCATCCACCGATGGGCCTGGTGGTTCGCCAT
PROSOPE	St.UPW	5m	Otu022	CTD2-5M-D12	TACGGGAACCTGTTCTACAACCCATTCCATATGCTGTCCATCGTCTTCCTCTACGGATCGGCCATTCTGTTCGCCATGCACGGCGCAACAATTCTGGCGGTAAGCCGCTACGGCGGCGATCGGGAGATTGACCAGGTGACGGACATCGGCACTGCAGGTGAGCGCTCCATGCTTTACTGGCGCTGGTGTATGGGCTTCAACGCCTCCATGGAATCCATCCACCGATGGGCATGGTGGTTCGCTAT
PROSOPE	St.UPW	5m	Otu022	CTD2-5M-E11	TACGGGAACCTGTACTACAACCCATTCCATATGCTGTCCATCGTCTTCCTCTACGGATCGGCCATTCTGTTCGCCATGCACGGCGCAACAATTCTGGCGGTAAGCCGCTACGGCGGCGATCGGGAGATTGACCAGGTGACGGACATCGGCACTGCAGGTGAGCGCTCCATGCTTTACTGGCGCTGGTGTATGGGCTTCAACGCCTCCATGGAATCCATCCACCGATGGGCTTGGTGGTTCGCAGT
PROSOPE	St.UPW	5m	Otu022	CTD2-5M-F4	TACGGCAACCTGTTCTACAACCCATTCCATATGCTGTCCATCGTCTTCCTCTACGGATCGGCCATTCTGTTCGCCATGCACGGCGCAACAATTCTGGCGGTAAGCCGCTACGGCGGCGATCGGGAGATTGACCAGGTGACGGATATCGGCACTGCAGGTGAGCGCTCCATGCTTTACTGGCGCTGGTGTATGGGCTTCAACGCCTCCATGGAATCCATCCACCGATGGGCCTGGTGGTTTGCAAT
PROSOPE	St.UPW	5m	Otu022	CTD2-5M-F5	TACGGCAACCTGTTCTACAACCCATTCCATATGCTGTCCATCGTCTTCCTCTACGGATCGGCCATTCTGTTCGCCATGCACGGCGCAACAATTCTGGCGGTAAGCCGCTACGGCGGCGATCGGGAGATTGACCAGGTGACGGATATCGGCACTGCAGGTGAGCGCTCCATGCTTTACTGGCGCTGGTGTATGGGCTTCAACGCCTCCATGGAATCCATCCACCGATGGGCCTGGTGGTTTGCAAT
PROSOPE	St.UPW	5m	Otu022	CTD2-5M-G4	TACGGGAACCTGTTCTACAACCCATTCCATATGCTGTCCATCGTCTTCCTCTACGGATCGGCCATTCTGTTCGCCATGCACGGCGCAACAATTCTGGCGGTAAGCCGCTACGGCGGCGATCGGGAGATTGACCAGGTGACGGACATCGGCACTGCAGGTGAGCGCTCCATGCTTTACTGGCGCTGGTGTATGGGCTTCAACGCCTCCATGGAATCCATCCACCGATGGGCATGGTGGTTCGCAAT
PROSOPE	St.UPW	5m	Otu022	CTD2-5M-H11	TACGGGAACCTGTTCTACAACCCGTTCCATATGCTGTCCATCGTCTTCCTCTACGGATCGGCCATTCTGCTCGCCATGCACGGCGCAACAATTCTGGCGGTAAGCCGCTACGGCGGCGATCGGGAGATTGACCAGGTGACGGACATCGGCACTGCAGGTGAGCGCTCCATGCTTTACTGGCGCTGGTGTATGGGCTTCAACGCCTCCATGGAATCCATCCACCGATGGGCATGGTGGTTCGCGAT
PROSOPE	St.1	5m	Otu023	CTD11-5m-B5	TACGGGAACCTGTACTACAACCCGTTCCACATGCTCTCAATCGCTTTCCTGTATGGCTCTGCCGTGCTGTTCGCGATGCACGGCGCCACTATTCTGGCGACCAGCCGCTACGGTGCTGATCGCGAGATCGATCAGATCACTGTTCGCGGCACAGCAGCTGAGCGTGGTGCGCTGTTCTGGAGATGGTGCATGGGCTTTAACGCGTCTATGGAATCCATTCACCGATGGGCGTGGTGGTTTGCAAT
PROSOPE	St.1	5m	Otu023	CTD11-5m-E1	TACGGGAACCTGTTCTACAACCCGTTCCACATGCTCTCGATCGCCTTCCTGTATGGCTCTGCCGTGCTGTTCGCGATGCACGGCGCCACTATTCTGGCGACCAGTCGCTATGGTGCTGATCGCGAGATCGATCAGATCACTGATCGCGGCACAGCGGCCGAGCGTGGTGCGCTATTCTGGAGATGGTGCATGGGCTTTAACGCGTCCATGGAATCCATTCATCGATGGGCCTGGTGGTTCGCAGT
PROSOPE	St.UPW	5m	Otu023	CTD2-5M-E1	TACGGGAACCTGTTCTACAACCCGTTCCGCATGCTCTCAATCGCTTTCCTGTATGGCTCTGCCGTGCTGTTCGCGATGCACGGCGCCACTATTCTGGCGACCAGCCGCTACGGTGCTGATCGCGAGATCGATCAGATCACTGATCGCGGCACAGCAGCTGAGCGTGGTGCGCTGTTCTGGAGATGGTGCATGGGCTTTAACGCGTCTATGGAATCCATTCACCGATGGGCGTGGTGGTTTGAGGT
PROSOPE	St.UPW	5m	Otu023	CTD2-5m-E3	TACGGGAACCTGTTCTACAACCCGTTCCACATGCTCTCAATCGCTTTCCTGTATGGCTCTGCCGTGCTGTTCGCGATGCACGGCGCCACTATTCTGGCGACCAGCCGCTACGGTGCTGATCGCGAGATCGATCAGATCACTGATCGCGGCACAGCAGCTGAGCGTGGTGCGCTGTTCTGGAGATGGTGCATGGGCTTTAACGCGTCTATGGAATCCATTCACCGATGGGCCTGGTGGTTTGCAAT
PROSOPE	St.UPW	5m	Otu023	CTD2-5M-E5	TACGGGAACCTGTACTACAACCCGTTCCACATGCTCTCAATCGCTTTCCTGTATGGCTCTGCCGTGCTGTTCGCGATGCACGGCGCCACTATTCTGGCGACCAGCCGCTACGGTGCTGATCGCGAGATCGATCAGATCACTGATCGCGGCACAGCAGCTGAGCGTGGTGCGCTGTTCTGGAGATGGTGCATGGGCTTTAACGCGTCTATGGAATCCATTCACCGATGGGCGTGGTGGTTTGCGGT
PROSOPE	St.UPW	5m	Otu023	CTD2-5M-F1	TACGGGAACCTGTTCTACAACCCGTTCCACATGCTCTCAATCGCTTTCCTGTATGGCTCTGCCGTGCTGTTCGCGATGCACGGCGCCACTATTCTGGCGACCAGCCGCTACGGTGCTGATCGCGAGATCGATCAGATCACTGATCGCGGCACAGCAGCTGAGCGTGGTGCGCTGTTCTGGAGATGGTGCATGGGCTTTAACGCGTCTATGGAATCCATTCACCGATGGGCCTGGTGGTTCGCAGT
PROSOPE	St.UPW	5m	Otu023	CTD2-5M-F7	TACGGGAACCTGTTCTACAACCCGTTCCACATGCTCTCAATCGCTTTCCTGTATGGCTCTGCCGTGCTGTTCGCGATGCACGGCGCCACTATTCTGGCGACCAGCCGCTACGGTGCTGATCGCGAGATCGATCAGATCACTGATCGCGGCACAGCAGCTGAGCGTGGTGCGCTGTTCTGGAGATGGTGCATGGGCTTTAACGCGTCTATGGAATCCATTCACCGATGGGCCTGGTGGTTCGCAGT
PROSOPE	St.MIO	50m	Otu030	CTD-28-50M-G3	TACGGGAACCTGTTCTACAACCCCTTCCATATGCTTTCGATTGCATTCCTTTACGGATCTGCAGTGTTGTTCGCCATGCACGGCGCAACCATCGTCGCAACCTCTCGATACGGTGCCGATCGCGAGATTGACCAGATCACCGATAGAGGCACGGCTGCAGAGAGAGGCGCACTGTTCTGGAGATGGTGCATGGGTTTTAACGCCTCTGTGGAATCGATTCACCGATGGGCATGGTGGTTTGCAAT
PROSOPE	St.1	80m	Otu030	CTD11-80M-E2	TACGGGAACCTGTTCTACAACCCCTTCCATATGCTTTCGATTGCATTCCTTTACGGATCTGCAGTGTTGTTCGCCATGCACGGCGCAACCATCGTCGCAACCTCTCGATACGGTGCCGATCGCGAGATTGACCAGATCACCGATAGAGGCACGGCTGCAGAGAGAGGCGCACTGTTCTGGAGATGGTGCATGGGTTTTAACGCCTCTGTGGAATCGATTCACCGATGGGCCTGGTGGTTTGCGAT
PROSOPE	St.MIO	90m	Otu030	CTD28-90m-F6	TACGGGAACCTGTTCTACAACCCCTTCCATATGCTTTCGATTGCATTCCTTTACGGATCTGCAGTGTTGTTCGCCATGCACGGCGCAACCATCGTCGCAACCTCTCGATACGGTGCCGATCGCGAGATTGACCAGATCACCGATAGAGGCACGGCTGCAGAGAGAGGCGCACTGTTCTGGAGATGGTGCATGGGTTTTAACGCCTCTGTGGAATCGATTCACCGATGGGCATGGTGGTTCGCAAT
PROSOPE	St.MIO	90m	Otu030	CTD28-90M-G10	TACGGGAACCTGTTCTACAACCCCTTCCATATGCTTTCGATTGCATTCCTTTACGGATCTGCAGTGTTGTTCGCCATGCACGGCGCAACCATCGTCGCAACCTCTCGATACGGTGCCGATCGCGAGATTGACCAGATCACCGATAGAGGCACGGCTGCAGAGAGAGGCGCACTGTTCTGGAGATGGTGCATGGGTTTTAACGCCTCTGTGGAATCGATTCACCGATGGGCCTGGTGGTTCGCAAT
PROSOPE	St.9	65m	Otu030	CTD70-65M-B1	TACGGGAACCTGTACTACAACCCCTTCCATATGCTTTCGATTGCATTCCTTTACGGCCCTGCAGTGTTGTTTGCCATGCACGGCGCAACCATCGTCGCGACCTCTCGATACGGCGCTGATCGCGAGATTGACCAGATCACCGATAGAGGCACGGCTGCAGAGAGAGGCGCACTGTTCTGGAGATGGTGCATGGGTTTTAACGCCTCTGTGGAATCCATTCACCGATGGGCGTGGTGGTTCGCGAT
PROSOPE	St.9	65m	Otu030	CTD70-65M-H9	TACGGGAACCTGTACTACAACCCCTTCCATATGCTTTCAATTGCATTCCTTTACGGATCTGCAGTGTTGTTCGCCATGCACGGCGCAACCATCGTCGCAACGTCTCGATACGGTGCCGATCGCGAGATTGACCAGATCACCGATAGAGGCACGGCTGCAGAGAGAGGCGCACTGTTCTGGAGATGGTGCATGGGTTTTAACGCCTCTGTGGAATCGATTCACCGATGGGCATGGTGGTTTGCGGT
PROSOPE	St.1	30m	Otu031	CTD11-30M-A5	TACGGGAACCTGTACTACAACCCTTTCCACATGTGGAGCATCTTCTTCCTCTATGGGTCAGCGGTCCTGTTCGCTATGCACGGTGCGACTATTTTAGCGACAAGCCGTTATGGCGCTGACCGGGAAATCGATCAAATCACCGATCGCGGCACAGCTGCTGAGCGCGGCGCGCTGTTCTGGAGATGGACCATGGGCTTCAACGCCTCAATGGAGTCCATCCATAAGTGGGCTTGGTGGTTTGCTAT
PROSOPE	St.1	30m	Otu031	CTD11-30M-B5	TACGGGAACCTGTTCTACAACCCTTTCCACATGCGGAGCATCTTCTTCCTCTATAGGTCAGCGGTCCTGTTCGCTATGCACGGTGCGACTATTTTGGCGACAAGCCGTTATGGCGCTGACCGGGAAATCGATCAAATCACCGATCGCGGCACAGCTGCTGAGCGCGGCGCGCTGTTCTGGAGATGGACCATGGGCTTCAACGCCTCAATGGAGTCCATCCATAAGTGGGCCTGGTGGTTCGCAGT
PROSOPE	St.1	30m	Otu031	CTD11-30M-C2	TACGGGAACCTGTACTACAACCCTTTCCACATGTGGAGCATCTTCTTCCTCTATGGGTCAGCGGTCCTGTTCGCTATGCACGGTGCGACTATTTTAGCGACAAGCCGTTATGGCGCTGACCGGGAAATCGATCAAATCACCGATCGCGGCACAGCTGCTGAGCGCGGCGCGCTGTTCTGGAGATGGACCATGGGCTTCAACGCCTCAATGGAGTCCATCCATAAGTGGGCTTGGTGGTTTGCTAT
PROSOPE	St.1	30m	Otu031	CTD11-30M-G3	TACGGGAACCTGTTCTACAACCCTTTCCACATGTGGAGCATCTTCTTCCTCTATGGGTCAGCGGTCCTGTTCGCTATGCACGGTGCGACTATTTTAGCGACAAGCCGTTATGGCGCTGACCGGGAAATCGATCAAATCACCGATCGCGGCACAGCTGCTGAGCGCGGCGCGCTGTTCTGGAGATGGACCATGGGCTTCAACGCCTCAATGGAGTCCATCCATAAGTGGGCGTGGTGGTTTGCCAT
PROSOPE	St.1	30m	Otu031	CTD11-30M-H2	TACGGGAACCTGTACTACAACCCTTTCCACATGTGGAGCATCTTCTTCCTCTATGGGTCAGCGGTCCTGTTCGCTATGCACGGTGCGACTATTTTGGCGACAAGCCGTTATGGCGCTGACCGGGAAATCGATCAAATCACCGATCGCGGCACAGCTGCTGAGCGCGGCGCGCTGTTCTGGAGATGGACCATGGGCTTCAACGCCTCAATGGAGTCCATCCATAAGTGGGCATGGTGGTTCGCGAT
PROSOPE	St.DYF	15m	Otu031	CTD81-15M-D6	TACGGGAACCTGTTCTACAACCCTTTCCACATGTGGAGCATCTTCTTCCTCTATGGGTCAGCGGTCCTGTTCGCTATGCACGGTGCGACTATTTTGGCGACAAGCCGTTATGGCGCTGACCGGGAAATCGATCAAATCACCGATCGCGGCACAGCTGCTGAGCGCGGCGCGCTGTTCTGGAGATGGACCATGGGCTTCAACGCCTCAATGGAGTCCATCCATAAGTGGGCGTGGTGGTTCGCAAT
PROSOPE	St.MIO	5m	Otu032	CTD28-5M-D6	TACGGGAACCTGTACTACAACCCATTCCACGCGCTCTCCATTGTCTTCCTCTATGGCTCAGTCCTGCTGTTTGCCATGCATGGGGCCACGATTTTGGCGGTGAGCAGGTTTGGTGGTGAACGGGAAATCGAACAGATTGTGGACCGTGGAACCGCCAGTGAAAGAGCTGCGCTTTTCTGGCGCTGGACCATGGGCTTCAATGCAACCATGGAAGGAATTCACCGCTGGGCTTGGTGGTTTGCAAT
PROSOPE	St.MIO	90m	Otu032	CTD28-90M-D3	TACGGGAACCTGTTCTACAACCCATTCCACGCGCTCTCCATTGTCTTCCTCTATGGCTCAGTCCTGCTGTTTGCCATGCATGGGGCCACGATCTTGGCGGTGAGCAGGTTTGGTGGTGAACGGGAAATCGAACAGATTGTGGACCGTGGAACCGCCAGTGAAAGAGCTGCGCTTTTCTGGCGCTGGACCATGGGCTTCAATGCAACCATGGAAGGAATTCACCGCTGGGCCTGGTGGTTCGCAGT
PROSOPE	St.DYF	15m	Otu032	CTD81-15m-B2	TACGGGAACCTGTTCTACAACCCATTCCACGCGCTCTCCATTGTCTTCCTCTATGGCTCAGTCCTGCTGTTTGCCATGCATGGGGCCACGATTTTGGCGGTGAGCAGGTTTGGTGGTGAACGGGAAATCGAACAGATTGTGGACCGTGGAACCGCCAGTGAAAGAGCTGCGCTTTTCTGGCGCTGGACCATGGGCTTCAATGCAACCATGGAAGGAATTCACCGCTGGGCATGGTGGTTTGCAGT
PROSOPE	St.DYF	15m	Otu032	CTD81-15M-B7	TACGGGAACCTGTTCTACAACCCATTCCACGCGCTCTCCATTGTCTTCCTCTATGGCTCAGTCCTGCTGTTTGCCATGCATGGGGCCACGATTTTGGCGGTGAGCAGGTTTGGTGGTGAACGGGAAATCGAACAGATTGTGGACCGTGGAACCGCCAGTGAAAGAGCTGCGCTTTTCTGGCGCTGGACCATGGGCTTCAATGCAACCATGGAAGGAATTCACCGCTGGGCTTGGTGGTTCGCGAT
PROSOPE	St.DYF	15m	Otu032	CTD81-15m-C2	TACGGGAACCTGTTCTACAACCCATTCCACGCGCTCTCCATTGTCTTCCTCTATGGCTCAGTCCTGCTGTTTGCCATGCATGGGGCCACGATTTTGGCGGTGAGCAGGTTTGGTGGTGAACGGGAAATCGAACAGATTGTGGACCGTGGAACCGCCAGTGAAAGAGCTGCGCTTTTCTGGCGCTGGACCATGGGCTTCAATGCAACCATGGAAGGAATTCACCGCTGGGCCTGGTGGTTCGCTGT
PROSOPE	St.DYF	15m	Otu032	CTD81-15m-H5	TACGGGAACCTGTTCTACAACCCATTCCACGCGCTCTCCATTGTCTTCCTCTATGGCTCAGTCCTGCTGTTTGCCATGCATGGGGCCACGATTTTGGCGGTGAGCAGGTTTGGTGGTGAACGGGAAATCGAACAGATTGTGGACCGTGGAACCGCCAGTGAAAGAGCTGCGCTTTTCTGGCGCTGGACCATGGGCTTCAATGCAACCATGGAAGGAATTCACCGCTGGGCATGGTGGTTTGCGAT
PROSOPE	St.MIO	50m	Otu035	CTD-28-50M-F3	TACGGCAACCTGTACTACAATCCGTTCTACGCGCTATCGATTGTCTTTTTGTACGGCTCGGCACTCCTCTTCGCCATGCACGGAGCGACAATTCTCGCCGTCAGTAGATACGGCGGTGAACGCGAAATTGAGCAAATCACCGACCGTGGTACCGCTTCGGAAAGAGCGGCTCTGTTCTGGCGCTGGACGATGGGTTTCAATGCTAGCATGGAGTCTATTCACCGCTGGGCGTGGTGGTTTGCCGT
PROSOPE	St.MIO	5m	Otu035	CTD-28-5M-C5	TACGGGAACCTGTTCTACAATCCGTTCCACGCGCTTTCGATTGTCTTTTTGTACGGCTCGGCACTCCTCTTCGCCATGCACGGAGCGACAATTCTCGCCGTCAGTAGATACGGCGGTGAACGCGAAATTGAGCAAATCACCGACCGTGGTACCGCTTCGGAAAGAGCGGCTCTGTTCTGGCGCTGGACGATGGGTTTCAATGCTAGCATGGAGTCTATTCACCGCTGGGCATGGTGGTTTGCAAT
PROSOPE	St.MIO	50m	Otu035	CTD28-50M-B7	TACAGCAACCTGTACTACAATCCGTTCTACGCGCTATCGATTGTCTTTTTGTACGGCTCGGCACTCCTCTTCGCCATGCACGGAGCGACAATTCTCCCCGTCAGTAGATACGGCGGTGAACGCGAAATTGAGCAAATCACCGACCGTGGTACCGCTTCGGAAAGAGCGGCTCTGTTCTGGCGCTGGACGATGGGTTTCAATGCTAGCATGGAGTCTATTCACCGCTGGGCGTGGTGGTTTGCCGT
PROSOPE	St.MIO	5m	Otu035	CTD28-5M-B6	TACGGGAACCTGTTCTACAATCCGTTCCACGCGCTATCGATTGTCTTTTTGTACGGCTCGGCACTCCTCTTCGCCATGCACGGAGCGACAATTCTCCCCGTCAGTAGATACGGCGGTGAACGCGAAATTGAGCAAATCACCGACCGTGGTACCGCTTCGGAAAGAGCGGCTCTGTTCTGGCGCTGGACGATGGGTTTCAATGCTAGCATGGGGTATATTCACCGCTGGGCCTGGTGGTTTGCAAT
PROSOPE	St.MIO	5m	Otu035	CTD28-5M-E7	TACAGGAACCTGTTCTACAATCCGTTCCACGCGCTTTCGATTGTCTTTTTGTACGGCTCGGCACTCCTCTTCGCCATGCACGGAGCGACAATTCTCCCCCTCAGTAGATACGGCGGTGAACGCGAAATTGAGCAAATCACCGACCGTGGTACCGCTTCGGAAAGAGCGGCTCTGTTCTGGCGCTGGACGATGGGTTTCAATGCTAGCATGGAGTCTATTCACCGCTGGGCATGGTGGTTTGCAAT
PROSOPE	St.MIO	5m	Otu037	CTD28-5m-A2	TACGGGAACCTGTTCTACAACCCATTCCACATGTGGAGCATCTTCTTCCTGTATGGCTCAGCGGTTCTCTTTGCGATGCACGGAGCAACCATTCTCGCAACCAGTCGGTATGGTGCCGACCGCGAGATCGATCAGATTACTGATCGCAGAACCGGAGCGGAGCGTGGCGCTCTGTTCTGGCGCTGGACCATGGGCTTCAACGCGTCGATGGAATCAATTCACAAGTGGGCCTGGTGGTTTGCGGT
PROSOPE	St.MIO	5m	Otu037	CTD28-5m-E5	TACGGGAACCTGTTCTACAACCCATTCCACATGTGGAGCATCTTCTTCCTGTATGGCTCAGCGGTTCTCTTTGCGATGCACGGAGCAACCATTCTCGCAACCAGTCGGTATGGTGCCGACCGCGAGATCGATCAGATTACTGATCGCAGAACCGGAGCGGAGCGTGGCGCTCTGTTCTGGCGCTGGACCATGGGCTTCAACGCGTCGATGGAATCAATTCACAAGTGGGCCTGGTGGTTTGCGGT
PROSOPE	St.MIO	5m	Otu037	CTD28-5m-G1	TACGGGAACCTGTTCTACAACCCATTCCACATGTGGAGCATCTTCTTCCTGTATGGCTCAGCGGTTCTCTTTGCGATGCACGGAGCAACCATTCTCGCAACCAGTCGGTATGGTGCCGACCGCGAGATCGATCAGATTACTGATCGCAGAACCGGAGCGGAGCGTGGCGCTCTGTTCTGGCGCTGGACCATGGGCTTCAACGCGTCGATGGAATCAATTCACAAGTGGGCCTGGTGGTTTGCGGT
PROSOPE	St.DYF	15m	Otu037	CTD81-15m-D7	TACGGGAACCTGTTCTACAACCCATTCCACATGTGGAGCATCTTCTTCCTGTATGGCTCAGCGGTTCTCTTTGCGATGCACGGTGCAACCATTCTCGCAACCAGTCGGTATGGTGCCGACCGCGAGATCGATCAGATTACTGATCGCGGAACCGGAGCGGAGCGTGGCGCTCTGTTCTGGCGCTGGACCATGGGCTTCAACGCGTCGATGGAATCAATTCACAAGTGGGCCTGGTGGTTCGCGGT
PROSOPE	St.DYF	15m	Otu037	CTD81-15m-G3	TACGGGAACCTGTTCTACAACCCATTCCACATGTGGAGCATCTTCTTCCTGTATGGCTCAGCGGTTCTCTTTGCGATGCACGGTGCAACCATTCTCGCAACCAGTCGGTATGGTGCCGACCGCGAGATCGATCAGATTACTGATCGCGGAACCGGAGCGGAGCGTGGCGCTCTGTTCTGGCGCTGGACCATGGGCTTCAACGCGTCGATGGAATCAATTCACAAGTGGGCTTGGTGGTTCACAAT
PROSOPE	St.MIO	90m	Otu038	CTD28-90M-D5	TACGGGAACCTGTTCTACAACCCGTTCCATATGCTGTCGATCGCCTTCCTATATGGCTCAGCAGTGCTGTTCGCCATGCACGGGGCAACGATTCTGGCGACCAGCCGCTACGGCGCTGATCGGGAGATCGATCAGATCACCAATCGCGGCACGGCGGCCGAGCGCGGCGCGCTTTTCTGGAGATGGTGCATGGGCTTCAACGCCTCCATGGAATCCTTCCACCGATGGGCCTGGTGGTTTGCAAT
PROSOPE	St.1	80m	Otu041	CTD11-80m-B2	TACGGGAACCTGTTCTACAACCCATTCCACATGCTTTCAATCGTCTTCCTGTACGGATCGGCTATTTTATTCGCCATGCACGGTGCCACGATTTTGGCGGTAAGTCGCTACGGCGGCGATCGCGAGATTGATCAGGTTACTGATATCGGCACGGCTGGTGAAAGGCCTATGCTGTACTGGCGCTGGTGCATGGGCTTCAACGCCTCCATGGAATCTATCCACCGCTGGGCATGGTGGTTTGCGAT
PROSOPE	St.UPW	5m	Otu041	CTD2-5m-A2	TACGGCAACCTGTTCTACAACCCATTCCACATGCTTTCAATCGTCTTCCTGTACGGATCGGCTATTTTATTCGCCATGCACGGTGCCACGATTTTGGCGGTAGGTCGCTACGGCGGCGATCGCGAGATTGATCAGGTTACTGATATCGGCACGGCTGGTGAAAGGTCTATGCTGTACTGGCGCTGGTGCATGGGCTTCAACGCCTCCATGGAATCTATCCACCGCTGGGCATGGTGGTTAAGGGC
PROSOPE	St.UPW	5m	Otu041	CTD2-5M-H10	TACGGGAACCTGTACTACAACCCATTCCACATGCTTTCAATCGTCTTCCTGTACGGATCGGCTATTTTATTCGCCATGCACGGTGCCACGATTTTGGCGGTAAGTCGCTACGGCGGCGATCGCGAGATTGATCAGGTTACTGATATCGGCACGGCTGGTGAAAGGTCTATGCTGTACTGGCGCTGGTGCATGGGCTTCAACGCCTCCATGGAATCTATCCACCGCTGGGCGTGGTGGTTCGCGAT
PROSOPE	St.MIO	90m	Otu042	CTD28-90m-A12	TACGGGAACCTGTTCTACAATCCTTTCCACGCACTTAGCATTGTTTTCCTGTATGGATCAGCCTTGTTATTTGCAATGCATGGAGCCACCATTTTAGCTACATCAAGATTAGGTGGAGATCGGGAGTTGGAACAAATCTATGATAGAGGCACTGCCTCTGAAAGAGCCGCTCTTTTTTGGAGATGGACAATGGGGTTCAACGCATCAATGGAAGGTATTCATCGTTGGGCATGGTGGTTCGCGAT
PROSOPE	St.MIO	90m	Otu042	CTD28-90m-C11	TACGGGAACCTGTTCTACAATCCTTTCCCCGCACTTAGCATTGTTTTCCTGTATGGATCAGCCTTGTTATTTGCAATGCATGGAGCCACCATTTTAGCTACATCAAGATTAGGTGGAGATCGGGAGTTGGAACAAATCTATGATAGAGGGACTGCTTCTGAAAGAGCTGCTCTTTTTTGGAGATGGACAATGGGGTTCAACGCATCAATGGAAGGTATTCATCGTTGGGCATGGTGGTTTGCGAT
PROSOPE	St.MIO	90m	Otu042	CTD28-90m-E7	TACGGGAACCTGTTCTACAATCCTTTCCACGCACTTAGCATTGTTTTCCTGTATGGATCAGCCTTGTTATTTGCAATGCATGGAGCCACCATTTTAGCTACATCAAGATTAGGTGGAGATCGGGAGTTGGAACAAATCTATGATAGAGGCATTGCTTCTGAAAGAGCTGCTCTTTTTTGGAGATGGACAATGGGGTTCAACGCATCAATGGAAGGTATTCATCGTTGGGCATGGTGGTTCGCGAT
PROSOPE	St.1	5m	Otu048	CTD11-5M-G7	TACGGGAACCTGTTCTACAACCCCTTCCATATGCTCTCCATCGCCTTCCTTTACGGATCGGCAGTCCTGTTTGCAATGCACGGCGCAGCCATTTTGGCCACCAGTCGCTATGGTGCTGACCGAGAGATCGACCAGATAACCGATCGGGGTACGGCTGCAGAGCGCGGCGCGCTCTTCTGGAGATGGTGCATGGGATTCAACGCGTCGATGGAGTCGATTCACCGGTGGGCCTGGTGGTTCGCAAT
PROSOPE	St.UPW	5m	Otu048	CTD2-5M-B1	TACGGCAACCTGTTCTACAACCCCTTCCATATGCTCTCGATCGCCTTCCTTTACGGATCGGCAGTCCTGTTTGCAATGCACGGCGCAACCATTTTGGCCACCAGTCGCTATGGTGCTGACCGAGAGATCGACCAGATAACCGATCGGGGTACGGCTGCAGAGCGCGGCGCGCTCTTCTGGAGATGGTGCATGGGATTCAACGCGTCGATGGAGTCGATTCACCGGTGGGCCTGGTGGTTTGCAAT
PROSOPE	St.UPW	5m	Otu050	CTD2-5m-D1	TACGGGAACCTGTACTACAATCCCTTTCATGCGCTAAGTATTGTCTTTCTGTATGGTTCTGCTCTACTTTTTGCGATGCATGGAGCGACGATATTAGCAACATCTAGAATGGGAGGGGACAGAGAACTAGAACAAATCTATGATCGTGGCACCGCTTCTGAGCGTGCTGCATTGTTCTGGAGATGGACTATGGGGTTCAACGCTTCTATGGAAGGAATTCATAGATGGGCTTGGTGGTTCGCCAT
PROSOPE	St.UPW	5m	Otu050	CTD2-5m-F10	TACGGGAACCTGTTCTACAATCCCTTTCATGCGCTAAGTATTGTCTTTCTGTATGGTTCTGCTCTACTTTTTGCGATGCATGGAGCGACGATATTAGCAACATCTAGAATGGGAGGGGACAGAGAACTAGAACAAATCTATGATCGTGGCACCGCTTCTGAGCGTGCTGCATTGTTCTGGAGATGGACTATGGGGTTCAACGCTTCTATGGAAGGAATTCATAGATGGGCCTGGTGGTTTGCGAT
PROSOPE	St.MIO	5m	Otu050	CTD28-5m-H5	TACGGGAACCTGTTCTACAATCCCTTTCATGCGCTAAGTATTGTCTTTCTGTATGGTTCTGCTCTACTTTTTGCGATGCATGGAGCGACGATATTAGCAACATCTAGAATGGGAGGGGACAGAGAACTAGAACAAATCTATGATCGTGGCACCGCTTCTGAGCGTGCTGCATTGTTCTGGAGATGGACTATGGGGTTCAACGCTTCTATGGAAGGAATTCATAGATGGGCCTGGTGGTTCGCTAT
PROSOPE	St.MIO	50m	Otu052	CTD-28-50m-C5	TACGGCAACCTGTACTACAACCCATTTCATGCCCTGAGCATAGTATTCCTTTATGGCTCAGCACTATTGTTTGCCATGCATGGAGCGACGATTTTAGCGGTCTCAAGGTTTGGTGGGGACAGAGAATTAGAGCAAATAGCGGATCGCGGTACCGCCTCCGAGCGTGCAGCATTGTTCTGGCGCTGGACCATGGGCTTTAATGCCTCGATGGAGGGTATTCATCGGTGGGCTTGGTGGTTTGCGAT
PROSOPE	St.MIO	50m	Otu052	CTD-28-50m-D4	TACGGCAACCTGTACTACAACCCATTTCATGCCCTGAGCATAGTATTCCTTTATGGCTCAGCACTATTGTTTGCCATGCATGGAGCGACGATTTTAGCGGTCTCAAGGTTTGGTGGGGACAGAGAATTAGAGCAAATAGCGGATCGCGGTACCGCCTCCGAGCGTGCAGCATTGTTCTGGCGCTGGACCATGGGCTTTAATGCCTCGATGGAGGGTATTCATCGGTGGGCTTGGTGGTTTGCGAT
PROSOPE	St.1	5m	Otu053	CTD11-5m-D5	TACGGGAACCTGTTCTACAACCCCTTCCACATGTGGAGCATCTTCTTCCTGTACGGATCAGCGGTGCTGTTTGCGATGCACGGTGCGACGATCTCGGCGACAAGCCGATATGGTGCAGACCGTGAGATCGATCAGATCACCGATCGAGGAACTGCCGCAGAGCGGGGTGCTCTCTTCTGGAGATGGACCATGGGCTTCAACGCCTCAATGGAATCCATCCACAAGTGGGCATGGTGGTTTGCGAT
PROSOPE	St.UPW	5m	Otu053	CTD2-5m-A12	TACGGGAACCTGTACTACAACCCCTTCCACATGTGGAGCATCTTCTTCCTGTACGGATCAGCGGTGCTGTTTGCGATGCACGGTGCGACGATCTTGGCGACAAGCCGATATGGTGCAGACCGTGAGATCGATCAGATCACCGGTCGAGGAACTGCCGCGGAGCGGGGTGCTCTCTTCTGGAGATGGACCATGGGCTTCAGCGCCTCAATGGAATCCATCCACAAGTGGGCATGGTGGTTCGCAAT
PROSOPE	St.MIO	90m	Otu054	CTD28-90m-A11	TACGGGAACCTGTTCTACAATCCTTTCCATGCACTTAGCATTGTTTTCTTATATGGGTCAGCCTTATTATTTGCAATGCATGGAGCTACCATTTTAGCCACATCCAGGCTAGGTGGAGATAGAGAACTCGAACAAATCTATGATAGAGGCACGGCTTCTGAGAGGGCGGCTCTTTTTTGGAGATGGACTATGGGTTTCAATGCTTCAATGGAAGGTATACACAGATGGGCCTGGTGGTTCGCGAT
PROSOPE	St.MIO	90m	Otu054	CTD28-90m-F5	TACGGGAACCTGTTCTACAATCCTTTGTTGAAAATTAACATTGTTTTCTTATATGGGTCAGCCTTATTATTTGCAATGCATGGAGCTACCATTTTAGCCACTTTTAGGCTAGGTGGAGATAGAGAACTCGAACAAATCTATGATAGAGGCACGGCTTCTGAGAGGGCGGCTCTTTTTTGGAGATGGACTATGGGTTTCAATGCTTCAATGGAAGGTATACACAGATGGGCCTGGTGGTTCGCGAT
PROSOPE	St.1	5m	Otu055	CTD11-5M-D6	TACGGGAACCTGTACTACAACCCGTTCCACATGCTCTCGATCACGTTCCTCTACGGATCGACGCTGCTGTTCGCGATGCATGGCGGCACGATCCTGGCCTGCTCGCGCTACGGCGCCGAACGGGAGATCGATCAGATCGTCGACCGCGGCACGGCCACCGAACGCGCAGCCCTGTTCTGGCGCTGGACCATGGGCTTCAACGCCACGATGGAGTCGATCCACCGCTGGGCCTGGTGGTTTGCGGT
PROSOPE	St.1	30m	Otu057	CTD11-30M-F3	TACGGGAACCTGTACTACAACCCATTCCATATGCTCTCGATCGCCTTTCTCTATGGCTCGGCAGTCCTGTTTGCAATGCACGGCGCAACCATTCTGGCCACCAGTCGTTATGGTGCGGATCGCGAGATCGACCAGATCACCGATCGGGGTACCGCTGCAGAGCGGGGTGCTTTGTTCTGGAGATGGTGCATGGGATTCAACGCGTCGATGGAATCGATTCACCGATGGGCATGGTGGTTTGCGAT
PROSOPE	St.1	80m	Otu058	CTD11-80M-D2	TACGGGAACCTGTACTACAACCCATTCCATATGCTCTCTATCGCCTTCCTATACGGCTCCGCCGTGCTGTTTGCGATGCAGGAAGCCACTATTCTCCCCCCTCCCCGGTAGGGCGCTGACCGAGAGATCGATCAGATCACCAATCGCGGCACCGCAGCAGAACGCAGTGCCTTGTTCTGGAGATAATGCATGGGCTTCAACGCTTCAATGGAATCCATTCACCGATGGGCGTGGTGGTTTGCAAT
PROSOPE	St.1	80m	Otu066	CTD11-80M-C5	TACGGGAACCTGTTCTACAACCCATTCCATATGCTCTCTATCGCCTTCCTATACGGCTCCGCCGTGCTGTTTGCGATGCATGGAGCCACTATTCTCGCCCCTAGCCGGTATGGCGCTGACCGGGAGATCGATCAGATCTCCGAGCGCGGCCCGCAGCAGAACGCGGTGCCTTGTTCTGAAGATGGTGCATGGACTTCAACGCTTCAATGGAATAAAATTCACCGATGGGCGTGATAGTTTGCGAT
PROSOPE	St.MIO	50m	Otu068	CTD-28-50M-B1	TACGGGAACCTGTTCTACAATCCGTTCCACGCGCTCTCGATTGTGTTCCTTTACGGTTCAGCAGTCCTGCTCGCGATGCACGGTGCGACGATCCTTGCTGTGGGCCGTTACGGCGGTGAGCGTGAGATTGAACAGATCACGGACCGCGGCACAGCCTCTGAGCGTGCGGGCCTCTTCTGGCGCTGGACCATGGGCTTTAACGCCACGATGGAATCGATCCACCGCTGGGCATGGTGGTTTGCAAT
PROSOPE	St.MIO	90m	Otu073	CTD28-90M-B6	TACGGGAACCTGTTCTACAACCCCTTCCATACACTTTCGATCGCATTCCTTTATGGATCGACCGTGTTGTTCGCCATGCACGGCGCAACCATTCTGGCAACGAGCCGATACGGCGCCGATCGTGAGGTCGAGCAGATCACGGACCGAGGCACGGCCGCAGAAAGCGGCGCCCTGTTCTGGAGATGGACCATGGGTTTCAACGCCTCGATGGAATCCATTCACCGATGGGCATGGTGGTTTGCAAT
PROSOPE	St.UPW	5m	Otu084	CTD2-5M-A1	TACGGGAACCTGTTCTACAATCCGTTCCACGCCCTTAGCATTGCGTTCCTTTATGGTTCCGCCCTGCTGTTCGCGATGCACGGTGCCACGATCCTTGCCGTCAGCCGCTTTGGTGGCGAGCGCGAGATCGAACAGATCGTGGACCGCGGTACCGCGACCGAGCGTGCCGCATTGTTCTGGCGCTGGACCATGGGCTTTAACGCCACCATGGAAAGTATCCACCGCTGGGCGTGGTGGTTCGCCGT
PROSOPE	St.UPW	5m	Otu086	CTD2-5M-A3	TACGGGAACCTGTACTACAACCCTTTCCACGCGCTTTCGATTGCCTTCCTTTATGGATCGGCCCTGCTGTTTGCTATGCACGGCGCAACCATTCTGGCAGTCAGCCGTTATGGCGGTGAGCGTGAGATCGAGCAGATCGTTGACCGCGGCACAGCATCCGAGCGGGCCGCCTTGTTCTGGCGCTGGACTATGGGCTTCAACGCCACGATGGAGGGCATTCACCGCTGGGCATGGTGGTTTGCAAT
PROSOPE	St.UPW	5m	Otu089	CTD2-5M-D5	TTTGCGCCGTGTTGGGCAGCCCATTCTAATATGCTCTCTATCGCCTTCCTATACGGCTCCGCCGTGCTGTTTGCGATGCATGGAGCCACTATTCTCGCCACTAGCCGGTATGGCGCTGACCGGGAGATCGATCAGATCACCGATCGCGGCACCGCAGCAGAACGCGGTGCCTTGTTCTGGAGATGGTGCATGGGCTTCAACGCTTCAATGGAATCCATTCACCGATGGGCCTGGTGGTTTGCGGT
PROSOPE	St.1	5m	Otu090	CTD11-5M-C3	TACGGGAACCTGTTCTACAACCCATTCCATATGGGAGCATCTTCTTCCTGTAGGGATCAGCGATCTTATTTGCGATGCACGGGGCCACTATTTTGCCGACTAGCCGATATGGCGCGGACCGTGAAATAGATCAGATCACCGATCGTGGTACAGCCGCAGAACGCGGTGCCCTCTTCTGGAGATGGACCATGGGCTTCAACACTTCAATTGAATCAGTCCACAAATGGCCATGATGGTTTGCGGTA
PROSOPE	St.1	30m	Otu097	CTD11-30M-F2	TACGGGAACCTGTTCTACAACCCATTCCATATGCTGACCATCTTCTTCCTATATGGATCAGCCGTCTTATTTGCGATGCAGGGAGCCACTATTTTGGCCACTAGCCGATATGGCGCGGACCGGGAAATAGATCAGATCACGGATCGTGGTACAGCCGCAGAACGCGGTCCCTCTTCTGGAGATGACCATGGGCTTCAACGCTTCAATGGAATCCGTTCACAAATGGGCCGGGTGGTTCGCAGTAA
PROSOPE	St.9	65m	Otu099	CTD70-65M-B12	TACGGGAACCTGTACTACAACCCATTCCACATGTGGAGCATTTTCTTCCTGTATGGATCAGCGGTTCTGTTCGCCATGCACGGTGCGACCATTCTGGCGACAAGCCGATACGGTGCAGACCGCGAGATTGATCAAATCATCGATCGTGGTACCGCCGCAGAACGCGGCGCCCTCTTCTGGAGATGGACCATGGGCTTCAACGCTTCTATGGGATCAATCCACAAGTGGGCGTGGTGGTTCGCGGT
PROSOPE	St.9	65m	Otu100	CTD70-65M-A10	TCCCTGAACCTGTACTACAACCCATTCCATATGCTCTCTATCCCCTTCCTATACTGCTCCACCAAACAGTTTTCAATACATGTAGCCCCTATTCTCCCCACTACCCGGTATCACTCTGACCGGCAGATCGATCAGATCACCTATCCCGGCACCCCAACAGAACGCGGTACCTTGTTCTGGAGATCGTTCATGGGCTTCAACGCTTCAATGGAATCCATTCACCGATGGGCATGGTGGTTCCCAGT
PROSOPE	St.DYF	50m	Otu102	CTD81-50M-B1	TACGGGAACCTGTTCTACAACCCGTTCCATATGCTGTCGATCGCATTCCTGTATGGCTCTGCAGTGCTGTTTGCCATGCACGGCGCCACCATTCTGGCGACCAGTCGCTATGGCGCTGATCGGGAGATTGATCAGATCACTGATCGCGGCACGGCGGCTGAGCGCGGTGCGCTGTTCTGGAGATGGTGCATGGGTTTCAACGCTTCAATGGGATCCATTCACCGCTGGGCTTGGTGGTTTGCGAT
PROSOPE	St.DYF	15m	Otu103	CTD81-15m-D1	TACGGGAACCTGTTCTACAACCCATTCCATATGTGGAGCATCTTTTTCCTCTATGGCTCGGCCGTCCTGTTTGCCATGCATGGCGCAACTATTTTAGCTACTAGCCGCTACGGAGCAGATCGCGAGATCGACCAGATCACAGATCGCGGCAAATAGCAGAGCGTGGGGCGTTGTTCTGGAGATGGGAGATGGACTTCAAGGCATCGATGGAATCCATTCACAGGTGGGCATGGTGGTTCGCAATA
PROSOPE	St.MIO	90m	Otu104	CTD28-90M-E12	TACAGGAACCTGTTCTACAACCCGTTCCATATGTAGAGCATCTTCTTCCTATACAGATCAGCAGTCTTATTTGCGGTCCACAAGGCCACCATTTTGCCGACCACCCGATATGGCCCAGACCGTGAAATCGATCAAATCACCGATCGTGGTACACCCGCAGAACCCGGTCCTCTCTTCTGGAGATGGACCATGGGCTTCAACGCTTCAATGGAATCCATCCACAAGTGGGCGGGGTGGTTCGCGAT
PROSOPE	St.DYF	15m	Otu106	CTD81-15m-C1	TTCGGGAACCTGTTCTACCACCCGTGACTGGATTTCATCATCGCCTTCATGTCCGTGTCCCATCTCCTGAACAGCGATGCATGGAGCCACTATTTTGGCGACTAGCCGATATGGAGCTGACCGGGAAATGCATCAGATTACCGAGTCGGAACCGCCGCAGAACGTGGTGCCCTGATCTGGAGATGGAGCATGAGATGAAACGCTTCGATGGAATCTGTTCACCGTTGGGCATGGGGTTCCGGTAA
PROSOPE	St.9	65m	Otu107	CTD70-65m-D4	TACGGGAACCTGTTCTACCATCCATTCCATGTGTTCATTATTGCCTTCCTGTATGGATCCGCACTGTTGTTTGCCATGGATGTTATCACTATTTTGGCCACCAGACGATAGGGCGGTGAGCGTGAAATCGATCAAATTATCGATCACATATAAAACCATGAACATGATGCCCTGTTCTGAAGATGGACCATGAAGGGCAAATTTTCAATGGAATCCATTCACCGCTGGGGTGGGGGTTCGCCATA

## Sheet: Sequences used in ADAPTML
Dataset	OTU_N°	Sequence_name	Habitat	ADAPTML_N°	Ecoclade N°	Sequence
PROSOPE	Otu107	CTD70-65m-D4	H2	1	NA	TACGGGAACCTGTTCTACCATCCATTCCATGTGTTCATTATTGCCTTCCTGTATGGATCCGCACTGTTGTTTGCCATGGATGTTATCACTATTTTGGCCACCAGACGATAGGGCGGTGAGCGTGAAATCGATCAAATTATCGATCACATATAAAACCATGAACATGATGCCCTGTTCTGAAGATGGACCATGAAGGGCAAATTTTCAATGGAATCCATTCACCGCTGGGGTGGGGGTTCGCCATA
PROSOPE	Otu106	CTD81-15m-C1	H1	2	NA	TTCGGGAACCTGTTCTACCACCCGTGACTGGATTTCATCATCGCCTTCATGTCCGTGTCCCATCTCCTGAACAGCGATGCATGGAGCCACTATTTTGGCGACTAGCCGATATGGAGCTGACCGGGAAATGCATCAGATTACCGAGTCGGAACCGCCGCAGAACGTGGTGCCCTGATCTGGAGATGGAGCATGAGATGAAACGCTTCGATGGAATCTGTTCACCGTTGGGCATGGGGTTCCGGTAA
PROSOPE	Otu050	CTD2-5m-D1	H2	3	34	TACGGGAACCTGTACTACAATCCCTTTCATGCGCTAAGTATTGTCTTTCTGTATGGTTCTGCTCTACTTTTTGCGATGCATGGAGCGACGATATTAGCAACATCTAGAATGGGAGGGGACAGAGAACTAGAACAAATCTATGATCGTGGCACCGCTTCTGAGCGTGCTGCATTGTTCTGGAGATGGACTATGGGGTTCAACGCTTCTATGGAAGGAATTCATAGATGGGCTTGGTGGTTCGCCAT
PROSOPE	Otu050	CTD2-5m-F10	H2	4	34	TACGGGAACCTGTTCTACAATCCCTTTCATGCGCTAAGTATTGTCTTTCTGTATGGTTCTGCTCTACTTTTTGCGATGCATGGAGCGACGATATTAGCAACATCTAGAATGGGAGGGGACAGAGAACTAGAACAAATCTATGATCGTGGCACCGCTTCTGAGCGTGCTGCATTGTTCTGGAGATGGACTATGGGGTTCAACGCTTCTATGGAAGGAATTCATAGATGGGCCTGGTGGTTTGCGAT
PROSOPE	Otu050	CTD28-5m-H5	H1	5	34	TACGGGAACCTGTTCTACAATCCCTTTCATGCGCTAAGTATTGTCTTTCTGTATGGTTCTGCTCTACTTTTTGCGATGCATGGAGCGACGATATTAGCAACATCTAGAATGGGAGGGGACAGAGAACTAGAACAAATCTATGATCGTGGCACCGCTTCTGAGCGTGCTGCATTGTTCTGGAGATGGACTATGGGGTTCAACGCTTCTATGGAAGGAATTCATAGATGGGCCTGGTGGTTCGCTAT
BOUM	Otu092	StC3-P336	H1	6	33	TACGGGAACCTGTACTACAACCCATTCCATATGTGGAGCATCTTCTTCCTCTATGGATCAGCGGTCTTATTTGCGATGCACGGTGCTACAATTTTGGCGGTGTCCAGGCTTGGCGGAGATCGTGAGCTTGAACAGATATATGACAGAGGAACTGCTTCTGAAAGAGCTGCTCTCTTTTGGAGATGGACAATGGGTTTCAATGCATCAATGGAAGGTATTCATCGTTGGGCTTGGTGGTTCGCAAT
BOUM	Otu045	StC3-P325	H1	7	33	TACGGCAACCTGTTCTACAATCCTTTCCATGCTCTAAGTATAGCTTTCCTCTATGGGGCGACGCTATTGTTTGCGATGCACGGTGCTACGATTTTGGCAGTGTCCAGGCTTGGCGGAGATCGTGAGCTTGAACAGATATATGACAGAGGAACTGCTTCTGAAAGAGCTGCTCTCTTTTGGAGATGGACAATGGGTTTCAATGCATCAATGGAAGGTATTCATCGTTGGGCCTGGTGGTTCGCAAT
BOUM	Otu045	StC3-CJ23	H1	8	33	TACGGGAACCTGTTCTACAATCCTTTCCATGCTCTAAGTATAGCTTTCCTCTATGGGGCGACGCTATTGTTTGCGATGCACGGTGCTACAATTTTGGCAGTGTCCAGGCTTGGCGGAGATCGTGAGCTTGAACAGATATATGACAGAGGAACTGCTTCTGAAAGAGCTGCTCTCTTTTGGAGATGGACAATGGGTTTCAATGCATCAATGGAAGGTATTCATCGTTGGGCATGGTGGTTCGCAAT
BOUM	Otu045	StC3-P18	H1	9	33	TACGGGAACCTGTTCTACAATCCTTTCCATGCTCTAAGTATAGCTTTCCTCTATGGGGCGACGCTATTGTTTGCGATGCACGGTGCTACAATTTTGGCAGTGTCCAGGCTTGGCGGAGATCGTGAGCTTGAACAGATATATGACAGAGGAACTGCTTCTGAAAGAGCTGCTCTCTTTTGGAGATGGACAATGGGTTTCAATGCATCAATGGAAGGTATTCATCGTTGGGCATGGTGGTTCGCAAT
BOUM	Otu045	StC3-CJ15	H1	10	33	TACGGGAACCTGTACTACAATCCTTTCCATGCTCTAAGTATAGCTTTCCTCTATGGGGCGACGCTATTGTTTGCGATGCACGGTGCTACAATTTTGGCAGTGTCCAGGCTTGGCGGAGATCGTGAGCTTGAACAGATATATGACAGAGGAACTGCTTCTGAAAGAGCTGCTCTCTTTTGGAGATGGACAATGGGTTTCAATGCATCAATGGAAGGTATTCATCGTTGGGCATGGTGGTTCGCAGT
PROSOPE	Otu042	CTD28-90m-C11	H2	11	32	TACGGGAACCTGTTCTACAATCCTTTCCCCGCACTTAGCATTGTTTTCCTGTATGGATCAGCCTTGTTATTTGCAATGCATGGAGCCACCATTTTAGCTACATCAAGATTAGGTGGAGATCGGGAGTTGGAACAAATCTATGATAGAGGGACTGCTTCTGAAAGAGCTGCTCTTTTTTGGAGATGGACAATGGGGTTCAACGCATCAATGGAAGGTATTCATCGTTGGGCATGGTGGTTTGCGAT
BOUM	Otu042	StC3-CJ17	H1	12	32	TACGGGAACCTGTACTACAATCCTTTCCACGCACTTAGCATTGTTTTCCTGTATGGATCAGCCTTGTTATTTGCAATGCATGGAGCCACCATTTTAGCTACATCAAGATTAGGTGGAGATCGGGAGTTGGAACAAATCTATGATAGAGGCACTGCCTCTGAAAGAGCCGCTCTTTTTTGGAGATGGACAATGGGGTTCAACGCATCAATGGAAGGTATTCATCGTTGGGCTTGGTGGTTCGCAAT
PROSOPE	Otu042	CTD28-90m-E7	H2	13	32	TACGGGAACCTGTTCTACAATCCTTTCCACGCACTTAGCATTGTTTTCCTGTATGGATCAGCCTTGTTATTTGCAATGCATGGAGCCACCATTTTAGCTACATCAAGATTAGGTGGAGATCGGGAGTTGGAACAAATCTATGATAGAGGCATTGCTTCTGAAAGAGCTGCTCTTTTTTGGAGATGGACAATGGGGTTCAACGCATCAATGGAAGGTATTCATCGTTGGGCATGGTGGTTCGCGAT
PROSOPE	Otu042	CTD28-90m-A12	H2	14	32	TACGGGAACCTGTTCTACAATCCTTTCCACGCACTTAGCATTGTTTTCCTGTATGGATCAGCCTTGTTATTTGCAATGCATGGAGCCACCATTTTAGCTACATCAAGATTAGGTGGAGATCGGGAGTTGGAACAAATCTATGATAGAGGCACTGCCTCTGAAAGAGCCGCTCTTTTTTGGAGATGGACAATGGGGTTCAACGCATCAATGGAAGGTATTCATCGTTGGGCATGGTGGTTCGCGAT
PROSOPE	Otu054	CTD28-90m-A11	H2	15	32	TACGGGAACCTGTTCTACAATCCTTTCCATGCACTTAGCATTGTTTTCTTATATGGGTCAGCCTTATTATTTGCAATGCATGGAGCTACCATTTTAGCCACATCCAGGCTAGGTGGAGATAGAGAACTCGAACAAATCTATGATAGAGGCACGGCTTCTGAGAGGGCGGCTCTTTTTTGGAGATGGACTATGGGTTTCAATGCTTCAATGGAAGGTATACACAGATGGGCCTGGTGGTTCGCGAT
PROSOPE	Otu054	CTD28-90m-F5	H2	16	32	TACGGGAACCTGTTCTACAATCCTTTGTTGAAAATTAACATTGTTTTCTTATATGGGTCAGCCTTATTATTTGCAATGCATGGAGCTACCATTTTAGCCACTTTTAGGCTAGGTGGAGATAGAGAACTCGAACAAATCTATGATAGAGGCACGGCTTCTGAGAGGGCGGCTCTTTTTTGGAGATGGACTATGGGTTTCAATGCTTCAATGGAAGGTATACACAGATGGGCCTGGTGGTTCGCGAT
PROSOPE	Otu052	CTD-28-50m-C5	H1	17	NA	TACGGCAACCTGTACTACAACCCATTTCATGCCCTGAGCATAGTATTCCTTTATGGCTCAGCACTATTGTTTGCCATGCATGGAGCGACGATTTTAGCGGTCTCAAGGTTTGGTGGGGACAGAGAATTAGAGCAAATAGCGGATCGCGGTACCGCCTCCGAGCGTGCAGCATTGTTCTGGCGCTGGACCATGGGCTTTAATGCCTCGATGGAGGGTATTCATCGGTGGGCTTGGTGGTTTGCGAT
PROSOPE	Otu052	CTD-28-50m-D4	H1	18	NA	TACGGCAACCTGTACTACAACCCATTTCATGCCCTGAGCATAGTATTCCTTTATGGCTCAGCACTATTGTTTGCCATGCATGGAGCGACGATTTTAGCGGTCTCAAGGTTTGGTGGGGACAGAGAATTAGAGCAAATAGCGGATCGCGGTACCGCCTCCGAGCGTGCAGCATTGTTCTGGCGCTGGACCATGGGCTTTAATGCCTCGATGGAGGGTATTCATCGGTGGGCTTGGTGGTTTGCGAT
PROSOPE	Otu012	CTD81-50m-E11	H2	19	31	TACGGCAACCTGTTCTACAATCCTTTTCATGCACTCTCCATAGCTTTTCTTTGTGGATCTGCATTACTATTTGCCATGCATGGGGCAACGATCTTACCAGTCTCTAGGTTTGGTGGTGATAGAGAGTTAGAGCAAATTGCAGACCGCGGTACTGCGTCCGAACGTGCAGCGTTGTTCTGGCGCTGGACCATGGGCTTTAATGCTTCGATGGAAAATATACATCGGTGGGCCTGGTGGTTCGCAAT
PROSOPE	Otu012	CTD81-50m-B9	H2	20	31	TACGGGAACCTGTTCTACAATCCTTTTCATCCACTCTGCATAGCTTTTCTTTATGGATCTCCATTACTATTTGCCATCCATGGGGCAACGATCTTACCAGTCTCTAGGTTTGGTGGTGATAGAGAGTTAGAGCAAATTGCGGACCGCGGTACTGCGTCCGAACGTGCAGCGTTGTTCTGGCGCTGGACCATGGGCTTTAATGCTTCGATGGAAGGTACACATCGGGGGGCTTGGTGGTTCGCGAT
PROSOPE	Otu012	CTD81-50m-C8	H2	21	31	TACGGGAACCTGTTCTACAATCCTTTTCATGCACTCTGCATAGCTTTTCTTTATGGATCTGCATTACTATTTGCCATCCATGGGGCAACGATCTTACCAGTCTCTAGGTTTGGTGGTGATAGAGAGTTAGAGCAAATGGCGGACCGCGGTACTGCGTCCGAACGTGCAGCGTTGTTCTGCCGCTGGACCATGGGCTTTAATCCTTCTATGGAAAATATACATCGGTGGGCTTGGTGGTTTGCGGT
PROSOPE	Otu012	CTD28-90m-D12	H2	22	31	TACAGCAACCTGTTCTACAATCCTTTTCATGCACTCTGCATAGTTTTTCTTTATGGATCTGCATTACTATTTCCCATGCATGGGGCAACGATCTTACCAGTCTCTAGGTTTGGTGGTGATAGAGAGTTAGACCAAATTGCGGACCGCGGTACTGCGTCCGAACGTGCAGCGTTGTTCTGGCGATGGACCATGGGCTTTAATGCTTCGATGGAAGGTATACATCGGTGGGCATGGTGGTTTGCGAT
PROSOPE	Otu012	CTD11-80m-H2	H2	23	31	TACGGGAACCTGTACTACAATCCTTTTCATACACTCTGCATAGTTTTTCTTTATGGATCTGCATTACTATTTGCCATGCATGGGGCAACGATCTTAGCAGTCTCTAGGTTTGGTGGTGATAGAGAGTTAGAGCAAATTGCGGACCGCGGTACTGCGTCCGAACGTGCGGCGTTGTTCTGGCGATGGACCATGGGCTTTAATGCTTCGATGGAAGGTGTACATCGGTGGGCGTGGTGGTTTGCAAT
PROSOPE	Otu012	CTD2-5m-D3	H2	24	31	TACGGGAACCTGTTCTACAATCCTTTTCATACACTCTGCATAGTTTTTCTTTATGGATCTGCATTACTATTTGCCATGCATGGGGCAACGATCTTAGCAGTCTCTAGGTTTGGTGGTGATAGAGAGTTAGAGCAAATTGCGGACCGCGGTACTGCGTCCGAACGTGCGGCGTTGTTCTGGCGATGGACCATGGGCTTTAATGCTTCGATGGAAGGTGTACATCGGTGGGCTTGGTGGTTCGCGAT
PROSOPE	Otu012	CTD2-5m-A8	H2	25	31	TACGGGAACCTGTTCTACAATCCCTTTCATGCACTCTGCATAGTTTTTCTTTATGGATCTGCATTACTATTTGCCATGCATGGGGCAACGATCTTAGCAGTCTCTAGGTTTGGTGGTGATAGAGAGTTAGAGCAAATTGCGGACCGCGGTACTGCGTCCGAACGTGCAGCGTTGTTCTGGCGATGGACTATGGGCTTTAATGCTTCGATGGAAGGTATACATCGGTGGGCTTGGTGGTTCGCGGT
PROSOPE	Otu012	CTD11-80m-H3	H2	26	31	TACGGGAACCTGTTCTACAATCCATTTCATGCACTCTGCATAGTTTTTCTTTATGGATCTGCATTACTATTTGCCATGAATGGGGCAACGATATTAGCAGTCTCTAGGTTTGGTGGTGATAGAGAGTTAGAGCAAATTGCGGACCGTGGTACTGCGTCCGAACGTGCAGCGTTGTTCTGGCGATGGACCATGGGCTTTAATGCTTCCATGGAAGGTATACATCGGTGGGCATGGTGGTTTGCCAT
PROSOPE	Otu012	CTD11-80m-C2	H2	27	31	TACGGGAACCTGTTCTACAATCCTTTTCATGCACTCTGCATAGTATTTCTTTATGGATCTGCATTACTATTTGCCATGCATGGGGCAACGATCTTAGCAGTCTCTAGGTTTGGTGGTGATAGAGAGTTAGAACAAATTGCGGACCGCGGTACTGCGTCCGAACGTGCAGCGTTGTTCTGGCGATGGACCATGGGCTTTAATGCTTCGATGGAAGGTATACATCGGTGGGCTTGGTGGTTCGCCGT
PROSOPE	Otu012	CTD11-5m-H5	H1	28	31	TACGGGAACCTGTTCTACAATCCTTTTCATGCACTCTGCATAGTATTTCTTTATGGATCTGCATTACTATTTGCCATGCATGGGGCAACGATCTTAGCAGTCTCTAGGTTTGGTGGTGATAGAGAGTTAGAGCAAATTGCGGACCGCGGTACTGCGTCCGAACGTGCAGCGTTGTTCTGGCGATGGACCATGGGCTTTAATGCTTCGATGGAAGGTATACATCGGTGGGCATGGTGGTTTGCAGT
PROSOPE	Otu012	CTD81-50m-E3	H2	29	31	TTCGGGAACCTGTTCTACAATCCTTTTCATGCACTCTGCATTGTTTTTCTTTATGGATCCGCATTACTATTTGCCATGCATGGGGCAACGATCTTAGCAGTCTCTAGGTTTGGTGGTGATAGAGAGTTAGAGCAAATTGCGGACCGCGGTACTGCGTCCGAACGTGCAGCGTTGTTCTGGCGATGGACCATGGGCTTTAATGCTTCGATGGAAGGTATACATCGGTGGGCCTGGTGGTTCGCCAT
PROSOPE	Otu012	CTD11-80m-G4	H2	30	31	TACGGGAACCTGTTCTACAATCCTTTTCATGCACTCTGCATTGTTTTTCTTTATGGATCCGCATTACTATTTGCCATGCATGGGGCAACGATCTTAGCAGTCTCTAGGTTTGGTGGTGATAGAGAGTTAGAGCAAATTGCGGACCGCGGTACTGCGTCCGAACGTGCAGCGTTGTTCTGGCGATGGACCATGGGCTTTAATGCTTCGATGGAAGGTATACATCGGTGGGCTTGGTGGTTCGCAGT
PROSOPE	Otu012	CTD11-30m-B1	H1	31	31	TACGGGAACCTGTTCTACAATCCTTTTCATGCACTCTGCATAGTTTTTCTTTATGGATCTGCATTACTATTTGCCATGCATGGGGCAACGATATTAGCAGTCTCTAGGTTTGGTGGTGATAGAGAGTTAGAGCAAATTGCGGACCGCGGTACTGCGTCCGAACGTGCAGCGTTGTTCTGGCGATGGACCATGGGCTTTAATGCTTCGATGGAAGGTATACATCGGTGGGCCTGGTGGTTTGCCAT
PROSOPE	Otu012	CTD11-30m-H3	H1	32	31	TACGGGAACCTGTTCTACAATCCTTTTCATGCACTCTGCATAGTTTTTCTTTATGGATCTGCATTACTATTTGCCATGCATGGGGCAACGATATTAGCAGTCTCTAGGTTTGGTGGTGATAGAGAGTTAGAGCAAATTGCGGACCGCGGTACTGCGTCCGAACGTGCAGCGTTGTTCTGGCGATGGACCATGGGCTTTAATGCTTCGATGGAAGGTATACATCGGTGGGCCTGGTGGTTTGCCAT
PROSOPE	Otu012	CTD11-5m-C6	H1	33	31	TACGGGAACCTGTTCTACAATCCTTTTCATGCACTCTGCATAGTTTTTCTTTATGGATCTGCATTGCTATTTGCCATGCATGGGGCAACGATATTAGCAGTCTCTAGGTTTGGTGGTGATAGAGAGTTAGAGCAAATTGCGGACCGCGGTACTGCGTCCGAACGTGCAGCGTTGTTCTGGCGATGGACCATGGGCTTTAATGCTTCGATGGAAGGTATACATCGGTGGGCCTGGTGGTTTGCAAT
PROSOPE	Otu012	CTD28-90m-F12	H2	34	31	TACGGGAACCTGTTCTACAATCCTTTTCATGCACTCTGCATAGTTTTTCTTTATGGATCTGCATTACTATTTGCCATGCATGGGGCAACGATCTTAGCAGTCTCTAGGTTTGGTGGTGATAGAGAGTTAGAGCAAATTGCGGACCGCGGTACTGCGTCCGAACGTGCAGCGTTGTTCTGGCGATGGACCATGGGCTTTAATGCTTCGATGGAAGGTATACATCGGTGGGCGTGGTGGTTTGCGAT
PROSOPE	Otu012	CTD28-90m-H10	H2	35	31	TACGGGAACCTGTTCTACAATCCTTTTCATGCACTCTGCATAGTTTTTCTTTATGGATCTGCATTACTATTTGCCATGCATGGGGCAACGATCTTAGCAGTCTCTAGGTTTGGTGGTGATAGAGAGTTAGAGCAAATTGCGGACCGCGGTACTGCGTCCGAACGTGCAGCGTTGTTCTGGCGATGGACCATGGGCTTTAATGCTTCGATGGAAGGTATACATCGGTGGGCGTGGTGGTTTGCTAT
PROSOPE	Otu012	CTD11-5m-E4	H1	36	31	TACGGGAACCTGTTCTACAATCCTTTTCATGCACTCTGCATAGTTTTTCTTTATGGATCTGCATTACTATTTGCCACGCATGGGGCAACGATCTTAGCAGTCTCTAGGTTTGGTGGTGATAGAGAGTTAGAGCAAATTGCGGACCGCGGTACTGCGTCCGAACGTGCAGCGTTGTTCTGGCGATGGACCATGGGCTTTAATGCTTCGATGGAAGGTATACATCGGTGGGCGTGGTGGTTTGCCAT
PROSOPE	Otu012	CTD11-5m-H1	H1	37	31	TACGGGAACCTGTTCTACAATCCTTTTCATGCACTCTGCATAGTTTTTCTTTATGGATCTGCATTACTATTTGCCATGCATGGGGCAACGATCTTAGCAGTCTCTAGGTTTGGTGGTGATAGAGAGTTAGAGCAAATTGCGGACCGCGGTACTGCGTCCGAACGTGCAGCGTTGTTCTGGCGATGGACCATGGGCTTTAATGCTTCGATGGAAGGTATACATCGGTGGGCATGGTGGTTTGCCAT
PROSOPE	Otu012	CTD11-5m-E10	H1	38	31	TACGGGAACCTGTTCTACAATCCTTTTCATGCACTCTGCATAGTTTTTCTTTATGGATCTGCATTACTATTTGCCATGCATGGGGCAACGATCTTAGCAGTCTCTAGGTTTGGTGGTGATAGAGAGTTAGAGCAAATTGCGGACCGCGGTACTGCGTCCGAACGTGCAGCGTTGTTCTGGCGATGGACCATGGGCTTTAATGCTTCGATGGAAGGTATACATCGGTGGGCATGGTGGTTCGCAAT
PROSOPE	Otu012	CTD11-30m-D3	H1	39	31	TACGGGAACCTGTACTACAATCCTTTTCATGCACTCTGCATTGTTTTTCTTTATGGATCTGCATTACTATTTGCCATGCATGGGGCAACGATCTTAGCAGTCTCTAGGTTTGGTGGTGATAGAGAGTTAGAGCAAATTGCGGACCGCGGTACTGCGTCCGAACGTGCAGCGTTGTTCTGGCGATGGACCATGGGCTTTAATGCTTCGATGGAAGGTATACATCGGTGGGCTTGGTGGTTCGCAAT
PROSOPE	Otu012	CTD11-30m-D4	H1	40	31	TACGGGAACCTGTTCTACAATCCTTTTCATGCACTCTGCATTGTTTTTCTTTATGGATCTGCATTACTATTTGCCATGCATGGGGCAACGATCTTAGCAGTCTCTAGGTTTGGTGGTGATAGAGAGTTAGAGCAAATTGCGGACCGCGGTACTGCGTCCGAACGTGCAGCGTTGTTCTGGCGATGGACCATGGGCTTTAATGCTTCGATGGAAGGTATACATCGGTGGGCCTGGTGGTTCGCAAT
PROSOPE	Otu012	CTD11-30m-E5	H1	41	31	TACGGGAACCTGTTCTACAATCCTTTTCATGCACTCTGCATTGTTTTTCTTTATGGATCTGCATTACTATTTGCCATGCATGGGGCAACGATCTTAGCAGTCTCTAGGTTTGGTGGTGATAGAGAGTTAGAGCAAATTGCGGACCGCGGTACTGCGTCCGAACGTGCAGCGTTGTTCTGGCGATGGACCATGGGCTTTAATGCTTCGATGGAAGGTATACATCGGTGGGCCTGGTGGTTCGCAAT
PROSOPE	Otu012	CTD81-50m-C11	H2	42	31	TACGGGAACCTGTTCTACAATCCTTTTCATGCACTCTGCATAGCTTTTCTTTATGGATCTGCATTACTATTTGCCATGCATGGGGCAACGATCTTACCAGTCTCTAGGTTTGGTGGTGATAGAGAGTTAGAGCAAATTGCGGACCGCGGTACTGCGTCCGAACGTGCAGCGTTGTTCTGGCGCTGGACCATGGGCTTTAATGCTTCGATGGAAGGTATACATCGGTGGGCTTGGTGGTTTGCGGT
PROSOPE	Otu012	CTD28-90m-A3	H2	43	31	TACGGGAACCTGTTCTACAATCCTTTTCATGCACTCTGCATAGCTTTTCTTTATGGATCTGCATTACTATTTGCCATGCATGGGGCAACGATCTTAGCAGTCTCTAGGTTTGGTGGTGATAGAGAGTTAGAGCAAATTGCGGACCGCGGTACTGCGTCCGAACGTGCAGCGTTGTTCTGGCGCTGGACCATGGGCTTTAATGCTTCGATGGAAGGTATACATCGGTGGGCATGGTGGTTCGCCGT
PROSOPE	Otu012	CTD28-90m-H11	H2	44	31	TACGGGAACCTGTTCTACAATCCTTTTCATGCACTCTGCATAGCTTTTCTTTATGGATCTGCATTACTATTTGCCATGCATGGGGCAACGATCTTACCAGTCTCTAGGTTTGGTGGTGATAGAGAGTTAGAGCAAATTGCGGACCGCGGTACTGCGTCCGAACGTGCAGCGTTGTTCTGGCGCTGGACCATGGGCTTTAATGCTTCGATGGAAGGTATACATCGGTGGGCATGGTGGTTCGCCGT
PROSOPE	Otu012	CTD11-80m-D1	H2	45	31	TACGGGAACCTGTTCTACAATCCTTTTCATGCACTCTGCATAGCTTTTCTTTATGGATCTGCATTACTATTTGCCGTGCATGGGGCAACGATCTTAGCAGTCTCTAGGTTTGGTGGTGATAGAGAGTTAGAGCAAATTGCGGACCGCGGTACTGCGTCCGAACGTGCAGCGTTGTTCTGGCGCTGGACCATGGGCTTTAATGCTTCGATGGAAGGTATACATCGGTGGGCATGGTGGTTTGCTGT
PROSOPE	Otu012	CTD28-90m-F2	H2	46	31	TACGGGAACCTGTTCTACAATCCTTTTCATGCACTCCGCATAGCTTTTCTTTATGGATCTGCATTACTATTTGCCATGCATGGGGCAACGATCTTAGCAGTCTCTAGGTTTGGTGGTGATAGAGAGTTAGAGCAAATTGCGGACCGCGGTACTGCGTCCGAACGTGCAGCGTTGTTCTGGCGCTGGACCATGGGCTTTAATGCTTCGATGGAAGGTATACATCGGTGGGCGTGGTGGTTTGCAGT
PROSOPE	Otu012	CTD28-90m-G5	H2	47	31	TACGGGAACCTGTTCTACAATCCTTTTCATGCACTCCGCATAGCTTTTCTTTATGGATCTGCATTACTATTTGCCATGCATGGGGCAACGATCTTAGCAGTCTCTAGGTTTGGTGGTGATAGAGAGTTAGAGCAAATTGCGGACCGCGGTACTGCGTCCGAACGTGCAGCGTTGTTCTGGCGCTGGACCATGGGCTTTAATGCTTCGATGGAAGGTATACATCGGTGGGCGTGGTGGTTTGCAGT
PROSOPE	Otu012	CTD70-65m-A9	H2	48	31	TACGGGAACCTGTACTACAATCCTTTTCATGCACTCTGCATAGCTTTTCTTTATGGATCTGCATTACTATTTGCCATGCATGGGGCAACGACCTTAGCAGTCTCTAGGTTTGGTGGTGATAGAGAGTTAGAGCAAATTGCGGACCGCGGTACTGCGTCCGAACGTGCAGCGTTGTTCTGGCGCTGGACCATGGGCTTTAATGCTTCGATGGAAGGTATACATCGGTGGGCTTGGTGGTTCGCAGT
PROSOPE	Otu012	CTD81-50m-G6	H2	49	31	TACGGGAACCTGTTCTACAATCCTTTTCATGCACTCTGCATAGCTTTTCTTTATGGATCTGCATTACTATTTGCCATGCATGGGGCAACGATCTTAGCAGTCTCTAGGTTTGGTGGTGATAGAGAGTTAGAGCAAATTGCGGACCGCGGTACTGCGTCCGAACGTGCAGCGTTGTTCTGGCGCTGGACCATGGGCTTTAATGCTTCGATGGAAGGTATACATCGGCGGGCGTGGTGGTTTGCGAT
PROSOPE	Otu012	CTD81-50m-F10	H2	50	31	TACGGGAACCTGTACTACAATCCTTTTCATGCACTCCGCATAGCTTTTCTTTATGGATCTGCATTACTATTTGCCATGCATGGGGCAACGATCTTAGCAGTCTCTAGGTTTGGTGGTGATAGAGAGTTAGAGCAAATTGCGGACCGCGGTACTGCGTCCGAACGTGCAGCGTTGTTCTGGCGCTGGACCATGGGCTTTAATGCTTCGATGGAAGGTATACATCGGTGGGCATGGTGGTTTGCAAT
PROSOPE	Otu012	CTD81-50m-G9	H2	51	31	TACGGGAACCTGTACTACAATCCTTTTCATGCACTCCGCATAGCTTTTCTTTATGGATCTGCATTACTATTTGCCATGCATGGGGCAACGATCTTACCAGTCTCTAGGTTTGGTGGTGATAGAGAGTTAGAGCAAATTGCGGACCGCGGTACTGCGTCCGAACGTGCAGCGTTGTTCTGGCGCTGGACCATGGGCTTTAATGCTTCGATGGAAGGTATACATCGGTGGGCATGGTGGTTTGCAAT
PROSOPE	Otu012	CTD11-80m-A1	H2	52	31	TACGGGAACCTGTTCTACAATCCTTTTCATGCACTCTGCATAGCTTTTCTTTATGGATCTGCATTACTATTTGCCATGCATGGGGCAACGATCTTAGCAGTCTCTAGGTTTGGTGGTGATAGAGAGTTAGAGCAAATTGCGGACCGCGGTACTGCGTCCGAACGTGCAGCGTTGTTCTGGCGCTGGACCATGGGCTTTAATGCTTCGATGGAAGGTATACATCGGTGGGCTTGGTGGTTCGCAAT
PROSOPE	Otu012	CTD70-65m-E11	H2	53	31	TACGGGAACCTGTTCTACAATCCTTTTCATGCACTCTGCATAGCTTTTCTTTATGGATCTGCATTACTATTTGCCATGCATGGGGCAACGATCTTAGCAGTCTCTAGGTTTGGTGGTGATAGAGAGTTAGAGCAAATTGCGGACCGCGGTACTGCGTCCGAACGTGCAGCGTTGTTCTGGCGCTGGACCATGGGCTTTAATGCTTCGATGGAAGGTATACATCGGTGGGCTTGGTGGTTCGCAAT
PROSOPE	Otu012	CTD70-65m-G8	H2	54	31	TACGGGAACCTGTTCTACAATCCTTTTCATGCACTCTGCATAGCTTTTCTTTATGGATCTGCATTACTATTTGCCATGCATGGGGCAACGATCTTAGCAGTCTCTAGGTTTGGTGGTGATAGAGAGTTAGAGCAAATTGCGGACCGCGGTACTGCGTCCGAACGTGCAGCGTTGTTCTGGCGCTGGACCATGGGCTTTAATGCTTCGATGGAAGGTATACATCGGTGGGCATGGTGGTTTGCAAT
PROSOPE	Otu022	CTD2-5m-C4	H2	55	8	TACGGGAACCTGTTCTACAACCCATTCCATATGCTGTCCATCGTCTTCCTCTACAGATCGGCCATTCTGTTCGCCATGCACGGCGCAACAATTCTGGCGGTAAGCCGCTACGGCGGCGATCGGGAGATTGACCAGGTGACGGACATCGGCACTGCAGGTGAGCGCTCCATGCTTTACTGGCGCTGGTGTATGGGCTTCAACGCCTCCATGGAATCCATCCACCGATGGGCATGGTGGTTTGCGAT
PROSOPE	Otu022	CTD2-5m-E11	H2	56	8	TACGGGAACCTGTACTACAACCCATTCCATATGCTGTCCATCGTCTTCCTCTACGGATCGGCCATTCTGTTCGCCATGCACGGCGCAACAATTCTGGCGGTAAGCCGCTACGGCGGCGATCGGGAGATTGACCAGGTGACGGACATCGGCACTGCAGGTGAGCGCTCCATGCTTTACTGGCGCTGGTGTATGGGCTTCAACGCCTCCATGGAATCCATCCACCGATGGGCTTGGTGGTTCGCAGT
PROSOPE	Otu022	CTD2-5m-C3	H2	57	8	TACGGCAACCTGTTCTACAACCCATTCCATATGCTGTCCATCGTCTTCCTCTACGGATCGGCCATTCTGTTCGCCATGCACGGCGCAACAATTCTGGCGGTAAGCCGCTACGGCGGCGATCGGGAGATTGACCAGGTGACGGACATCGGCACTGCAGGTGAGCGCTCCATGCTTTACTGGCGCTGGTGTATGGGCTTCAACGCCTCCATGGAATCCATCCACCGATGGGCGTGGTGGTTCGCGAT
PROSOPE	Otu022	CTD2-5m-H11	H2	58	8	TACGGGAACCTGTTCTACAACCCGTTCCATATGCTGTCCATCGTCTTCCTCTACGGATCGGCCATTCTGCTCGCCATGCACGGCGCAACAATTCTGGCGGTAAGCCGCTACGGCGGCGATCGGGAGATTGACCAGGTGACGGACATCGGCACTGCAGGTGAGCGCTCCATGCTTTACTGGCGCTGGTGTATGGGCTTCAACGCCTCCATGGAATCCATCCACCGATGGGCATGGTGGTTCGCGAT
PROSOPE	Otu022	CTD2-5m-D12	H2	59	8	TACGGGAACCTGTTCTACAACCCATTCCATATGCTGTCCATCGTCTTCCTCTACGGATCGGCCATTCTGTTCGCCATGCACGGCGCAACAATTCTGGCGGTAAGCCGCTACGGCGGCGATCGGGAGATTGACCAGGTGACGGACATCGGCACTGCAGGTGAGCGCTCCATGCTTTACTGGCGCTGGTGTATGGGCTTCAACGCCTCCATGGAATCCATCCACCGATGGGCATGGTGGTTCGCTAT
PROSOPE	Otu022	CTD2-5m-G4	H2	60	8	TACGGGAACCTGTTCTACAACCCATTCCATATGCTGTCCATCGTCTTCCTCTACGGATCGGCCATTCTGTTCGCCATGCACGGCGCAACAATTCTGGCGGTAAGCCGCTACGGCGGCGATCGGGAGATTGACCAGGTGACGGACATCGGCACTGCAGGTGAGCGCTCCATGCTTTACTGGCGCTGGTGTATGGGCTTCAACGCCTCCATGGAATCCATCCACCGATGGGCATGGTGGTTCGCAAT
PROSOPE	Otu022	CTD2-5m-F4	H2	61	8	TACGGCAACCTGTTCTACAACCCATTCCATATGCTGTCCATCGTCTTCCTCTACGGATCGGCCATTCTGTTCGCCATGCACGGCGCAACAATTCTGGCGGTAAGCCGCTACGGCGGCGATCGGGAGATTGACCAGGTGACGGATATCGGCACTGCAGGTGAGCGCTCCATGCTTTACTGGCGCTGGTGTATGGGCTTCAACGCCTCCATGGAATCCATCCACCGATGGGCCTGGTGGTTTGCAAT
PROSOPE	Otu022	CTD2-5m-F5	H2	62	8	TACGGCAACCTGTTCTACAACCCATTCCATATGCTGTCCATCGTCTTCCTCTACGGATCGGCCATTCTGTTCGCCATGCACGGCGCAACAATTCTGGCGGTAAGCCGCTACGGCGGCGATCGGGAGATTGACCAGGTGACGGATATCGGCACTGCAGGTGAGCGCTCCATGCTTTACTGGCGCTGGTGTATGGGCTTCAACGCCTCCATGGAATCCATCCACCGATGGGCCTGGTGGTTTGCAAT
PROSOPE	Otu022	CTD2-5m-C7	H2	63	8	TACGGGAACCTGTTCTACAACCCATTCCATATGCTGTCCATCGTCTTCCTCTACGGATCGGCCATTCTGTTCGCCATGCACGGCGCAACAATTCCGGCGGTAAGCCGCTACGGCGGCGATCGGGAGATTGACCAGGTGACGGATATCGGCACTGCAGGTGAGCGCTCCATGCTTTACTGGCGCTGGTGTATGGGCTTCAACGCCTCCATGGAATCCATCCACCGATGGGCCTGGTGGTTCGCCAT
PROSOPE	Otu022	CTD11-5m-B1	H1	64	8	TACGGGAACCTGTTCTACAACCCATTCCATATGCTGTCCATCGTCTTCCTCTACGGATCGGCCATTCCGTTCGCCATGCACGGCGCAACAATTCTGGCGGTAAGCCGCTACGGCGGCGATCGGGAGATTGACCAGGTGACGGATATCGGCACTGCAGGTGAGCGCTCCATGCTTTACTGGCGCTGGTGTATGGGCTTCAACGCCTCCATGGAATCCATCCACCGATGGGCTTGGTGGTTTGCCAT
PROSOPE	Otu022	CTD2-5m-C2	H2	65	8	TACGGGAACCTGTTCTACAACCCATTCCATATGCTGTCCATCGTCTTCCTCTACGGATCGGCCATTCTGTTCGCCATGCACGGCGCAACAATTCTGGCGGTAAGCCGCTACGGCGGCGATCGGGAGATTGACCAGGTGACGGACATCGGCACTGCAGGTGAGCGGTCCATGCTTTACTGGCGCTGGTGTATGGGCTTCAACGCCTCCATGGAATCCATCCACCGATGGGCTTGGTGGTTTGCCAT
ARCTIC	Otu020	ARCTIC-1-B4	H3	66	7	TACGGGAACCTGTTCTACAACCCTTTCCACATGCTTTCAGTCGTCTTCCTTTACGGATCGGCTATTTTGTTCGCCATGCACGGAGCTACGATTCTCGCGGTAAGTCGCTACGGCGGCGATCGCGAGATTGATCAGGTTACCGACATCGGCACTGCCGGTGAAAGGTCCATGCTGTACTGGCGCTGGTGCATGGGCTTCAACGCCTCCATGGAATCTATCCACCGCTGGGCATGGTGGTTCGCGAT
ARCTIC	Otu020	ARCTIC-1-E7	H3	67	7	TACGGGAACCTGTTCTACAACCCTTTCCACATGCTTTCAGTCGTCTTCCTTTACGGATCGGCTATTTTGTTCGCCATGCACGGAGCTACGATTCTCGCGGTAAGTCGCTACGGCGGCGATCGCGAGATTGATCAGGTTACCGACATCGGCACTGCCGGTGAAAGGTCCATGCTGTACTGGCGCTGGTGCATGGGCTTCAACGCCTCCATGGAATCTATCCACCGCTGGGCATGGTGGTTCGCGAT
ARCTIC	Otu020	ARCTIC-6-C6	H3	68	7	TACGGGAACCTGTTCTACAACCCTTTCCACATGCTTTCAATCGTCTTCCTTTACGGATCGGCTATTTTGTTCGCCATGCACGGAGCTACGATTCTCGCGGTAAGTCGCTACGGCGGCGATCGCGAGATTGATCAGGTTACCGACATCGGCACTGCCGGTGAAAGGTCCATGCTGTACTGGCGCTGGTGCATGGGCTTCAACGCCTCCATGGAATCTATCCACCGCTGGGCATGGTGGTTCGCGGT
ARCTIC	Otu020	ARCTIC-2-B4	H3	69	7	TACGGGAACCTGTTCTACAACCCTTTCCACATGCTTTCAATCGTCTTCCTTTACGGATCGGCTATTTTGTTCGCCATGCACGGAGCTACGATTCTCGCGGTAAGTCGCTACGGCGGCGATCGCGAGATTGATCAGGTGACCGACATCGGCACTGCCGGTGAAAGGTCCATGCTGTACTGGCGCTGGTGCATGGGCTTCAACGCCTCCATGGAATCTATCCGCCGCTGGGCCTGGTGGTTCGCCGT
ARCTIC	Otu020	ARCTIC-6-D6	H3	70	7	TACGGGAACCTGTTCTACAACCCTTTCCACATGCTTTCAATCGTCTTCCTTTACGGATCGGCTATTCTGTTCGCCATGCACGGAGCTACGATTCTCGCGGTAAGTCGCTACGGCGGCGATCGCGAGATTGATCAGGTGATCGACATCGGCACTGCCGGTGAAAGGTCCATGCTGTACTGGCGCTGGTGCATGGGCTTCAACGCCTCCATGGAATCTATCCACCGCTGGGCATGGTGGTTCGCGAT
ARCTIC	Otu020	ARCTIC-13-F6	H3	71	7	TACGGGAACCTGTTCTACAACCCTTTCCACATGCTTTCAATCGTCTTCCTTTACGGATCGGCTATTTTGTTCGCCATGCACGGAGCTACGATTCTCGCGGTAAGTCGCTACGGCGGCGATCGCGAGATTGATCAGGTGACCGACATCGGCACTGCCGGTGAAAGGTCCATGCTGTACTGGCGCTGGTGCATGGGCTTCAACGCCTCCATGGAATCTATCCACCGCTGGGCTTGGTGGTTCGCCAT
ARCTIC	Otu020	ARCTIC-13-A7	H3	72	7	TACGGGAACCTGTTCTACAACCCTTTCCACATGCTTTCAATCGTCTTCCTTTACGGATCGGCTATTTTGTTCGCCATGCACGGAGCTACGATTCTCGCGGTAAGTCGCTACGGCGGCGATCGCGAGATTGATCAGGTGACCGACATCGGCACTGCCGGTGAAAGGTCCATGCTGTACTGGCGCTGGTGCATGGGCTTCAACGCCTCCATGGAATCTATCCACCGCTGGGCTTGGTGGTTTGCGAT
ARCTIC	Otu020	ARCTIC-1-E2	H3	73	7	TACGGGAACCCTGTTCTACAACCCTTTCCACATGCTTTCAATCGTCTTCCTTTACGGATCGGCTATTTTGTTCGCCATGCACGGAGCTACGATTCTCGCGGTAAGTCGCTACGGCGGCGATCGCGAGATTGATCAGGTGACCGACATCGGCACTGCCGGTGAAAGGTCCATGCTGTACTGGCGCTGGTGCATGGGCTTCAACGCCTCCATGGAATCTATCCACCGCTGGGCTTGGTGGTTCGCGAT
ARCTIC	Otu020	ARCTIC-1-F3	H3	74	7	TACGGGAACCTGTTCTACAACCCTTTCCACATGCTTTCAATCGTCTTCCTTTACGGATCGGCTATTTTGTTCGCCATGCACGGAGCTACGATTCTCGCGGTAAGTCGCTACGGCGGCGATCGCGAGATTGATCAGGTTACCGACATCGGCACTGCCGGTGAAAGGTCCATGCTGTACTGGCGCTGGTGCATGGGCTTCAACGCCTCCATGGAATCTATCCACCGCTGGGCCTGGTGGTTCGCTAT
ARCTIC	Otu020	ARCTIC-6-C5	H3	75	7	TACGGGAACCTGTTCTACAACCCTTTCCACATGCTTTCAATCGTCTTCCTTTACGGATCGGCTATTTTGTTCGCCATGCACGGAGCTACGATTCTCGCGGTAAGTCGCTACGGCGGCGATCGCGAGATTGATCAGGTGACCGACATCGGCACTGCCGGTGAAAGGTCCATGCTGTACTGGCGCTGGTGCATGGGCTTCAACGCCTCCATGGAATCTATCCACCGCTGGGCATGGTGGTTTGCTAT
ARCTIC	Otu020	ARCTIC-6-C7	H3	76	7	TACGGGAACCTGTTCTACAACCCTTTCCACATGCTTTCAATCGTCTTCCTTTACGGATCGGCTATTTTGTTCGCCATGCACGGAGCTACGATTCTCGCGGTAAGTCGCTACGGCGGCGATCGCGAGATTGATCAGGTGACCGACATCGGCACTGCCGGTGAAAGGTCCATGCTGTACTGGCGCTGGTGCATGGGCTTCAACGCCTCCATGGAATCTATCCACCGCTGGGCATGGTGGTTTGCTAT
PROSOPE	Otu041	CTD2-5m-A2	H2	77	8	TACGGCAACCTGTTCTACAACCCATTCCACATGCTTTCAATCGTCTTCCTGTACGGATCGGCTATTTTATTCGCCATGCACGGTGCCACGATTTTGGCGGTAGGTCGCTACGGCGGCGATCGCGAGATTGATCAGGTTACTGATATCGGCACGGCTGGTGAAAGGTCTATGCTGTACTGGCGCTGGTGCATGGGCTTCAACGCCTCCATGGAATCTATCCACCGCTGGGCATGGTGGTTAAGGGC
PROSOPE	Otu041	CTD11-80m-B2	H2	78	8	TACGGGAACCTGTTCTACAACCCATTCCACATGCTTTCAATCGTCTTCCTGTACGGATCGGCTATTTTATTCGCCATGCACGGTGCCACGATTTTGGCGGTAAGTCGCTACGGCGGCGATCGCGAGATTGATCAGGTTACTGATATCGGCACGGCTGGTGAAAGGCCTATGCTGTACTGGCGCTGGTGCATGGGCTTCAACGCCTCCATGGAATCTATCCACCGCTGGGCATGGTGGTTTGCGAT
PROSOPE	Otu041	CTD2-5m-H10	H2	79	8	TACGGGAACCTGTACTACAACCCATTCCACATGCTTTCAATCGTCTTCCTGTACGGATCGGCTATTTTATTCGCCATGCACGGTGCCACGATTTTGGCGGTAAGTCGCTACGGCGGCGATCGCGAGATTGATCAGGTTACTGATATCGGCACGGCTGGTGAAAGGTCTATGCTGTACTGGCGCTGGTGCATGGGCTTCAACGCCTCCATGGAATCTATCCACCGCTGGGCGTGGTGGTTCGCGAT
PROSOPE	Otu073	CTD28-90m-B6	H2	80	25	TACGGGAACCTGTTCTACAACCCCTTCCATACACTTTCGATCGCATTCCTTTATGGATCGACCGTGTTGTTCGCCATGCACGGCGCAACCATTCTGGCAACGAGCCGATACGGCGCCGATCGTGAGGTCGAGCAGATCACGGACCGAGGCACGGCCGCAGAAAGCGGCGCCCTGTTCTGGAGATGGACCATGGGTTTCAACGCCTCGATGGAATCCATTCACCGATGGGCATGGTGGTTTGCAAT
ARCTIC	Otu008	ARCTIC-13-C9	H3	81	24	TACGGCAACCTGTACTACAACCCATTCCACGCGCTCTCGATTGCCTTTCTCTACGGATCTGCAGTGTTATTTGCCATGCACGGCGCAACCATCGTGGCGACCTCTCGATACGGCGCCGATCGCGAAATTGATCAGATCACTGATAGAGGCACGGCTGCCGAGAGAGGCGCACTGTTCTGGAGATGGTGCATGGGCTTTAACGCCTCTGTGGAATCGATTCATAGATGGGCCTGGTGGTTCGCGAT
ARCTIC	Otu008	ARCTIC-24-A2	H3	82	24	TACGGGAACCTGTTCTACAACCCTTTCCATATGCTTTCGATTGCCTTTCTCTACGGATCTGCAGTGTTATTTGCCATGCACGGCGCAACCATCGTGGCGACCTCTCGATACGGCGCCGATCGCGAAATTGATCAGATCACTGATAGAGGCACGGCTGCCGAGAGAGGCGCACTGTTCTGGAGATGGTGTATGGGCTTTAACGCCTCTGTGGAATCTAAATCATAGATGGGCTTGGTGGTTCGCAA
ARCTIC	Otu008	ARCTIC-28-B2	H3	83	24	TACGGGAACCTGTACTACAACCCTTTCCATATGCTTTCGATTGCCTTTCTCTACGGATCTGCAGTGTTATTTGCCATGCACGGCGCAACCATCGTGGCGACCTCTCGATACGGCGCCGATCGCGAAATTGATCAGATCACTGATAGAGGCACGGCTGCCGAGAGAGGCGCACTGTTCTGGAGATGGTGCATGGGCTTTAACGCCTCTGTGGAATCGGTTCATAGATGGGCTTGGTGGTTCGCAAT
ARCTIC	Otu008	ARCTIC-13-H6	H3	84	24	TACGGGAACCTGTACTACAACCCTTTCCATATGCTTTCGATTGCCTTTCTCTACGGATCTGCAGTGTTATTTGCCATGCACGGCGCAACCATCGTGGCGACCTCTCGATACGGCGCCGATCGCGAAATTGATCAGATCACTGATAGAGGCACGGCTGCCGAGAGAGGCGCACTGTTCTGGAGATGGTGCATGGGCTTTAACGCCTCTGTAGAATCGATTCATAGATGGGCATGGTGGTTCGCCAT
ARCTIC	Otu008	ARCTIC-13-G8	H3	85	24	TACGGGAACCTGTACTACAACCCTTTCCATATGCTTTCGATTGCCTTTCTCTACGGATCTGCAGTGTTATTTGCCATGCACGGCGCAACCATCGTGGCGACCTCTCGATACCGCGCCGATCGCGAAATTGATCAGATCACTGATAGAGGCACGGCTGCCGAGAGAGGCGCACTGTTCTGGAGATGGTGCATGGGCTTTAACGCCTCTGTGGAATCGATTCATAGATGGGCATGGTGGTTTGCCAT
ARCTIC	Otu008	ARCTIC-6-G2	H3	86	24	TACGGGAACCTGTACTACAACCCTTTCCATATGCTTTCGATTGCCTTTCTCTACGGATCTGCAGTGTTATTTGCCATGCACGGCGCAACCATCGTGGCGACCTCTCGATACGGCGCCGATCGCGAAATTGATCAGATCACTGATAGAGGCACGGCTGCCGAGAGAGGCGCACTGTTCTGGAGATGGTGCATGGGCTTTAACGCCTCTGTGGAATCGATTCATAGATGGGCATGGTGGTTTGCAGT
ARCTIC	Otu008	ARCTIC-13-A9	H3	87	24	TACGGGAACCTGTTCTACAACCCTTTCCATATGCTTTCGATTGCCTTTCTCTACGGATCTGCAGTGTTATTTGCCATGCACGGCGCAACCATCGTGGCGACCTCTCGATACGGCGCCGATCGCGAAATTGATCAGATCACTGATAGAGGCACGGCTGCCGAGAGAGGCGCACTGTTCTGGAGATGGTGCATGGGCTTTAACGCCTCTGTGGAATCGATTCATAGATGGGCCTGGTGGTTTGCCAT
ARCTIC	Otu008	ARCTIC-13-A8	H3	88	24	TACGGGAACCTGTTCTACAACCCTTTCCATATGCTTTCGATTGCCTTTCTCTACGGATCTGCAGTGTTATTTGCCATGCACGGCGCAACCATCGTGGCGACCTCTCGATACGGCGCCGATCGCGAAATTGATCAGATCACTGATAGAGGCACGGCTGCCGAGAGAGGCGCACTGTTCTGGAGATGGTGCATGGGCTTTAACGCCTCTGTGGAATCGATTCATAGATGGGCCTGGTGGTTCGCCAT
ARCTIC	Otu008	ARCTIC-13-D1	H3	89	24	TACGGGAACCTGTTCTACAACCCTTTCCATATGCTTTCGATTGCCTTTCTCTACGGATCTGCAGTGTTATTTGCCATGCACGGCGCAACCATCGTGGCGACCTCTCGATACGGCGCCGATCGCGAAATTGATCAGATCACTGATAGAGGCACGGCTGCCGAGAGAGGCGCACTGTTCTGGAGATGGTGCATGGGCTTTAACGCCTCTGTGGAATCGATTCATAGATGGGCTTGGTGGTTCGCTAT
ARCTIC	Otu008	ARCTIC-13-H1	H3	90	24	TACGGGAACCTGTTCTACAACCCTTTCCATATGCTTTCGATTGCCTTTCTCTACGGATCTGCAGTGTTATTTGCCATGCACGGCGCAACCATCGTGGCGACCTCTCGATACGGCGCCGATCGCGAAATTGATCAGATCACTGATAGAGGCACGGCTGCCGAGAGAGGCGCACTGTTCTGGAGATGGTGCATGGGCTTTAACGCCTCTGTGGAATCGATTCATAGATGGGCCTGGTGGTTCGCTAT
[truncated: 1,046 more rows]

## Sheet: Habitat_prediction
Dataset	OTU_N°	Sequence_name	Habitat (defined from MRT)	ADAPTML_N°	Predicted_habitat_ADAPTML
[truncated: 1,136 more rows]

[truncated: 1 more sheets: Sequences_affiliation_dataset]
